# Supplementary material for: Bioinformatics Identification of Anti-CRISPR Loci by Using Homology, Guilt-by-Association, and CRISPR Self-Targeting Spacer Approaches
Source: mSystems. 2019 Sep 10;4(5):e00455-19. doi: 10.1128/mSystems.00455-19 (PMC6739104; doi:10.1128/mSystems.00455-19)
Supplement: TABLE S1 [file mSystems.00455-19-st001.xlsx]

## Sheet: FamCounts sheet 1
Fam	# homologs in RefSeq	# homologs in IMG/VR	# homologs in RefSeq have Aca nearby	# homologs in IMG/VR have Aca nearby	% homologs in RefSeq have Aca nearby	% homologs in IMG/VR have Aca nearby
AcrID1	0	5	0	0		0									AcrID1	5
AcrIE1	11	1	2	0	0.181818	0									AcrIE1	1
AcrIE2	6	4	5	0	0.833333	0									AcrIE2	4
AcrIE3	4	14	3	0	0.75	0									AcrIE3	14
AcrIE4	1	8	0	0	0	0									AcrIE4	8
AcrIE4-IF7	10	5	1	0	0.1	0									AcrIE4-IF7	5
AcrIE5	1	1	1	0	1	0									AcrIE5	1
AcrIF1	4	0	3	0	0.75											0
AcrIF10	2	0	2	0	1											0
AcrIF11	18	2	16	0	0.888889	0									AcrIF11	2
AcrIF12	5	0	1	0	0.2											0
AcrIF14	1	1	1	0	1	0									AcrIF14	1
AcrIF2	4	4	2	1	0.5	0.25									AcrIF2	4
AcrIF3	53	3	24	0	0.45283	0									AcrIF3	3
AcrIF4	5	6	3	0	0.6	0									AcrIF4	6
AcrIF5	16	2	11	0	0.6875	0									AcrIF5	2
AcrIF6	3	0	3	0	1											0
AcrIF7	10	8	6	0	0.6	0									AcrIF7	8
AcrIF8	3	10	2	9	0.666667	0.9									AcrIF8	10
AcrIF9	5	7	1	1	0.2	0.142857									AcrIF9	7
AcrIIA1	77	19	2	0	0.025974	0									AcrIIA1	19
AcrIIA10	1	3	0	0	0	0									AcrIIA10	3
AcrIIA11	10	155	7	10	0.7	0.0645161									AcrIIA11	155
AcrIIA2	45	13	39	13	0.866667	1									AcrIIA2	13
AcrIIA3	33	18	29	14	0.878788	0.777778									AcrIIA3	18
AcrIIA4	11	13	6	2	0.545455	0.153846									AcrIIA4	13
AcrIIA5	8	89	3	20	0.375	0.224719									AcrIIA5	89
AcrIIA6	9	42	0	3	0	0.0714286									AcrIIA6	42
AcrIIA7	234	1319	17	62	0.0726496	0.0470053									AcrIIA7	1319
AcrIIA8	7	10	1	0	0.142857	0									AcrIIA8	10
AcrIIA9	351	199	1	5	0.002849	0.0251256									AcrIIA9	199
AcrIIC1	1	3	1	1	1	0.333333									AcrIIC1	3
AcrIIC2	12	11	12	8	1	0.727273									AcrIIC2	11
AcrIIC3	10	4	10	3	1	0.75									AcrIIC3	4
AcrIIC4	1	3	1	3	1	1									AcrIIC4	3
AcrIIC5	1	0	1	0	1											0
AcrVA1	0	8	0	5		0.625									AcrVA1	8
AcrVA2	3	0	0	0	0											0
AcrVA3	10	27	7	4	0.7	0.148148									AcrVA3	27
AcrVA4	0	1	0	1		1									AcrVA4	1
AcrVA5	0	4	0	0		0									AcrVA5	4
