# Supplementary material for: Bioinformatics Identification of Anti-CRISPR Loci by Using Homology, Guilt-by-Association, and CRISPR Self-Targeting Spacer Approaches
Source: mSystems. 2019 Sep 10;4(5):e00455-19. doi: 10.1128/mSystems.00455-19 (PMC6739104; doi:10.1128/mSystems.00455-19)
Supplement: TABLE S2 [file mSystems.00455-19-st002.xlsx]

## Sheet: 975AcrTax sheet 2
Fam	# of Phyla	Phylum (# of genomes)	# of Classes	Class (# of genomes)
AcrIIA7	6	Proteobacteria(273),Firmicutes(152),Bacteroidetes(24),Actinobacteria(2),Cyanobacteria(1),Spirochaetes(1)	15	Proteobacteria;Gammaproteobacteria(222),Firmicutes;Bacilli(122),Proteobacteria;Alphaproteobacteria(25),Firmicutes;Clostridia(24),Proteobacteria;Betaproteobacteria(21),Bacteroidetes;Bacteroidia(19),Firmicutes;Negativicutes(5),Bacteroidetes;Flavobacteriia(4),Proteobacteria;Epsilonproteobacteria(4),Actinobacteria;Actinobacteria(2),Bacteroidetes;Cytophagia(1),Cyanobacteria;(1),Firmicutes;Erysipelotri…
AcrIIA9	3	Bacteroidetes(472),Firmicutes(3),Proteobacteria(1)	8	Bacteroidetes;Bacteroidia(450),Bacteroidetes;Flavobacteriia(20),Bacteroidetes;(1),Bacteroidetes;Sphingobacteriia(1),Firmicutes;Bacilli(1),Firmicutes;Clostridia(1),Firmicutes;Erysipelotrichia(1),Proteobacteria;Alphaproteobacteria(1)
AcrIIA11	2	Firmicutes(9),Tenericutes(5)	2	Firmicutes;Clostridia(9),Tenericutes;Mollicutes(5)
AcrVA2	2	Synergistetes(4),Proteobacteria(1)	2	Synergistetes;Synergistia(4),Proteobacteria;Gammaproteobacteria(1)
AcrVA3	2	Firmicutes(8),Proteobacteria(2)	4	Firmicutes;Clostridia(6),Firmicutes;Bacilli(2),Proteobacteria;Betaproteobacteria(1),Proteobacteria;Gammaproteobacteria(1)
AcrIE1	1	Proteobacteria(189)	1	Proteobacteria;Gammaproteobacteria(189)
AcrIE2	1	Proteobacteria(31)	1	Proteobacteria;Gammaproteobacteria(31)
AcrIE3	1	Proteobacteria(364)	1	Proteobacteria;Gammaproteobacteria(364)
AcrIE4	1	Proteobacteria(1)	1	Proteobacteria;Gammaproteobacteria(1)
AcrIE4-IF7	1	Proteobacteria(35)	1	Proteobacteria;Gammaproteobacteria(35)
AcrIE5	1	Proteobacteria(1)	1	Proteobacteria;Gammaproteobacteria(1)
AcrIF10	1	Proteobacteria(2)	1	Proteobacteria;Gammaproteobacteria(2)
AcrIF11	1	Proteobacteria(28)	1	Proteobacteria;Gammaproteobacteria(28)
AcrIF1	1	Proteobacteria(46)	1	Proteobacteria;Gammaproteobacteria(46)
AcrIF12	1	Proteobacteria(41)	2	Proteobacteria;Gammaproteobacteria(40),Proteobacteria;Betaproteobacteria(1)
AcrIF14	1	Proteobacteria(3)	1	Proteobacteria;Gammaproteobacteria(3)
AcrIF2	1	Proteobacteria(49)	1	Proteobacteria;Gammaproteobacteria(49)
AcrIF3	1	Proteobacteria(532)	1	Proteobacteria;Gammaproteobacteria(532)
AcrIF4	1	Proteobacteria(345)	1	Proteobacteria;Gammaproteobacteria(345)
AcrIF5	1	Proteobacteria(119)	1	Proteobacteria;Gammaproteobacteria(119)
AcrIF6	1	Proteobacteria(15)	1	Proteobacteria;Gammaproteobacteria(15)
AcrIF7	1	Proteobacteria(35)	1	Proteobacteria;Gammaproteobacteria(35)
AcrIF8	1	Proteobacteria(4)	2	Proteobacteria;Betaproteobacteria(3),Proteobacteria;Gammaproteobacteria(1)
AcrIF9	1	Proteobacteria(11)	1	Proteobacteria;Gammaproteobacteria(11)
AcrIIA10	1	Proteobacteria(1)	1	Proteobacteria;Alphaproteobacteria(1)
AcrIIA1	1	Firmicutes(324)	2	Firmicutes;Bacilli(321),Firmicutes;Clostridia(3)
AcrIIA2	1	Firmicutes(231)	1	Firmicutes;Bacilli(231)
AcrIIA3	1	Firmicutes(234)	1	Firmicutes;Bacilli(234)
AcrIIA4	1	Firmicutes(78)	1	Firmicutes;Bacilli(78)
AcrIIA5	1	Firmicutes(10)	1	Firmicutes;Bacilli(10)
AcrIIA6	1	Firmicutes(10)	1	Firmicutes;Bacilli(10)
AcrIIA8	1	Firmicutes(10)	2	Firmicutes;Clostridia(9),Firmicutes;Erysipelotrichia(1)
AcrIIC1	1	Proteobacteria(1)	1	Proteobacteria;Betaproteobacteria(1)
AcrIIC2	1	Proteobacteria(35)	1	Proteobacteria;Betaproteobacteria(35)
AcrIIC3	1	Proteobacteria(33)	1	Proteobacteria;Betaproteobacteria(33)
AcrIIC4	1	Proteobacteria(1)	1	Proteobacteria;Gammaproteobacteria(1)
AcrIIC5	1	Proteobacteria(1)	1	Proteobacteria;Betaproteobacteria(1)
