# Supplementary material for: Bioinformatics Identification of Anti-CRISPR Loci by Using Homology, Guilt-by-Association, and CRISPR Self-Targeting Spacer Approaches
Source: mSystems. 2019 Sep 10;4(5):e00455-19. doi: 10.1128/mSystems.00455-19 (PMC6739104; doi:10.1128/mSystems.00455-19)
Supplement: TABLE S3 [file mSystems.00455-19-st003.xlsx]

## Sheet: 2022AcrHab sheet 3
Fam	# of Habitats	Habitats (# of contigs)	# of Ecosystem_Subtypes	Ecosystem_Subtype (# of contigs)
AcrIIA7	12	Host-associated(human) (455), Freshwater (176), NA (138), Engineered (121), Host-associated(other) (111), Marine (98), Terrestrial(soil) (71), Non-marine_Saline_and_Alkaline (70), Host-associated(plants) (47), Aquatic(sediment) (21), Terrestrial(other) (8), mixed_environments (1)	40	Large intestine (394), NA (138), Unclassified (101), Groundwater (63), Oral (61), Coastal (42), Fecal (40), Saline (38), Hypersaline (32), Lentic (25), Lake (18), Subway (18), Oceanic (17), Sediment (17), Stomach (16), Wetlands (16), Intestine (15), Loam (15), Hydrothermal vents (14), River (14), Epiphytes (13), Ice (13), Biological phosphorus removal (12), Petrochemical (11), Ectosymbionts (10),…
AcrIIA11	10	Freshwater (49), Marine (27), Host-associated(human) (25), Engineered (22), Host-associated(other) (21), Non-marine_Saline_and_Alkaline (5), Host-associated(plants) (2), Terrestrial(other) (2), NA (1), Terrestrial(soil) (1)	21	Lake (25), Large intestine (25), Unclassified (14), Fecal (13), Groundwater (12), Intertidal zone (12), Lentic (9), Coastal (6), Saline (5), Oceanic (4), Stomach (4), Petrochemical (3), Sediment (3), Epiphytes (2), 0 (1), Foregut (1), Hindgut (1), Hydrothermal vents (1), Loam (1), NA (1), Tetrachloroethylene (1)
AcrIIA9	7	Host-associated(human) (120), Host-associated(other) (39), Engineered (14), Marine (10), Freshwater (7), Terrestrial(soil) (6), NA (3)	23	Large intestine (87), Oral (33), Unclassified (13), Foregut (10), Stomach (9), Fecal (7), Intertidal zone (6), Crop (3), NA (3), Oceanic (3), Anaerobic media (2), Groundwater (2), Intestine (2), Petrochemical (2), Gut (1), Lake (1), Lentic (1), Midgut (1), Mine water (1), Sediment (1), Subway (1), Tetrachloroethylene (1), Wetlands (1)
AcrIE4	4	NA (4), Marine (2), Freshwater (1), Terrestrial(other) (1)	4	NA (4), Oceanic (2), Lake (1), Unclassified (1)
AcrIF8	4	Air (7), Engineered (1), Host-associated(plants) (1), NA (1)	3	Unclassified (8), NA (1), Subway (1)
AcrVA3	4	Host-associated(human) (24), Engineered (1), Freshwater (1), Marine (1)	4	Oral (19), Large intestine (5), Groundwater (1), Oceanic (1)
AcrIE3	3	NA (12), Engineered (1), Host-associated(plants) (1)	3	NA (12), Petrochemical (1), Soil (1)
AcrIE4-IF7	3	Engineered (3), Aquatic(sediment) (1), Marine (1)	3	Biological phosphorus removal (3), Coastal (1), Unclassified (1)
AcrIF7	3	NA (4), Engineered (1), Freshwater (1)	3	NA (4), Groundwater (1), Unclassified (1)
AcrIF9	3	Marine (5), Host-associated(plants) (1), NA (1)	4	Coastal (4), Ectosymbionts (1), NA (1), Unclassified (1)
AcrIIA8	3	Engineered (4), Host-associated(human) (4), Host-associated(other) (2)	4	Large intestine (4), Subway (4), Fecal (1), Unclassified (1)
AcrVA1	3	Host-associated(human) (5), Host-associated(other) (2), Marine (1)	5	Large intestine (4), Coastal (1), Fecal (1), Oral (1), Stomach (1)
AcrIF11	2	Engineered (1), Host-associated(plants) (1)	2	Grass (1), Unclassified (1)
AcrIF5	2	NA (1), Terrestrial(other) (1)	2	NA (1), Unclassified (1)
AcrIIA10	2	Host-associated(human) (2), Host-associated(other) (1)	1	Large intestine (3)
AcrIIA3	2	NA (10), Host-associated(human) (8)	2	NA (10), Oral (8)
AcrIIA5	2	Host-associated(human) (85), NA (4)	4	Oral (83), NA (4), Large intestine (1), Nasopharyngeal (1)
AcrIIA6	2	Host-associated(human) (34), NA (8)	2	Oral (34), NA (8)
AcrIIC2	2	Host-associated(human) (10), NA (1)	2	Oral (10), NA (1)
AcrIIC3	2	Host-associated(human) (3), NA (1)	2	Oral (3), NA (1)
AcrVA5	2	Freshwater (3), Engineered (1)	3	Lentic (2), Lake (1), Unclassified (1)
AcrID1	1	NA (5)	1	NA (5)
AcrIE1	1	NA (1)	1	NA (1)
AcrIE2	1	NA (4)	1	NA (4)
AcrIE5	1	Terrestrial(other) (1)	1	Unclassified (1)
AcrIF14	1	Freshwater (1)	1	Lake (1)
AcrIF2	1	NA (4)	1	NA (4)
AcrIF3	1	NA (3)	1	NA (3)
AcrIF4	1	NA (6)	1	NA (6)
AcrIIA1	1	NA (19)	1	NA (19)
AcrIIA2	1	NA (13)	1	NA (13)
AcrIIA4	1	NA (13)	1	NA (13)
AcrIIC1	1	Host-associated(human) (3)	1	Oral (3)
AcrIIC4	1	Host-associated(human) (3)	1	Oral (3)
AcrVA4	1	Engineered (1)	1	Subway (1)
