# Supplementary material for: Bioinformatics Identification of Anti-CRISPR Loci by Using Homology, Guilt-by-Association, and CRISPR Self-Targeting Spacer Approaches
Source: mSystems. 2019 Sep 10;4(5):e00455-19. doi: 10.1128/mSystems.00455-19 (PMC6739104; doi:10.1128/mSystems.00455-19)
Supplement: TABLE S4 [file mSystems.00455-19-st004.xlsx]

## Sheet: 975AcrNeighborPfam sheet 4
Fam	# of Pfam domains found in proteins surrounding Acr homologs	Pfam domain (# of proteins)
AcrIE2	1	Phage_tail_S(1)
AcrIE3	4	Phage_tail_S(2),DUF1525(1),HTH_8(1),RadC(1)
AcrIE5	2	HTH_31(1),Peptidase_S24(1)
AcrIF10	2	DUF1870(2),Ogr_Delta(1)
AcrIF11	7	HTH_3(2),Peptidase_S24(2),YdaS_antitoxin(2),CENP-B_N(1),DUF1654(1),MarR_2(1),SRAP(1)
AcrIF14	1	DUF1870(1)
AcrIF1	4	Phage_tail_S(5),HTH_3(1),HTH_8(1),T4BSS_DotI_IcmL(1)
AcrIF2	2	HTH_8(3),Phage_tail_S(3)
AcrIF3	5	Phage_tail_S(8),HTH_31(5),VWA_2(5),KORA(3),HigB-like_toxin(1)
AcrIF4	5	Phage_tail_S(11),HTH_8(4),HicA_toxin(1),HicB-like_2(1),HTH_37(1)
AcrIF5	7	Phage_tail_S(8),HTH_3(6),HTH_31(2),HTH_8(2),HigB-like_toxin(1),ParE_toxin(1),RHH_1(1)
AcrIF6	1	N_methyl(1)
AcrIF7	3	Phage_tail_S(5),HTH_8(4),HTH_31(2)
AcrIF8	2	DUF1870(1),HTH_31(1)
AcrIF9	6	RHH_1(4),HTH_35(2),DUF1870(1),Hep_59(1),LptC(1),OstA(1)
AcrIIA10	1	Phage_tube(1)
AcrIIA11	2	DUF4313(1),HTH_3(1)
AcrIIA1	7	HTH_3(2),N_methyl(2),AP2(1),Cytochrom_C_2(1),DUF1801(1),DUF4065(1),TetR_N(1)
AcrIIA2	3	HTH_26(9),AP2(1),PTS_IIB(1)
AcrIIA3	6	HTH_26(34),Ank_2(1),AP2(1),Cpn10(1),DUF4288(1),SSB(1)
AcrIIA4	1	HTH_26(7)
AcrIIA5	1	HTH_26(3)
AcrIIA6	4	Phage_Gp111(5),AP2(2),Cupin_2(1),Peptidase_S24(1)
AcrIIA7	121	DUF2829(23),Terminase_2(20),Phage_gp49_66(19),RusA(19),Phage_lysozyme(18),GP3_package(10),Phage_lysis(9),DUF2570(8),RecA_dep_nuc(8),DUF2560(7),Glutaredoxin(7),HNH(7),Phage_antitermQ(7),YopX(7),DUF1367(6),DUF4406(6),dUTPase(6),Glyco_hydro_108(5),HNH_3(5),HTH_IclR(5),P22_Tail-4(5),PG_binding_3(5),Phage_holin_3_3(5),DUF4128(4),DUF722(4),Phage_holin_2_3(4),Phage_holin_3_1(4),SSB(4),Terminase_4(4),DUF…
AcrIIA8	3	HK97-gp10_like(6),Phage_connect_1(6),HTH_3(1)
AcrIIA9	41	DUF1896(98),ArdA(56),SSB(24),HTH_17(5),DUF1273(4),Toprim_Crpt(4),DUF3127(3),DUF2582(2),Gemini_mov(2),Ogr_Delta(2),Acetyltransf_1(1),Acetyltransf_CG(1),Arm-DNA-bind_5(1),Bac_DNA_binding(1),C_GCAxxG_C_C(1),DNA_pol3_beta_3(1),DUF1440(1),DUF1566(1),DUF3098(1),DUF3268(1),DUF3408(1),DUF3836(1),DUF3873(1),Ferritin(1),Gp49(1),HNH(1),HTH_3(1),IstB_IS21(1),NinG(1),ORF6N(1),PADR1(1),PcfJ(1),PTPS(1),rhaM(1),…
AcrIIC3	2	Tyr_Deacylase(7),HTH_3(6)
AcrIIC4	1	DUF1870(1)
AcrIIC5	1	DUF1870(1)
AcrVA3	2	HTH_3(5),HTH_26(1)
