# Supplementary material for: Bioinformatics Identification of Anti-CRISPR Loci by Using Homology, Guilt-by-Association, and CRISPR Self-Targeting Spacer Approaches
Source: mSystems. 2019 Sep 10;4(5):e00455-19. doi: 10.1128/mSystems.00455-19 (PMC6739104; doi:10.1128/mSystems.00455-19)
Supplement: TABLE S5 [file mSystems.00455-19-st005.xlsx]

## Sheet: 2022AcrNeighborPfam sheet 5
Fam	# of Pfam domains found in proteins surrounding Acr homologs	Pfam domain (# of proteins)
AcrID1	3	DUF1374(5),HTH_23(2),DUF3907(1)
AcrIE1	1	Phage_tail_S(1)
AcrIE2	1	Phage_tail_S(4)
AcrIE3	5	Phage_tail_S(11),HTH_8(4),HTH_23(1),SlyX(1),zf-ribbon_3(1)
AcrIE4	1	Phage_tail_S(3)
AcrIE4-IF7	3	Anti-TRAP(1),Phage_holin_3_1(1),Sipho_Gp157(1)
AcrIF11	1	ParBc(1)
AcrIF14	1	Pentapeptide(2)
AcrIF2	2	Phage_tail_S(3),HTH_8(1)
AcrIF8	2	HTH_8(8),DUF1870(1)
AcrIF9	2	DUF1870(1),RHH_1(1)
AcrIIA10	1	Phage_tube(3)
AcrIIA11	44	DUF4313(10),HTH_3(8),DUF600(7),WYL_2(6),HD_4(5),Phage_holin_6_1(5),PLDc_N(5),ABC_tran_CTD(4),ClpS(4),DUF4116(4),DUF1289(3),DUF3696(3),DUF4314(3),Hydrolase_2(3),DUF4468(2),DZR(2),LapA_dom(2),Lar_restr_allev(2),Metallophos_2(2),Sigma70_r4_2(2),SLT(2),YabB(2),2OG-FeII_Oxy_3(1),Acid_phosphat_B(1),BRCT(1),Cep57_MT_bd(1),DUF1524(1),DUF2452(1),DUF3310(1),DUF3846(1),Hemopexin(1),HNH(1),HopJ(1),Lge1(1),LR…
AcrIIA1	2	Phage_holin_1(1),XhlA(1)
AcrIIA3	3	ZoocinA_TRD(4),HTH_26(1),HTH_3(1)
AcrIIA4	2	YopX(6),DUF3310(1)
AcrIIA5	8	HTH_26(5),DNA_methylase(2),Phage_Gp111(2),DpnD-PcfM(1),HTH_3(1),Phage_holin_1(1),SH3_5(1),Y1_Tnp(1)
AcrIIA6	10	Phage_Gp111(10),ZoocinA_TRD(3),DUF739(2),HTH_3(2),UPF0122(2),DpnD-PcfM(1),DUF4494(1),DUF4649(1),Sipho_Gp157(1),zf-FCS(1)
AcrIIA7	237	Phage_gp49_66(73),GP3_package(39),Phage_holin_3_3(33),DUF1367(30),HTH_IclR(30),RecA_dep_nuc(30),DUF2312(29),Terminase_2(28),Glyco_hydro_108(26),PG_binding_3(25),Cpn10(24),DUF551(21),DUF2570(20),DUF2829(20),SSB(20),dUTPase(18),Phage_lysozyme(17),DUF4406(16),Phage_holin_4_1(15),RusA(15),dCMP_cyt_deam_1(14),HNH_3(11),HTH_38(11),Phage_holin_6_1(11),DUF3310(10),HNH(10),HK97-gp10_like(9),RepL(9),DUF304…
AcrIIA8	3	Phage_connect_1(10),HK97-gp10_like(5),Rho_N(1)
AcrIIA9	29	DpnD-PcfM(26),DUF3268(13),HTH_17(8),VRR_NUC(7),Penicillinase_R(4),DUF2958(2),HNH(2),HTH_3(2),HTH_36(2),HTH_38(2),HTH_39(2),RadC(2),Resolvase(2),SSB(2),YopX(2),ArdA(1),DnaJ_CXXCXGXG(1),DNA_pol3_beta_3(1),DUF3127(1),DUF4494(1),DUF4942(1),DUF551(1),dUTPase(1),Ferritin(1),HRG(1),KH_dom-like(1),RNA_POL_M_15KD(1),SLT(1),Zn-ribbon_8(1)
AcrIIC1	1	HTH_19(1)
AcrIIC3	1	HTH_3(1)
AcrIIC4	1	DUF1870(3)
AcrVA1	3	HTH_17(4),HTH_3(2),RusA(1)
AcrVA3	8	HTH_26(4),Phage_base_V(4),GPW_gp25(3),DASH_Dad3(2),DUF2280(1),Phage_antitermQ(1),Rep_2(1),VRR_NUC(1)
AcrVA4	2	DUF2493(1),KORA(1)
AcrVA5	1	DUF3307(1)
