# Supplementary material for: Bioinformatics Identification of Anti-CRISPR Loci by Using Homology, Guilt-by-Association, and CRISPR Self-Targeting Spacer Approaches
Source: mSystems. 2019 Sep 10;4(5):e00455-19. doi: 10.1128/mSystems.00455-19 (PMC6739104; doi:10.1128/mSystems.00455-19)
Supplement: DATA SET S1 [file mSystems.00455-19-sd001.xls]

## Sheet: 1193 RefSeq with Acr homologs
In column K, Aca homologs and Acr homologs are indicated; column S and beyond are prased from aau5138_Data_S1.txt of PMID: 30190307
Acr-Aca loci	Species	RefSeq GCF	Pos	Anti-Crispr AC	Start	End	Strand	Protein	Length	HTH domain protein (format: neighborhing Acr homolog-distance (in no of genes)-ID of Aca homolog|HTH_domain|identity) or Acr homolog or unknown	Charge	IP	Intergenic length	Taxonomy lineage	Pfam result	Tasmania result	CRISPRCasFinder result	Crispr array AC	Cas type	Repeat type	Cas complete	Crispr #	Spacer #	Spacer target S	Spacer locus S	Target seq	Known Acr by blastp
GCF_000010385-NC_011413.1-82680-83352	Escherichia coli SE11	GCF_000010385	98	NC_011413.1	82680	82877	-	WP_000994126.1	65	AcaHomolog:AcrIF11|Aca5|WP_012565004.1|100.0	4	9.8988	1	Bacteria;;Proteobacteria;Gammaproteobacteria;Enterobacterales;Enterobacteriaceae;Escherichia;Escherichia coli;Escherichia coli SE11	-	-	NC_011415_3[3115020;3116390]|NC_011415_4[3142093;3143341]|CAS-TypeIE[3116487;3125048]
GCF_000010385-NC_011413.1-82680-83352	Escherichia coli SE11	GCF_000010385	99	NC_011413.1	82879	83352	-	WP_000765122.1	157	AcrHomolog:AcrIF11|30.6	-14	4.17	-	Bacteria;;Proteobacteria;Gammaproteobacteria;Enterobacterales;Enterobacteriaceae;Escherichia;Escherichia coli;Escherichia coli SE11	-	-	NC_011415_3[3115020;3116390]|NC_011415_4[3142093;3143341]|CAS-TypeIE[3116487;3125048]
GCF_000021185-NC_011660.1-1387863-1389391	Listeria monocytogenes HCC23	GCF_000021185	1318	NC_011660.1	1387863	1388072	+	WP_012581435.1	69	-	4.5	10.2041	105	Bacteria;;Firmicutes;Bacilli;Bacillales;Listeriaceae;Listeria;Listeria monocytogenes;Listeria monocytogenes HCC23	-	-	NC_011660_1[2094578;2096358]|NC_011660_2[2112037;2112389]|CAS-TypeIB[2096556;2103433]	NC_011660.1	Type I-B	Type I-A (group F28)	Proteins missing: Cas4	1	17	2573241	2095647	Perfect match	AcrIIA3 (WP_012581436.1), AcrIIA2 (WP_012581437.1), AcrIIA1 (WP_012581438.1), AcrIIA4 (WP_012582157.1)
GCF_000021185-NC_011660.1-1387863-1389391	Listeria monocytogenes HCC23	GCF_000021185	1319	NC_011660.1	1388178	1388555	+	WP_012581436.1	125	AcrHomolog:AcrIIA3|91.2	1.5	7.2456	31	Bacteria;;Firmicutes;Bacilli;Bacillales;Listeriaceae;Listeria;Listeria monocytogenes;Listeria monocytogenes HCC23	-	-	NC_011660_1[2094578;2096358]|NC_011660_2[2112037;2112389]|CAS-TypeIB[2096556;2103433]	NC_011660.1	Type I-B	Type I-A (group F28)	Proteins missing: Cas4	1	17	2573241	2095647	Perfect match	AcrIIA3 (WP_012581436.1), AcrIIA2 (WP_012581437.1), AcrIIA1 (WP_012581438.1), AcrIIA4 (WP_012582157.1)
GCF_000021185-NC_011660.1-1387863-1389391	Listeria monocytogenes HCC23	GCF_000021185	1320	NC_011660.1	1388587	1388937	+	WP_012581437.1	116	AcrHomolog:AcrIIA2|53.3	-16	3.9489	4	Bacteria;;Firmicutes;Bacilli;Bacillales;Listeriaceae;Listeria;Listeria monocytogenes;Listeria monocytogenes HCC23	-	-	NC_011660_1[2094578;2096358]|NC_011660_2[2112037;2112389]|CAS-TypeIB[2096556;2103433]	NC_011660.1	Type I-B	Type I-A (group F28)	Proteins missing: Cas4	1	17	2573241	2095647	Perfect match	AcrIIA3 (WP_012581436.1), AcrIIA2 (WP_012581437.1), AcrIIA1 (WP_012581438.1), AcrIIA4 (WP_012582157.1)
GCF_000021185-NC_011660.1-1387863-1389391	Listeria monocytogenes HCC23	GCF_000021185	1321	NC_011660.1	1388942	1389391	+	WP_012581438.1	149	AcaHomolog:AcrIIA3-1-REF:Bacilli_gi_217963303-1387838-1431243_1104_1553_||HTH_26|100.0	-0.5	6.2495	-	Bacteria;;Firmicutes;Bacilli;Bacillales;Listeriaceae;Listeria;Listeria monocytogenes;Listeria monocytogenes HCC23	HTH_26	-	NC_011660_1[2094578;2096358]|NC_011660_2[2112037;2112389]|CAS-TypeIB[2096556;2103433]	NC_011660.1	Type I-B	Type I-A (group F28)	Proteins missing: Cas4	1	17	2573241	2095647	Perfect match	AcrIIA3 (WP_012581436.1), AcrIIA2 (WP_012581437.1), AcrIIA1 (WP_012581438.1), AcrIIA4 (WP_012582157.1)
GCF_000026645-NC_011770.1-1701879-1702752	Pseudomonas aeruginosa LESB58	GCF_000026645	1616	NC_011770.1	1701879	1702298	+	WP_012613789.1	139	AcrHomolog:AcrIF3|87.7	-5	4.7692	-4	Bacteria;;Proteobacteria;Gammaproteobacteria;Pseudomonadales;Pseudomonadaceae;Pseudomonas;Pseudomonas aeruginosa;Pseudomonas aeruginosa LESB58	-	-	-	NC_011770.1	?	Type I-F (group F5)	N/A	1	14	2694867	1572536	Perfect match	AcrIF3 (WP_012613789.1), AcrIF5 (WP_034007236.1), AcrIF5 (CAW26305.1)
GCF_000026645-NC_011770.1-1701879-1702752	Pseudomonas aeruginosa LESB58	GCF_000026645	1617	NC_011770.1	1702295	1702534	+	WP_034007236.1	79	AcrHomolog:AcrIF5|92.4	1.5	8.5858	-4	Bacteria;;Proteobacteria;Gammaproteobacteria;Pseudomonadales;Pseudomonadaceae;Pseudomonas;Pseudomonas aeruginosa;Pseudomonas aeruginosa LESB58	-	-	-	NC_011770.1	?	Type I-F (group F5)	N/A	1	14	2694867	1572536	Perfect match	AcrIF3 (WP_012613789.1), AcrIF5 (WP_034007236.1), AcrIF5 (CAW26305.1)
GCF_000026645-NC_011770.1-1701879-1702752	Pseudomonas aeruginosa LESB58	GCF_000026645	1618	NC_011770.1	1702531	1702752	+	WP_012613791.1	73	AcaHomolog:AcrIF5-0-WP_012613791.1|HTH_8|100.0	2.5	8.8839	-	Bacteria;;Proteobacteria;Gammaproteobacteria;Pseudomonadales;Pseudomonadaceae;Pseudomonas;Pseudomonas aeruginosa;Pseudomonas aeruginosa LESB58	-	-	-	NC_011770.1	?	Type I-F (group F5)	N/A	1	14	2694867	1572536	Perfect match	AcrIF3 (WP_012613789.1), AcrIF5 (WP_034007236.1), AcrIF5 (CAW26305.1)
GCF_000146655-NZ_GL397187.1-41193-42162	Neisseria meningitidis ATCC 13091	GCF_000146655	47	NZ_GL397187.1	41193	41543	+	WP_025455551.1	116	AcrHomolog:AcrIIC3|87.1	-4.5	4.6145	45	Bacteria;;Proteobacteria;Betaproteobacteria;Neisseriales;Neisseriaceae;Neisseria;Neisseria meningitidis;Neisseria meningitidis ATCC 13091	-	-	NZ_GL397187_6[1578822;1580111]|CAS-TypeIIU[1574210;1578758]	NZ_GL397187.1	Type II-C	Repeat not recognized	Complete	1	8	119795	1579320	Perfect match	AcrIIC2 (WP_002212355.1)
GCF_000146655-NZ_GL397187.1-41193-42162	Neisseria meningitidis ATCC 13091	GCF_000146655	48	NZ_GL397187.1	41589	41960	+	WP_002212355.1	123	AcrHomolog:AcrIIC2|95.1	-9	4.3006	-8	Bacteria;;Proteobacteria;Betaproteobacteria;Neisseriales;Neisseriaceae;Neisseria;Neisseria meningitidis;Neisseria meningitidis ATCC 13091	-	-	NZ_GL397187_6[1578822;1580111]|CAS-TypeIIU[1574210;1578758]	NZ_GL397187.1	Type II-C	Repeat not recognized	Complete	1	8	119795	1579320	Perfect match	AcrIIC2 (WP_002212355.1)
GCF_000146655-NZ_GL397187.1-41193-42162	Neisseria meningitidis ATCC 13091	GCF_000146655	49	NZ_GL397187.1	41953	42162	+	WP_002212356.1	69	AcaHomolog:AcrIIC3-1-WP_002212356.1|HTH_XRE|100.0	4	9.9942	-	Bacteria;;Proteobacteria;Betaproteobacteria;Neisseriales;Neisseriaceae;Neisseria;Neisseria meningitidis;Neisseria meningitidis ATCC 13091	HTH_3	-	NZ_GL397187_6[1578822;1580111]|CAS-TypeIIU[1574210;1578758]	NZ_GL397187.1	Type II-C	Repeat not recognized	Complete	1	8	119795	1579320	Perfect match	AcrIIC2 (WP_002212355.1)
GCF_000148745-NZ_CM001020.1-5556816-5558101	Pseudomonas aeruginosa 39016	GCF_000148745	5157	NZ_CM001020.1	5556816	5557283	+	WP_003094546.1	155	-	-1.5	5.6864	110	Bacteria;;Proteobacteria;Gammaproteobacteria;Pseudomonadales;Pseudomonadaceae;Pseudomonas;Pseudomonas aeruginosa;Pseudomonas aeruginosa 39016	Phage_tail_S	-	-
GCF_000148745-NZ_CM001020.1-5556816-5558101	Pseudomonas aeruginosa 39016	GCF_000148745	5158	NZ_CM001020.1	5557394	5557591	+	WP_003094549.1	65	AcrHomolog:AcrIE3|100.0	-12	3.751	-4	Bacteria;;Proteobacteria;Gammaproteobacteria;Pseudomonadales;Pseudomonadaceae;Pseudomonas;Pseudomonas aeruginosa;Pseudomonas aeruginosa 39016	-	-	-
GCF_000148745-NZ_CM001020.1-5556816-5558101	Pseudomonas aeruginosa 39016	GCF_000148745	5159	NZ_CM001020.1	5557588	5557890	+	WP_016068584.1	100	AcrHomolog:AcrIF4|100.0	-2.5	5.0978	-38	Bacteria;;Proteobacteria;Gammaproteobacteria;Pseudomonadales;Pseudomonadaceae;Pseudomonas;Pseudomonas aeruginosa;Pseudomonas aeruginosa 39016	-	-	-
GCF_000148745-NZ_CM001020.1-5556816-5558101	Pseudomonas aeruginosa 39016	GCF_000148745	5160	NZ_CM001020.1	5557853	5558101	+	WP_031632011.1	82	AcaHomolog:AcrIE3-0-REF:Gammaproteobacteria_gi_553776604-225119-253761_17620_17871_-|HTH_8|100.0	4.5	9.8006	-	Bacteria;;Proteobacteria;Gammaproteobacteria;Pseudomonadales;Pseudomonadaceae;Pseudomonas;Pseudomonas aeruginosa;Pseudomonas aeruginosa 39016	HTH_8	-	-
GCF_000161815-NZ_GG703520.1-480525-483433	Silicibacter sp. TrichCH4B	GCF_000161815	453	NZ_GG703520.1	480525	480872	+	WP_039983707.1	115	-	8.5	11.444	127	Bacteria;;Proteobacteria;Alphaproteobacteria;Rhodobacterales;Rhodobacteraceae;Ruegeria;;Silicibacter sp. TrichCH4B	-	-	-
GCF_000161815-NZ_GG703520.1-480525-483433	Silicibacter sp. TrichCH4B	GCF_000161815	454	NZ_GG703520.1	481000	481560	+	WP_009178690.1	186	-	-16.5	4.2759	-4	Bacteria;;Proteobacteria;Alphaproteobacteria;Rhodobacterales;Rhodobacteraceae;Ruegeria;;Silicibacter sp. TrichCH4B	-	antitoxins|0.0084	-
GCF_000161815-NZ_GG703520.1-480525-483433	Silicibacter sp. TrichCH4B	GCF_000161815	455	NZ_GG703520.1	481557	482081	+	WP_009178678.1	174	AcrHomolog:AcrIIA7|44.7	-3	5.7847	-4	Bacteria;;Proteobacteria;Alphaproteobacteria;Rhodobacterales;Rhodobacteraceae;Ruegeria;;Silicibacter sp. TrichCH4B	DUF2829	-	-
GCF_000161815-NZ_GG703520.1-480525-483433	Silicibacter sp. TrichCH4B	GCF_000161815	456	NZ_GG703520.1	482078	482257	+	WP_009178777.1	59	-	2.5	10.1885	-1	Bacteria;;Proteobacteria;Alphaproteobacteria;Rhodobacterales;Rhodobacteraceae;Ruegeria;;Silicibacter sp. TrichCH4B	-	-	-
GCF_000161815-NZ_GG703520.1-480525-483433	Silicibacter sp. TrichCH4B	GCF_000161815	457	NZ_GG703520.1	482257	482817	+	WP_039983709.1	186	-	7.5	8.8439	14	Bacteria;;Proteobacteria;Alphaproteobacteria;Rhodobacterales;Rhodobacteraceae;Ruegeria;;Silicibacter sp. TrichCH4B	-	-	-
GCF_000161815-NZ_GG703520.1-480525-483433	Silicibacter sp. TrichCH4B	GCF_000161815	458	NZ_GG703520.1	482832	483152	+	WP_039983711.1	106	-	9	9.7395	32	Bacteria;;Proteobacteria;Alphaproteobacteria;Rhodobacterales;Rhodobacteraceae;Ruegeria;;Silicibacter sp. TrichCH4B	-	-	-
GCF_000161815-NZ_GG703520.1-480525-483433	Silicibacter sp. TrichCH4B	GCF_000161815	459	NZ_GG703520.1	483185	483433	+	WP_009179321.1	82	AcaHomolog:AcrIIA7-3-WP_009179321.1|HTH_36|100.0	-4	4.3867	-	Bacteria;;Proteobacteria;Alphaproteobacteria;Rhodobacterales;Rhodobacteraceae;Ruegeria;;Silicibacter sp. TrichCH4B	-	toxins|0.0036	-
GCF_000163775-NZ_JH815304.1-111868-113387	Simonsiella muelleri ATCC 29453	GCF_000163775	95	NZ_JH815304.1	111868	112296	-	WP_002642160.1	142	AcaHomolog:AcrIIC5-0-WP_002642160.1|DUF1870|100.0	1.5	7.2762	54	Bacteria;;Proteobacteria;Betaproteobacteria;Neisseriales;Neisseriaceae;Simonsiella;Simonsiella muelleri;Simonsiella muelleri ATCC 29453	DUF1870	-	-
GCF_000163775-NZ_JH815304.1-111868-113387	Simonsiella muelleri ATCC 29453	GCF_000163775	96	NZ_JH815304.1	112351	112743	-	WP_002642161.1	130	AcrHomolog:AcrIIC5|100.0	-13.5	4.1133	10	Bacteria;;Proteobacteria;Betaproteobacteria;Neisseriales;Neisseriaceae;Simonsiella;Simonsiella muelleri;Simonsiella muelleri ATCC 29453	-	-	-
GCF_000163775-NZ_JH815304.1-111868-113387	Simonsiella muelleri ATCC 29453	GCF_000163775	97	NZ_JH815304.1	112754	112942	-	WP_040629056.1	62	-	11	11.3779	28	Bacteria;;Proteobacteria;Betaproteobacteria;Neisseriales;Neisseriaceae;Simonsiella;Simonsiella muelleri;Simonsiella muelleri ATCC 29453	-	-	-
GCF_000163775-NZ_JH815304.1-111868-113387	Simonsiella muelleri ATCC 29453	GCF_000163775	98	NZ_JH815304.1	112971	113387	-	WP_002642162.1	138	-	-6.5	4.5428	-	Bacteria;;Proteobacteria;Betaproteobacteria;Neisseriales;Neisseriaceae;Simonsiella;Simonsiella muelleri;Simonsiella muelleri ATCC 29453	-	-	-
GCF_000167135-NZ_AADQ01000014.1-68-1678	Listeria monocytogenes serotype 1/2a str. F6854	GCF_000167135	1	NZ_AADQ01000014.1	68	301	+	WP_031670599.1	77	-	-18	3.6771	28	Bacteria;;Firmicutes;Bacilli;Bacillales;Listeriaceae;Listeria;Listeria monocytogenes;Listeria monocytogenes serotype 1/2a str. F6854	-	-	NZ_AADQ01000049_1[8159;9447]|CAS-TypeIIU[9576;15446]|CAS[9576;15446]|CAS-TypeIIA[9576;10271] + NZ_AADQ01000001_1[61058;63093]|NZ_AADQ01000001_2[78289;78572]|CAS-TypeIB[63291;70168]	NZ_AADQ01000049.1	Type II-A	Type II-A or II-B (group F27)	Complete	1	14	25390	9052	Perfect match	AcrIIA2 (WP_003722517.1), AcrIIA1 (WP_003722518.1), AcrIIA1 (WP_003723291.1), AcrIIA4 (WP_003723290.1)
GCF_000167135-NZ_AADQ01000014.1-68-1678	Listeria monocytogenes serotype 1/2a str. F6854	GCF_000167135	2	NZ_AADQ01000014.1	330	701	+	WP_003722517.1	123	AcrHomolog:AcrIIA2|100.0	-19	3.8434	5	Bacteria;;Firmicutes;Bacilli;Bacillales;Listeriaceae;Listeria;Listeria monocytogenes;Listeria monocytogenes serotype 1/2a str. F6854	-	-	NZ_AADQ01000049_1[8159;9447]|CAS-TypeIIU[9576;15446]|CAS[9576;15446]|CAS-TypeIIA[9576;10271] + NZ_AADQ01000001_1[61058;63093]|NZ_AADQ01000001_2[78289;78572]|CAS-TypeIB[63291;70168]	NZ_AADQ01000049.1	Type II-A	Type II-A or II-B (group F27)	Complete	1	14	25390	9052	Perfect match	AcrIIA2 (WP_003722517.1), AcrIIA1 (WP_003722518.1), AcrIIA1 (WP_003723291.1), AcrIIA4 (WP_003723290.1)
GCF_000167135-NZ_AADQ01000014.1-68-1678	Listeria monocytogenes serotype 1/2a str. F6854	GCF_000167135	3	NZ_AADQ01000014.1	707	1156	+	WP_003722518.1	149	AcaHomolog:AcrIIA2-0-REF:Bacilli_gi_197920088-489040-524185_1392_1841_||HTH_26|100.0	-2.5	5.3404	24	Bacteria;;Firmicutes;Bacilli;Bacillales;Listeriaceae;Listeria;Listeria monocytogenes;Listeria monocytogenes serotype 1/2a str. F6854	HTH_26	antitoxins|0.0029	NZ_AADQ01000049_1[8159;9447]|CAS-TypeIIU[9576;15446]|CAS[9576;15446]|CAS-TypeIIA[9576;10271] + NZ_AADQ01000001_1[61058;63093]|NZ_AADQ01000001_2[78289;78572]|CAS-TypeIB[63291;70168]	NZ_AADQ01000049.1	Type II-A	Type II-A or II-B (group F27)	Complete	1	14	25390	9052	Perfect match	AcrIIA2 (WP_003722517.1), AcrIIA1 (WP_003722518.1), AcrIIA1 (WP_003723291.1), AcrIIA4 (WP_003723290.1)
GCF_000167135-NZ_AADQ01000014.1-68-1678	Listeria monocytogenes serotype 1/2a str. F6854	GCF_000167135	4	NZ_AADQ01000014.1	1181	1678	+	WP_003722519.1	165	-	18.5	10.6154	-	Bacteria;;Firmicutes;Bacilli;Bacillales;Listeriaceae;Listeria;Listeria monocytogenes;Listeria monocytogenes serotype 1/2a str. F6854	-	-	NZ_AADQ01000049_1[8159;9447]|CAS-TypeIIU[9576;15446]|CAS[9576;15446]|CAS-TypeIIA[9576;10271] + NZ_AADQ01000001_1[61058;63093]|NZ_AADQ01000001_2[78289;78572]|CAS-TypeIB[63291;70168]	NZ_AADQ01000049.1	Type II-A	Type II-A or II-B (group F27)	Complete	1	14	25390	9052	Perfect match	AcrIIA2 (WP_003722517.1), AcrIIA1 (WP_003722518.1), AcrIIA1 (WP_003723291.1), AcrIIA4 (WP_003723290.1)
GCF_000167135-NZ_AADQ01000033.1-9339-10056	Listeria monocytogenes serotype 1/2a str. F6854	GCF_000167135	8	NZ_AADQ01000033.1	9339	9788	-	WP_003723291.1	149	AcaHomolog:AcrIIA4-0-REF:Bacilli_gi_197920144-35141-71365_293_742_||HTH_26|100.0	-1.5	5.758	4	Bacteria;;Firmicutes;Bacilli;Bacillales;Listeriaceae;Listeria;Listeria monocytogenes;Listeria monocytogenes serotype 1/2a str. F6854	HTH_26	-	NZ_AADQ01000049_1[8159;9447]|CAS-TypeIIU[9576;15446]|CAS[9576;15446]|CAS-TypeIIA[9576;10271] + NZ_AADQ01000001_1[61058;63093]|NZ_AADQ01000001_2[78289;78572]|CAS-TypeIB[63291;70168]
GCF_000167135-NZ_AADQ01000033.1-9339-10056	Listeria monocytogenes serotype 1/2a str. F6854	GCF_000167135	9	NZ_AADQ01000033.1	9793	10056	-	WP_003723290.1	87	AcrHomolog:AcrIIA4|100.0	-10	3.9651	-	Bacteria;;Firmicutes;Bacilli;Bacillales;Listeriaceae;Listeria;Listeria monocytogenes;Listeria monocytogenes serotype 1/2a str. F6854	-	-	NZ_AADQ01000049_1[8159;9447]|CAS-TypeIIU[9576;15446]|CAS[9576;15446]|CAS-TypeIIA[9576;10271] + NZ_AADQ01000001_1[61058;63093]|NZ_AADQ01000001_2[78289;78572]|CAS-TypeIB[63291;70168]
GCF_000168395-NZ_AARJ02000004.1-80709-82239	Listeria monocytogenes FSL J1-194	GCF_000168395	103	NZ_AARJ02000004.1	80709	81158	-	WP_003727802.1	149	AcaHomolog:AcrIIA3-1-WP_003727802.1|HTH_26|100.0	-0.5	6.2495	4	Bacteria;;Firmicutes;Bacilli;Bacillales;Listeriaceae;Listeria;Listeria monocytogenes;Listeria monocytogenes FSL J1-194	HTH_26	-	NZ_AARJ02000003_1[348395;349024]|CAS-TypeIIA[342405;348266]	NZ_AARJ02000003.1	Type II-A	Type II-A or II-B (group F27)	Complete	2	8	71115	348893	.a............................	AcrIIA3 (WP_003727804.1), AcrIIA2 (WP_003727803.1), AcrIIA1 (WP_003727802.1)
GCF_000168395-NZ_AARJ02000004.1-80709-82239	Listeria monocytogenes FSL J1-194	GCF_000168395	104	NZ_AARJ02000004.1	81163	81513	-	WP_003727803.1	116	AcrHomolog:AcrIIA2|50.8	-15	3.9751	33	Bacteria;;Firmicutes;Bacilli;Bacillales;Listeriaceae;Listeria;Listeria monocytogenes;Listeria monocytogenes FSL J1-194	-	-	NZ_AARJ02000003_1[348395;349024]|CAS-TypeIIA[342405;348266]	NZ_AARJ02000003.1	Type II-A	Type II-A or II-B (group F27)	Complete	2	8	71115	348893	.a............................	AcrIIA3 (WP_003727804.1), AcrIIA2 (WP_003727803.1), AcrIIA1 (WP_003727802.1)
GCF_000168395-NZ_AARJ02000004.1-80709-82239	Listeria monocytogenes FSL J1-194	GCF_000168395	105	NZ_AARJ02000004.1	81547	81924	-	WP_003727804.1	125	AcrHomolog:AcrIIA3|98.4	0.5	6.7167	105	Bacteria;;Firmicutes;Bacilli;Bacillales;Listeriaceae;Listeria;Listeria monocytogenes;Listeria monocytogenes FSL J1-194	-	-	NZ_AARJ02000003_1[348395;349024]|CAS-TypeIIA[342405;348266]	NZ_AARJ02000003.1	Type II-A	Type II-A or II-B (group F27)	Complete	2	8	71115	348893	.a............................	AcrIIA3 (WP_003727804.1), AcrIIA2 (WP_003727803.1), AcrIIA1 (WP_003727802.1)
GCF_000168395-NZ_AARJ02000004.1-80709-82239	Listeria monocytogenes FSL J1-194	GCF_000168395	106	NZ_AARJ02000004.1	82030	82239	-	WP_003727805.1	69	-	4.5	10.2041	-	Bacteria;;Firmicutes;Bacilli;Bacillales;Listeriaceae;Listeria;Listeria monocytogenes;Listeria monocytogenes FSL J1-194	-	-	NZ_AARJ02000003_1[348395;349024]|CAS-TypeIIA[342405;348266]	NZ_AARJ02000003.1	Type II-A	Type II-A or II-B (group F27)	Complete	2	8	71115	348893	.a............................	AcrIIA3 (WP_003727804.1), AcrIIA2 (WP_003727803.1), AcrIIA1 (WP_003727802.1)
GCF_000168415-NZ_AARK02000034.1-10280-12618	Listeria monocytogenes FSL J1-175	GCF_000168415	9	NZ_AARK02000034.1	10280	10858	-	WP_009917641.1	192	-	12	9.904	79	Bacteria;;Firmicutes;Bacilli;Bacillales;Listeriaceae;Listeria;Listeria monocytogenes;Listeria monocytogenes FSL J1-175	-	-	NZ_AARK02000069_1[2698;5308]|CAS-TypeIIU[713;2569]|CAS[713;2569]|CAS-TypeIIA[1874;2569]
GCF_000168415-NZ_AARK02000034.1-10280-12618	Listeria monocytogenes FSL J1-175	GCF_000168415	10	NZ_AARK02000034.1	10938	11387	-	WP_009917642.1	149	AcaHomolog:AcrIIA2-0-WP_009917642.1|HTH_26|100.0	-4	4.9217	1	Bacteria;;Firmicutes;Bacilli;Bacillales;Listeriaceae;Listeria;Listeria monocytogenes;Listeria monocytogenes FSL J1-175	HTH_26	-	NZ_AARK02000069_1[2698;5308]|CAS-TypeIIU[713;2569]|CAS[713;2569]|CAS-TypeIIA[1874;2569]
GCF_000168415-NZ_AARK02000034.1-10280-12618	Listeria monocytogenes FSL J1-175	GCF_000168415	11	NZ_AARK02000034.1	11389	11778	-	WP_009917643.1	129	AcrHomolog:AcrIIA2|36.4	-19	3.8447	27	Bacteria;;Firmicutes;Bacilli;Bacillales;Listeriaceae;Listeria;Listeria monocytogenes;Listeria monocytogenes FSL J1-175	-	-	NZ_AARK02000069_1[2698;5308]|CAS-TypeIIU[713;2569]|CAS[713;2569]|CAS-TypeIIA[1874;2569]
GCF_000168415-NZ_AARK02000034.1-10280-12618	Listeria monocytogenes FSL J1-175	GCF_000168415	12	NZ_AARK02000034.1	11806	12303	-	WP_009917644.1	165	-	-22	3.9438	72	Bacteria;;Firmicutes;Bacilli;Bacillales;Listeriaceae;Listeria;Listeria monocytogenes;Listeria monocytogenes FSL J1-175	-	-	NZ_AARK02000069_1[2698;5308]|CAS-TypeIIU[713;2569]|CAS[713;2569]|CAS-TypeIIA[1874;2569]
GCF_000168415-NZ_AARK02000034.1-10280-12618	Listeria monocytogenes FSL J1-175	GCF_000168415	13	NZ_AARK02000034.1	12376	12618	-	WP_009917645.1	80	-	-1	5.1226	-	Bacteria;;Firmicutes;Bacilli;Bacillales;Listeriaceae;Listeria;Listeria monocytogenes;Listeria monocytogenes FSL J1-175	-	-	NZ_AARK02000069_1[2698;5308]|CAS-TypeIIU[713;2569]|CAS[713;2569]|CAS-TypeIIA[1874;2569]
GCF_000168615-NZ_AARU02000008.1-35726-36443	Listeria monocytogenes F6900	GCF_000168615	34	NZ_AARU02000008.1	35726	35989	+	WP_003723290.1	87	AcrHomolog:AcrIIA4|100.0	-10	3.9651	4	Bacteria;;Firmicutes;Bacilli;Bacillales;Listeriaceae;Listeria;Listeria monocytogenes;Listeria monocytogenes F6900	-	-	NZ_AARU02000003_1[5167;6455]|CAS-TypeIIA[6584;12454] + NZ_AARU02000001_1[34011;34293]|NZ_AARU02000001_2[49489;51524]|CAS-TypeIB[42414;49291]
GCF_000168615-NZ_AARU02000008.1-35726-36443	Listeria monocytogenes F6900	GCF_000168615	35	NZ_AARU02000008.1	35994	36443	+	WP_003723291.1	149	AcaHomolog:AcrIIA4-0-REF:Bacilli_gi_197920144-35141-71365_293_742_||HTH_26|100.0	-1.5	5.758	-	Bacteria;;Firmicutes;Bacilli;Bacillales;Listeriaceae;Listeria;Listeria monocytogenes;Listeria monocytogenes F6900	HTH_26	-	NZ_AARU02000003_1[5167;6455]|CAS-TypeIIA[6584;12454] + NZ_AARU02000001_1[34011;34293]|NZ_AARU02000001_2[49489;51524]|CAS-TypeIB[42414;49291]
GCF_000168615-NZ_AARU02000002.1-489792-491403	Listeria monocytogenes F6900	GCF_000168615	478	NZ_AARU02000002.1	489792	490025	+	WP_009924649.1	77	-	-18	3.6771	68	Bacteria;;Firmicutes;Bacilli;Bacillales;Listeriaceae;Listeria;Listeria monocytogenes;Listeria monocytogenes F6900	-	-	NZ_AARU02000003_1[5167;6455]|CAS-TypeIIA[6584;12454] + NZ_AARU02000001_1[34011;34293]|NZ_AARU02000001_2[49489;51524]|CAS-TypeIB[42414;49291]	NZ_AARU02000003.1	Type II-A	Type II-A or II-B (group F27)	Complete	2	14	515115	6060	Perfect match	AcrIIA2 (WP_097529444.1), AcrIIA1 (WP_003722518.1), AcrIIA1 (WP_003723291.1), AcrIIA4 (WP_003723290.1)
GCF_000168615-NZ_AARU02000002.1-489792-491403	Listeria monocytogenes F6900	GCF_000168615	479	NZ_AARU02000002.1	490094	490426	+	WP_003733874.1	110	AcrHomolog:AcrIIA2|100.0	-21	3.6769	5	Bacteria;;Firmicutes;Bacilli;Bacillales;Listeriaceae;Listeria;Listeria monocytogenes;Listeria monocytogenes F6900	-	-	NZ_AARU02000003_1[5167;6455]|CAS-TypeIIA[6584;12454] + NZ_AARU02000001_1[34011;34293]|NZ_AARU02000001_2[49489;51524]|CAS-TypeIB[42414;49291]	NZ_AARU02000003.1	Type II-A	Type II-A or II-B (group F27)	Complete	2	14	515115	6060	Perfect match	AcrIIA2 (WP_097529444.1), AcrIIA1 (WP_003722518.1), AcrIIA1 (WP_003723291.1), AcrIIA4 (WP_003723290.1)
GCF_000168615-NZ_AARU02000002.1-489792-491403	Listeria monocytogenes F6900	GCF_000168615	480	NZ_AARU02000002.1	490432	490881	+	WP_003722518.1	149	AcaHomolog:AcrIIA2-0-REF:Bacilli_gi_197920088-489040-524185_1392_1841_||HTH_26|100.0	-2.5	5.3404	24	Bacteria;;Firmicutes;Bacilli;Bacillales;Listeriaceae;Listeria;Listeria monocytogenes;Listeria monocytogenes F6900	HTH_26	antitoxins|0.0029	NZ_AARU02000003_1[5167;6455]|CAS-TypeIIA[6584;12454] + NZ_AARU02000001_1[34011;34293]|NZ_AARU02000001_2[49489;51524]|CAS-TypeIB[42414;49291]	NZ_AARU02000003.1	Type II-A	Type II-A or II-B (group F27)	Complete	2	14	515115	6060	Perfect match	AcrIIA2 (WP_097529444.1), AcrIIA1 (WP_003722518.1), AcrIIA1 (WP_003723291.1), AcrIIA4 (WP_003723290.1)
GCF_000168615-NZ_AARU02000002.1-489792-491403	Listeria monocytogenes F6900	GCF_000168615	481	NZ_AARU02000002.1	490906	491403	+	WP_003722519.1	165	-	18.5	10.6154	-	Bacteria;;Firmicutes;Bacilli;Bacillales;Listeriaceae;Listeria;Listeria monocytogenes;Listeria monocytogenes F6900	-	-	NZ_AARU02000003_1[5167;6455]|CAS-TypeIIA[6584;12454] + NZ_AARU02000001_1[34011;34293]|NZ_AARU02000001_2[49489;51524]|CAS-TypeIB[42414;49291]	NZ_AARU02000003.1	Type II-A	Type II-A or II-B (group F27)	Complete	2	14	515115	6060	Perfect match	AcrIIA2 (WP_097529444.1), AcrIIA1 (WP_003722518.1), AcrIIA1 (WP_003723291.1), AcrIIA4 (WP_003723290.1)
GCF_000168635-NC_017545.1-2359954-2361564	Listeria monocytogenes J0161	GCF_000168635	2288	NC_017545.1	2359954	2360187	+	WP_009924649.1	77	-	-18	3.6771	28	Bacteria;;Firmicutes;Bacilli;Bacillales;Listeriaceae;Listeria;Listeria monocytogenes;Listeria monocytogenes J0161	-	-	NC_017545_1[553387;553669]|NC_017545_2[568865;570900]|NC_017545_4[2732100;2733388]|CAS-TypeIB[561790;568667]|CAS-TypeIIA[2733517;2739387]	NC_017545.1	Type II-A	Type II-A or II-B (group F27)	Complete	4	4	2365027	2732333	Perfect match	AcrIIA2 (WP_003722517.1), AcrIIA1 (WP_003722518.1), AcrIIA1 (WP_003723291.1), AcrIIA4 (WP_003723290.1)
GCF_000168635-NC_017545.1-2359954-2361564	Listeria monocytogenes J0161	GCF_000168635	2289	NC_017545.1	2360216	2360587	+	WP_003722517.1	123	AcrHomolog:AcrIIA2|100.0	-19	3.8434	5	Bacteria;;Firmicutes;Bacilli;Bacillales;Listeriaceae;Listeria;Listeria monocytogenes;Listeria monocytogenes J0161	-	-	NC_017545_1[553387;553669]|NC_017545_2[568865;570900]|NC_017545_4[2732100;2733388]|CAS-TypeIB[561790;568667]|CAS-TypeIIA[2733517;2739387]	NC_017545.1	Type II-A	Type II-A or II-B (group F27)	Complete	4	4	2365027	2732333	Perfect match	AcrIIA2 (WP_003722517.1), AcrIIA1 (WP_003722518.1), AcrIIA1 (WP_003723291.1), AcrIIA4 (WP_003723290.1)
GCF_000168635-NC_017545.1-2359954-2361564	Listeria monocytogenes J0161	GCF_000168635	2290	NC_017545.1	2360593	2361042	+	WP_003722518.1	149	AcaHomolog:AcrIIA2-0-REF:Bacilli_gi_197920088-489040-524185_1392_1841_||HTH_26|100.0	-2.5	5.3404	24	Bacteria;;Firmicutes;Bacilli;Bacillales;Listeriaceae;Listeria;Listeria monocytogenes;Listeria monocytogenes J0161	HTH_26	antitoxins|0.0029	NC_017545_1[553387;553669]|NC_017545_2[568865;570900]|NC_017545_4[2732100;2733388]|CAS-TypeIB[561790;568667]|CAS-TypeIIA[2733517;2739387]	NC_017545.1	Type II-A	Type II-A or II-B (group F27)	Complete	4	4	2365027	2732333	Perfect match	AcrIIA2 (WP_003722517.1), AcrIIA1 (WP_003722518.1), AcrIIA1 (WP_003723291.1), AcrIIA4 (WP_003723290.1)
GCF_000168635-NC_017545.1-2359954-2361564	Listeria monocytogenes J0161	GCF_000168635	2291	NC_017545.1	2361067	2361564	+	WP_003722519.1	165	-	18.5	10.6154	-	Bacteria;;Firmicutes;Bacilli;Bacillales;Listeriaceae;Listeria;Listeria monocytogenes;Listeria monocytogenes J0161	-	-	NC_017545_1[553387;553669]|NC_017545_2[568865;570900]|NC_017545_4[2732100;2733388]|CAS-TypeIB[561790;568667]|CAS-TypeIIA[2733517;2739387]	NC_017545.1	Type II-A	Type II-A or II-B (group F27)	Complete	4	4	2365027	2732333	Perfect match	AcrIIA2 (WP_003722517.1), AcrIIA1 (WP_003722518.1), AcrIIA1 (WP_003723291.1), AcrIIA4 (WP_003723290.1)
GCF_000168635-NC_017545.1-2682416-2683133	Listeria monocytogenes J0161	GCF_000168635	2611	NC_017545.1	2682416	2682679	+	WP_003723290.1	87	AcrHomolog:AcrIIA4|100.0	-10	3.9651	4	Bacteria;;Firmicutes;Bacilli;Bacillales;Listeriaceae;Listeria;Listeria monocytogenes;Listeria monocytogenes J0161	-	-	NC_017545_1[553387;553669]|NC_017545_2[568865;570900]|NC_017545_4[2732100;2733388]|CAS-TypeIB[561790;568667]|CAS-TypeIIA[2733517;2739387]	NC_017545.1	Type II-A	Type II-A or II-B (group F27)	Complete	4	4	2365027	2732333	Perfect match	AcrIIA2 (WP_003722517.1), AcrIIA1 (WP_003722518.1), AcrIIA1 (WP_003723291.1), AcrIIA4 (WP_003723290.1)
GCF_000168635-NC_017545.1-2682416-2683133	Listeria monocytogenes J0161	GCF_000168635	2612	NC_017545.1	2682684	2683133	+	WP_003723291.1	149	AcaHomolog:AcrIIA4-0-REF:Bacilli_gi_197920144-35141-71365_293_742_||HTH_26|100.0	-1.5	5.758	-	Bacteria;;Firmicutes;Bacilli;Bacillales;Listeriaceae;Listeria;Listeria monocytogenes;Listeria monocytogenes J0161	HTH_26	-	NC_017545_1[553387;553669]|NC_017545_2[568865;570900]|NC_017545_4[2732100;2733388]|CAS-TypeIB[561790;568667]|CAS-TypeIIA[2733517;2739387]	NC_017545.1	Type II-A	Type II-A or II-B (group F27)	Complete	4	4	2365027	2732333	Perfect match	AcrIIA2 (WP_003722517.1), AcrIIA1 (WP_003722518.1), AcrIIA1 (WP_003723291.1), AcrIIA4 (WP_003723290.1)
GCF_000168655-NZ_AARX02000010.1-822-2432	Listeria monocytogenes J2818	GCF_000168655	3	NZ_AARX02000010.1	822	1055	+	WP_009924649.1	77	-	-18	3.6771	28	Bacteria;;Firmicutes;Bacilli;Bacillales;Listeriaceae;Listeria;Listeria monocytogenes;Listeria monocytogenes J2818	-	-	NZ_AARX02000003_1[5168;6456]|CAS-TypeIIA[6585;12455] + NZ_AARX02000001_1[34011;34293]|NZ_AARX02000001_2[49489;51524]|CAS-TypeIB[42414;49291]	NZ_AARX02000003.1	Type II-A	Type II-A or II-B (group F27)	Complete	2	4	5895	5401	Perfect match	AcrIIA2 (WP_003722517.1), AcrIIA1 (WP_003722518.1), AcrIIA1 (WP_003723291.1), AcrIIA4 (WP_003723290.1)
GCF_000168655-NZ_AARX02000010.1-822-2432	Listeria monocytogenes J2818	GCF_000168655	4	NZ_AARX02000010.1	1084	1455	+	WP_003722517.1	123	AcrHomolog:AcrIIA2|100.0	-19	3.8434	5	Bacteria;;Firmicutes;Bacilli;Bacillales;Listeriaceae;Listeria;Listeria monocytogenes;Listeria monocytogenes J2818	-	-	NZ_AARX02000003_1[5168;6456]|CAS-TypeIIA[6585;12455] + NZ_AARX02000001_1[34011;34293]|NZ_AARX02000001_2[49489;51524]|CAS-TypeIB[42414;49291]	NZ_AARX02000003.1	Type II-A	Type II-A or II-B (group F27)	Complete	2	4	5895	5401	Perfect match	AcrIIA2 (WP_003722517.1), AcrIIA1 (WP_003722518.1), AcrIIA1 (WP_003723291.1), AcrIIA4 (WP_003723290.1)
GCF_000168655-NZ_AARX02000010.1-822-2432	Listeria monocytogenes J2818	GCF_000168655	5	NZ_AARX02000010.1	1461	1910	+	WP_003722518.1	149	AcaHomolog:AcrIIA2-0-REF:Bacilli_gi_197920088-489040-524185_1392_1841_||HTH_26|100.0	-2.5	5.3404	24	Bacteria;;Firmicutes;Bacilli;Bacillales;Listeriaceae;Listeria;Listeria monocytogenes;Listeria monocytogenes J2818	HTH_26	antitoxins|0.0029	NZ_AARX02000003_1[5168;6456]|CAS-TypeIIA[6585;12455] + NZ_AARX02000001_1[34011;34293]|NZ_AARX02000001_2[49489;51524]|CAS-TypeIB[42414;49291]	NZ_AARX02000003.1	Type II-A	Type II-A or II-B (group F27)	Complete	2	4	5895	5401	Perfect match	AcrIIA2 (WP_003722517.1), AcrIIA1 (WP_003722518.1), AcrIIA1 (WP_003723291.1), AcrIIA4 (WP_003723290.1)
GCF_000168655-NZ_AARX02000010.1-822-2432	Listeria monocytogenes J2818	GCF_000168655	6	NZ_AARX02000010.1	1935	2432	+	WP_003722519.1	165	-	18.5	10.6154	-	Bacteria;;Firmicutes;Bacilli;Bacillales;Listeriaceae;Listeria;Listeria monocytogenes;Listeria monocytogenes J2818	-	-	NZ_AARX02000003_1[5168;6456]|CAS-TypeIIA[6585;12455] + NZ_AARX02000001_1[34011;34293]|NZ_AARX02000001_2[49489;51524]|CAS-TypeIB[42414;49291]	NZ_AARX02000003.1	Type II-A	Type II-A or II-B (group F27)	Complete	2	4	5895	5401	Perfect match	AcrIIA2 (WP_003722517.1), AcrIIA1 (WP_003722518.1), AcrIIA1 (WP_003723291.1), AcrIIA4 (WP_003723290.1)
GCF_000168655-NZ_AARX02000008.1-35166-35883	Listeria monocytogenes J2818	GCF_000168655	33	NZ_AARX02000008.1	35166	35429	+	WP_003723290.1	87	AcrHomolog:AcrIIA4|100.0	-10	3.9651	4	Bacteria;;Firmicutes;Bacilli;Bacillales;Listeriaceae;Listeria;Listeria monocytogenes;Listeria monocytogenes J2818	-	-	NZ_AARX02000003_1[5168;6456]|CAS-TypeIIA[6585;12455] + NZ_AARX02000001_1[34011;34293]|NZ_AARX02000001_2[49489;51524]|CAS-TypeIB[42414;49291]
GCF_000168655-NZ_AARX02000008.1-35166-35883	Listeria monocytogenes J2818	GCF_000168655	34	NZ_AARX02000008.1	35434	35883	+	WP_003723291.1	149	AcaHomolog:AcrIIA4-0-REF:Bacilli_gi_197920144-35141-71365_293_742_||HTH_26|100.0	-1.5	5.758	-	Bacteria;;Firmicutes;Bacilli;Bacillales;Listeriaceae;Listeria;Listeria monocytogenes;Listeria monocytogenes J2818	HTH_26	-	NZ_AARX02000003_1[5168;6456]|CAS-TypeIIA[6585;12455] + NZ_AARX02000001_1[34011;34293]|NZ_AARX02000001_2[49489;51524]|CAS-TypeIB[42414;49291]
GCF_000169255-NZ_AAXG02000041.1-71723-73006	Pseudoflavonifractor capillosus ATCC 29799	GCF_000169255	57	NZ_AAXG02000041.1	71723	72220	+	WP_006574413.1	165	AcrHomolog:AcrIIA11|48.5	3	7.7208	-4	Bacteria;;Firmicutes;Clostridia;Clostridiales;;Pseudoflavonifractor;Pseudoflavonifractor capillosus;Pseudoflavonifractor capillosus ATCC 29799	-	-	NZ_AAXG02000001_1[7239;12430]|CAS-TypeIC[62;7064]
GCF_000169255-NZ_AAXG02000041.1-71723-73006	Pseudoflavonifractor capillosus ATCC 29799	GCF_000169255	58	NZ_AAXG02000041.1	72217	72636	+	WP_006574414.1	139	AcaHomolog:AcrIIA11-0-WP_006574414.1|HTH_32|100.0	7.5	10.2085	1	Bacteria;;Firmicutes;Clostridia;Clostridiales;;Pseudoflavonifractor;Pseudoflavonifractor capillosus;Pseudoflavonifractor capillosus ATCC 29799	-	-	NZ_AAXG02000001_1[7239;12430]|CAS-TypeIC[62;7064]
GCF_000169255-NZ_AAXG02000041.1-71723-73006	Pseudoflavonifractor capillosus ATCC 29799	GCF_000169255	59	NZ_AAXG02000041.1	72638	73006	+	WP_006574415.1	122	-	1	6.8702	-	Bacteria;;Firmicutes;Clostridia;Clostridiales;;Pseudoflavonifractor;Pseudoflavonifractor capillosus;Pseudoflavonifractor capillosus ATCC 29799	-	-	NZ_AAXG02000001_1[7239;12430]|CAS-TypeIC[62;7064]
GCF_000177015-NZ_KI391947.1-1292529-1293833	Ruminococcaceae bacterium D16	GCF_000177015	1256	NZ_KI391947.1	1292529	1292918	-	WP_008980753.1	129	-	2.5	7.4151	1	Bacteria;;Firmicutes;Clostridia;Clostridiales;Ruminococcaceae;;;Ruminococcaceae bacterium D16	-	-	-
GCF_000177015-NZ_KI391947.1-1292529-1293833	Ruminococcaceae bacterium D16	GCF_000177015	1257	NZ_KI391947.1	1292920	1293339	-	WP_008980754.1	139	AcaHomolog:AcrIIA11-0-WP_008980754.1|HTH_32|100.0	9.5	10.4665	-4	Bacteria;;Firmicutes;Clostridia;Clostridiales;Ruminococcaceae;;;Ruminococcaceae bacterium D16	-	-	-
GCF_000177015-NZ_KI391947.1-1292529-1293833	Ruminococcaceae bacterium D16	GCF_000177015	1258	NZ_KI391947.1	1293336	1293833	-	WP_008980755.1	165	AcrHomolog:AcrIIA11|49.7	4	8.1274	-	Bacteria;;Firmicutes;Clostridia;Clostridiales;Ruminococcaceae;;;Ruminococcaceae bacterium D16	-	-	-
GCF_000195795-NC_003212.1-1713958-1715173	Listeria innocua Clip11262	GCF_000195795	1703	NC_003212.1	1713958	1714335	+	WP_010991652.1	125	AcrHomolog:AcrIIA3|91.2	1.5	7.2453	33	Bacteria;;Firmicutes;Bacilli;Bacillales;Listeriaceae;Listeria;Listeria innocua;Listeria innocua Clip11262	-	-	-	NC_003212.1	Type II-A	Type II-A or II-B (group F27)	Proteins missing: Cas2	1	4	1724747	2769226	Perfect match	AcrIIA3 (WP_010991652.1), AcrIIA2 (WP_010991653.1), AcrIIA1 (WP_010991654.1)
GCF_000195795-NC_003212.1-1713958-1715173	Listeria innocua Clip11262	GCF_000195795	1704	NC_003212.1	1714369	1714719	+	WP_010991653.1	116	AcrHomolog:AcrIIA2|51.6	-17	3.9245	4	Bacteria;;Firmicutes;Bacilli;Bacillales;Listeriaceae;Listeria;Listeria innocua;Listeria innocua Clip11262	-	-	-	NC_003212.1	Type II-A	Type II-A or II-B (group F27)	Proteins missing: Cas2	1	4	1724747	2769226	Perfect match	AcrIIA3 (WP_010991652.1), AcrIIA2 (WP_010991653.1), AcrIIA1 (WP_010991654.1)
GCF_000195795-NC_003212.1-1713958-1715173	Listeria innocua Clip11262	GCF_000195795	1705	NC_003212.1	1714724	1715173	+	WP_010991654.1	149	AcaHomolog:AcrIIA3-1-WP_010991654.1|HTH_26|100.0	-4	5.0835	-	Bacteria;;Firmicutes;Bacilli;Bacillales;Listeriaceae;Listeria;Listeria innocua;Listeria innocua Clip11262	HTH_26	antitoxins|0.0027	-	NC_003212.1	Type II-A	Type II-A or II-B (group F27)	Proteins missing: Cas2	1	4	1724747	2769226	Perfect match	AcrIIA3 (WP_010991652.1), AcrIIA2 (WP_010991653.1), AcrIIA1 (WP_010991654.1)
GCF_000196035-NC_003210.1-2361582-2363632	Listeria monocytogenes EGD-e	GCF_000196035	2275	NC_003210.1	2361582	2361791	+	NP_465796.1	69	-	4.5	10.2041	105	Bacteria;;Firmicutes;Bacilli;Bacillales;Listeriaceae;Listeria;Listeria monocytogenes;Listeria monocytogenes EGD-e	-	-	-
GCF_000196035-NC_003210.1-2361582-2363632	Listeria monocytogenes EGD-e	GCF_000196035	2276	NC_003210.1	2361897	2362274	+	NP_465797.1	125	AcrHomolog:AcrIIA3|95.2	-1	5.8023	31	Bacteria;;Firmicutes;Bacilli;Bacillales;Listeriaceae;Listeria;Listeria monocytogenes;Listeria monocytogenes EGD-e	-	-	-
GCF_000196035-NC_003210.1-2361582-2363632	Listeria monocytogenes EGD-e	GCF_000196035	2277	NC_003210.1	2362306	2362656	+	NP_465798.1	116	AcrHomolog:AcrIIA2|51.6	-16	3.9489	4	Bacteria;;Firmicutes;Bacilli;Bacillales;Listeriaceae;Listeria;Listeria monocytogenes;Listeria monocytogenes EGD-e	-	-	-
GCF_000196035-NC_003210.1-2361582-2363632	Listeria monocytogenes EGD-e	GCF_000196035	2278	NC_003210.1	2362661	2363110	+	NP_465799.1	149	AcaHomolog:AcrIIA3-1-NP_465799.1|HTH_26|100.0	-2.5	5.3467	24	Bacteria;;Firmicutes;Bacilli;Bacillales;Listeriaceae;Listeria;Listeria monocytogenes;Listeria monocytogenes EGD-e	HTH_26	-	-
GCF_000196035-NC_003210.1-2361582-2363632	Listeria monocytogenes EGD-e	GCF_000196035	2279	NC_003210.1	2363135	2363632	+	NP_465800.1	165	-	16	10.4058	-	Bacteria;;Firmicutes;Bacilli;Bacillales;Listeriaceae;Listeria;Listeria monocytogenes;Listeria monocytogenes EGD-e	-	-	-
GCF_000209755-NC_017529.1-1266606-1268134	Listeria monocytogenes L99	GCF_000209755	1289	NC_017529.1	1266606	1267055	-	WP_012581438.1	149	AcaHomolog:AcrIIA3-1-REF:Bacilli_gi_217963303-1387838-1431243_1104_1553_||HTH_26|100.0	-0.5	6.2495	4	Bacteria;;Firmicutes;Bacilli;Bacillales;Listeriaceae;Listeria;Listeria monocytogenes;Listeria monocytogenes L99	HTH_26	-	NC_017529_1[543351;543703]|NC_017529_2[559382;561162]|CAS-TypeIB[552307;559184]	NC_017529.1	Type I-B	Type I-A (group F28)	Proteins missing: Cas4	3	11	80818	560057	Perfect match	AcrIIA3 (WP_012581436.1), AcrIIA2 (WP_012581437.1), AcrIIA1 (WP_012581438.1), AcrIIA4 (WP_012582157.1), AcrIIA4 (CAR82813.1)
GCF_000209755-NC_017529.1-1266606-1268134	Listeria monocytogenes L99	GCF_000209755	1290	NC_017529.1	1267060	1267410	-	WP_012581437.1	116	AcrHomolog:AcrIIA2|53.3	-16	3.9489	31	Bacteria;;Firmicutes;Bacilli;Bacillales;Listeriaceae;Listeria;Listeria monocytogenes;Listeria monocytogenes L99	-	-	NC_017529_1[543351;543703]|NC_017529_2[559382;561162]|CAS-TypeIB[552307;559184]	NC_017529.1	Type I-B	Type I-A (group F28)	Proteins missing: Cas4	3	11	80818	560057	Perfect match	AcrIIA3 (WP_012581436.1), AcrIIA2 (WP_012581437.1), AcrIIA1 (WP_012581438.1), AcrIIA4 (WP_012582157.1), AcrIIA4 (CAR82813.1)
GCF_000209755-NC_017529.1-1266606-1268134	Listeria monocytogenes L99	GCF_000209755	1291	NC_017529.1	1267442	1267819	-	WP_012581436.1	125	AcrHomolog:AcrIIA3|91.2	1.5	7.2456	105	Bacteria;;Firmicutes;Bacilli;Bacillales;Listeriaceae;Listeria;Listeria monocytogenes;Listeria monocytogenes L99	-	-	NC_017529_1[543351;543703]|NC_017529_2[559382;561162]|CAS-TypeIB[552307;559184]	NC_017529.1	Type I-B	Type I-A (group F28)	Proteins missing: Cas4	3	11	80818	560057	Perfect match	AcrIIA3 (WP_012581436.1), AcrIIA2 (WP_012581437.1), AcrIIA1 (WP_012581438.1), AcrIIA4 (WP_012582157.1), AcrIIA4 (CAR82813.1)
GCF_000209755-NC_017529.1-1266606-1268134	Listeria monocytogenes L99	GCF_000209755	1292	NC_017529.1	1267925	1268134	-	WP_012581435.1	69	-	4.5	10.2041	873	Bacteria;;Firmicutes;Bacilli;Bacillales;Listeriaceae;Listeria;Listeria monocytogenes;Listeria monocytogenes L99	-	-	NC_017529_1[543351;543703]|NC_017529_2[559382;561162]|CAS-TypeIB[552307;559184]	NC_017529.1	Type I-B	Type I-A (group F28)	Proteins missing: Cas4	3	11	80818	560057	Perfect match	AcrIIA3 (WP_012581436.1), AcrIIA2 (WP_012581437.1), AcrIIA1 (WP_012581438.1), AcrIIA4 (WP_012582157.1), AcrIIA4 (CAR82813.1)
GCF_000210795-NC_018591.1-714492-715729	Listeria monocytogenes serotype 7 str. SLCC2482	GCF_000210795	677	NC_018591.1	714492	714941	-	WP_014930689.1	149	AcaHomolog:AcrIIA3-1-WP_014930689.1|HTH_26|100.0	-2.5	5.3406	5	Bacteria;;Firmicutes;Bacilli;Bacillales;Listeriaceae;Listeria;Listeria monocytogenes;Listeria monocytogenes serotype 7 str. SLCC2482	HTH_26	antitoxins|0.0019	NC_018591_2[555930;557257]|NC_018591_3[2660730;2663407]|CAS-TypeIB[548849;555732]|CAS-TypeIIA[2663536;2669406]	NC_018591.1	Type II-A	Type II-A or II-B (group F27)	Complete	3	4	710566	2660964	Perfect match	AcrIIA3 (WP_014930691.1), AcrIIA2 (WP_014930690.1), AcrIIA1 (WP_014930689.1)
GCF_000210795-NC_018591.1-714492-715729	Listeria monocytogenes serotype 7 str. SLCC2482	GCF_000210795	678	NC_018591.1	714947	715318	-	WP_014930690.1	123	AcrHomolog:AcrIIA2|98.4	-20	3.784	33	Bacteria;;Firmicutes;Bacilli;Bacillales;Listeriaceae;Listeria;Listeria monocytogenes;Listeria monocytogenes serotype 7 str. SLCC2482	-	-	NC_018591_2[555930;557257]|NC_018591_3[2660730;2663407]|CAS-TypeIB[548849;555732]|CAS-TypeIIA[2663536;2669406]	NC_018591.1	Type II-A	Type II-A or II-B (group F27)	Complete	3	4	710566	2660964	Perfect match	AcrIIA3 (WP_014930691.1), AcrIIA2 (WP_014930690.1), AcrIIA1 (WP_014930689.1)
GCF_000210795-NC_018591.1-714492-715729	Listeria monocytogenes serotype 7 str. SLCC2482	GCF_000210795	679	NC_018591.1	715352	715729	-	WP_014930691.1	125	AcrHomolog:AcrIIA3|100.0	0.5	6.7169	-	Bacteria;;Firmicutes;Bacilli;Bacillales;Listeriaceae;Listeria;Listeria monocytogenes;Listeria monocytogenes serotype 7 str. SLCC2482	-	-	NC_018591_2[555930;557257]|NC_018591_3[2660730;2663407]|CAS-TypeIB[548849;555732]|CAS-TypeIIA[2663536;2669406]	NC_018591.1	Type II-A	Type II-A or II-B (group F27)	Complete	3	4	710566	2660964	Perfect match	AcrIIA3 (WP_014930691.1), AcrIIA2 (WP_014930690.1), AcrIIA1 (WP_014930689.1)
GCF_000218305-NC_017537.1-1264565-1266093	Listeria monocytogenes M7	GCF_000218305	1290	NC_017537.1	1264565	1265014	-	WP_012581438.1	149	AcaHomolog:AcrIIA3-1-REF:Bacilli_gi_217963303-1387838-1431243_1104_1553_||HTH_26|100.0	-0.5	6.2495	4	Bacteria;;Firmicutes;Bacilli;Bacillales;Listeriaceae;Listeria;Listeria monocytogenes;Listeria monocytogenes M7	HTH_26	-	NC_017537_1[541639;541991]|NC_017537_2[557670;559450]|CAS-TypeIB[550595;557472]	NC_017537.1	Type I-B	Type I-A (group F28)	Proteins missing: Cas4	3	11	80818	558345	Perfect match	AcrIIA3 (WP_012581436.1), AcrIIA2 (WP_012581437.1), AcrIIA1 (WP_012581438.1), AcrIIA4 (WP_012582157.1)
GCF_000218305-NC_017537.1-1264565-1266093	Listeria monocytogenes M7	GCF_000218305	1291	NC_017537.1	1265019	1265369	-	WP_012581437.1	116	AcrHomolog:AcrIIA2|53.3	-16	3.9489	31	Bacteria;;Firmicutes;Bacilli;Bacillales;Listeriaceae;Listeria;Listeria monocytogenes;Listeria monocytogenes M7	-	-	NC_017537_1[541639;541991]|NC_017537_2[557670;559450]|CAS-TypeIB[550595;557472]	NC_017537.1	Type I-B	Type I-A (group F28)	Proteins missing: Cas4	3	11	80818	558345	Perfect match	AcrIIA3 (WP_012581436.1), AcrIIA2 (WP_012581437.1), AcrIIA1 (WP_012581438.1), AcrIIA4 (WP_012582157.1)
GCF_000218305-NC_017537.1-1264565-1266093	Listeria monocytogenes M7	GCF_000218305	1292	NC_017537.1	1265401	1265778	-	WP_012581436.1	125	AcrHomolog:AcrIIA3|91.2	1.5	7.2456	105	Bacteria;;Firmicutes;Bacilli;Bacillales;Listeriaceae;Listeria;Listeria monocytogenes;Listeria monocytogenes M7	-	-	NC_017537_1[541639;541991]|NC_017537_2[557670;559450]|CAS-TypeIB[550595;557472]	NC_017537.1	Type I-B	Type I-A (group F28)	Proteins missing: Cas4	3	11	80818	558345	Perfect match	AcrIIA3 (WP_012581436.1), AcrIIA2 (WP_012581437.1), AcrIIA1 (WP_012581438.1), AcrIIA4 (WP_012582157.1)
GCF_000218305-NC_017537.1-1264565-1266093	Listeria monocytogenes M7	GCF_000218305	1293	NC_017537.1	1265884	1266093	-	WP_012581435.1	69	-	4.5	10.2041	873	Bacteria;;Firmicutes;Bacilli;Bacillales;Listeriaceae;Listeria;Listeria monocytogenes;Listeria monocytogenes M7	-	-	NC_017537_1[541639;541991]|NC_017537_2[557670;559450]|CAS-TypeIB[550595;557472]	NC_017537.1	Type I-B	Type I-A (group F28)	Proteins missing: Cas4	3	11	80818	558345	Perfect match	AcrIIA3 (WP_012581436.1), AcrIIA2 (WP_012581437.1), AcrIIA1 (WP_012581438.1), AcrIIA4 (WP_012582157.1)
GCF_000238715-NZ_JH414799.1-896386-899896	Klebsiella sp. 4_1_44FAA	GCF_000238715	921	NZ_JH414799.1	896386	896577	+	WP_029499143.1	63	-	-2	4.9546	68	Bacteria;;Proteobacteria;Gammaproteobacteria;Enterobacterales;Enterobacteriaceae;Klebsiella;;Klebsiella sp. 4_1_44FAA	-	-	NZ_JH414800_1[170711;172993]|CAS-TypeIE[173090;180741]
GCF_000238715-NZ_JH414799.1-896386-899896	Klebsiella sp. 4_1_44FAA	GCF_000238715	922	NZ_JH414799.1	896646	897239	+	WP_009308341.1	197	-	2.5	8.2843	-11	Bacteria;;Proteobacteria;Gammaproteobacteria;Enterobacterales;Enterobacteriaceae;Klebsiella;;Klebsiella sp. 4_1_44FAA	DUF1367	-	NZ_JH414800_1[170711;172993]|CAS-TypeIE[173090;180741]
GCF_000238715-NZ_JH414799.1-896386-899896	Klebsiella sp. 4_1_44FAA	GCF_000238715	923	NZ_JH414799.1	897229	897552	+	WP_071838911.1	107	-	5	8.1707	-13	Bacteria;;Proteobacteria;Gammaproteobacteria;Enterobacterales;Enterobacteriaceae;Klebsiella;;Klebsiella sp. 4_1_44FAA	RecA_dep_nuc	-	NZ_JH414800_1[170711;172993]|CAS-TypeIE[173090;180741]
GCF_000238715-NZ_JH414799.1-896386-899896	Klebsiella sp. 4_1_44FAA	GCF_000238715	924	NZ_JH414799.1	897540	897887	+	WP_004199527.1	115	AcaHomolog:REF:Gammaproteobacteria_gi_510824215_22939_23286_-|HTH_IclR-1-AcrIIA7|100.0	10	10.6814	5	Bacteria;;Proteobacteria;Gammaproteobacteria;Enterobacterales;Enterobacteriaceae;Klebsiella;;Klebsiella sp. 4_1_44FAA	HTH_IclR	-	NZ_JH414800_1[170711;172993]|CAS-TypeIE[173090;180741]
GCF_000238715-NZ_JH414799.1-896386-899896	Klebsiella sp. 4_1_44FAA	GCF_000238715	925	NZ_JH414799.1	897893	898333	+	WP_009308346.1	146	-	-7.5	4.6379	40	Bacteria;;Proteobacteria;Gammaproteobacteria;Enterobacterales;Enterobacteriaceae;Klebsiella;;Klebsiella sp. 4_1_44FAA	Phage_gp49_66	-	NZ_JH414800_1[170711;172993]|CAS-TypeIE[173090;180741]
GCF_000238715-NZ_JH414799.1-896386-899896	Klebsiella sp. 4_1_44FAA	GCF_000238715	926	NZ_JH414799.1	898374	898898	+	WP_009308348.1	174	AcrHomolog:AcrIIA7|41.7	0	6.4865	61	Bacteria;;Proteobacteria;Gammaproteobacteria;Enterobacterales;Enterobacteriaceae;Klebsiella;;Klebsiella sp. 4_1_44FAA	DUF2829	-	NZ_JH414800_1[170711;172993]|CAS-TypeIE[173090;180741]
GCF_000238715-NZ_JH414799.1-896386-899896	Klebsiella sp. 4_1_44FAA	GCF_000238715	927	NZ_JH414799.1	898960	899193	+	WP_009308350.1	77	-	-3.5	4.5822	-17	Bacteria;;Proteobacteria;Gammaproteobacteria;Enterobacterales;Enterobacteriaceae;Klebsiella;;Klebsiella sp. 4_1_44FAA	-	-	NZ_JH414800_1[170711;172993]|CAS-TypeIE[173090;180741]
GCF_000238715-NZ_JH414799.1-896386-899896	Klebsiella sp. 4_1_44FAA	GCF_000238715	928	NZ_JH414799.1	899177	899437	+	WP_009308351.1	86	-	-2	5.1786	6	Bacteria;;Proteobacteria;Gammaproteobacteria;Enterobacterales;Enterobacteriaceae;Klebsiella;;Klebsiella sp. 4_1_44FAA	-	-	NZ_JH414800_1[170711;172993]|CAS-TypeIE[173090;180741]
GCF_000238715-NZ_JH414799.1-896386-899896	Klebsiella sp. 4_1_44FAA	GCF_000238715	929	NZ_JH414799.1	899444	899896	+	WP_009308352.1	150	-	4.5	9.0083	-	Bacteria;;Proteobacteria;Gammaproteobacteria;Enterobacterales;Enterobacteriaceae;Klebsiella;;Klebsiella sp. 4_1_44FAA	GP3_package	-	NZ_JH414800_1[170711;172993]|CAS-TypeIE[173090;180741]
GCF_000242155-NZ_JH590880.1-85246-86529	Lachnospiraceae bacterium 7_1_58FAA	GCF_000242155	79	NZ_JH590880.1	85246	85743	+	WP_009260171.1	165	AcrHomolog:AcrIIA11|48.5	4.5	7.7852	-4	Bacteria;;Firmicutes;Clostridia;Clostridiales;Lachnospiraceae;;;Lachnospiraceae bacterium 7_1_58FAA	-	-	NZ_JH590866_1[511346;513696]|CAS-TypeIC[503486;511174]
GCF_000242155-NZ_JH590880.1-85246-86529	Lachnospiraceae bacterium 7_1_58FAA	GCF_000242155	80	NZ_JH590880.1	85740	86159	+	WP_009260172.1	139	AcaHomolog:AcrIIA11-0-3300006476_____Ga0100233_101379_1210_1629_||HTH_32|100.0	11	10.7987	1	Bacteria;;Firmicutes;Clostridia;Clostridiales;Lachnospiraceae;;;Lachnospiraceae bacterium 7_1_58FAA	-	-	NZ_JH590866_1[511346;513696]|CAS-TypeIC[503486;511174]
GCF_000242155-NZ_JH590880.1-85246-86529	Lachnospiraceae bacterium 7_1_58FAA	GCF_000242155	81	NZ_JH590880.1	86161	86529	+	WP_007491346.1	122	-	3	7.4668	-	Bacteria;;Firmicutes;Clostridia;Clostridiales;Lachnospiraceae;;;Lachnospiraceae bacterium 7_1_58FAA	-	-	NZ_JH590866_1[511346;513696]|CAS-TypeIC[503486;511174]
GCF_000261945-NZ_AJQR01000263.1-4744-6179	Sinorhizobium fredii CCBAU 83666	GCF_000261945	5	NZ_AJQR01000263.1	4744	5022	-	WP_037434206.1	92	-	1.5	7.1898	-8	Bacteria;;Proteobacteria;Alphaproteobacteria;Rhizobiales;Rhizobiaceae;Sinorhizobium;Sinorhizobium fredii;Sinorhizobium fredii CCBAU 83666	-	-	-
GCF_000261945-NZ_AJQR01000263.1-4744-6179	Sinorhizobium fredii CCBAU 83666	GCF_000261945	6	NZ_AJQR01000263.1	5015	5266	-	WP_037434207.1	83	AcaHomolog:AcrIIA7-0-WP_037434207.1|HTH_3|100.0	13	11.9513	80	Bacteria;;Proteobacteria;Alphaproteobacteria;Rhizobiales;Rhizobiaceae;Sinorhizobium;Sinorhizobium fredii;Sinorhizobium fredii CCBAU 83666	-	-	-
GCF_000261945-NZ_AJQR01000263.1-4744-6179	Sinorhizobium fredii CCBAU 83666	GCF_000261945	7	NZ_AJQR01000263.1	5347	5832	-	WP_037434208.1	161	AcrHomolog:AcrIIA7|37.9	-2	5.5952	41	Bacteria;;Proteobacteria;Alphaproteobacteria;Rhizobiales;Rhizobiaceae;Sinorhizobium;Sinorhizobium fredii;Sinorhizobium fredii CCBAU 83666	DUF2829	-	-
GCF_000261945-NZ_AJQR01000263.1-4744-6179	Sinorhizobium fredii CCBAU 83666	GCF_000261945	8	NZ_AJQR01000263.1	5874	6179	-	WP_050994689.1	101	-	-3	4.8046	-	Bacteria;;Proteobacteria;Alphaproteobacteria;Rhizobiales;Rhizobiaceae;Sinorhizobium;Sinorhizobium fredii;Sinorhizobium fredii CCBAU 83666	-	-	-
GCF_000280495-NZ_JH725436.1-1859995-1862916	Kosakonia radicincitans DSM 16656	GCF_000280495	1739	NZ_JH725436.1	1859995	1860186	+	WP_035943255.1	63	-	1	7.1646	67	Bacteria;;Proteobacteria;Gammaproteobacteria;Enterobacterales;Enterobacteriaceae;Kosakonia;Kosakonia radicincitans;Kosakonia radicincitans DSM 16656	-	-	-
GCF_000280495-NZ_JH725436.1-1859995-1862916	Kosakonia radicincitans DSM 16656	GCF_000280495	1740	NZ_JH725436.1	1860254	1860850	+	WP_007374224.1	198	-	2.5	8.2845	10	Bacteria;;Proteobacteria;Gammaproteobacteria;Enterobacterales;Enterobacteriaceae;Kosakonia;Kosakonia radicincitans;Kosakonia radicincitans DSM 16656	DUF1367	-	-
GCF_000280495-NZ_JH725436.1-1859995-1862916	Kosakonia radicincitans DSM 16656	GCF_000280495	1741	NZ_JH725436.1	1860861	1861163	+	WP_007374225.1	100	-	4.5	7.7954	-13	Bacteria;;Proteobacteria;Gammaproteobacteria;Enterobacterales;Enterobacteriaceae;Kosakonia;Kosakonia radicincitans;Kosakonia radicincitans DSM 16656	RecA_dep_nuc	-	-
GCF_000280495-NZ_JH725436.1-1859995-1862916	Kosakonia radicincitans DSM 16656	GCF_000280495	1742	NZ_JH725436.1	1861151	1861507	+	WP_007374226.1	118	AcaHomolog:WP_007374226.1|HTH_IclR-1-AcrIIA7|100.0	7.5	10.2668	-4	Bacteria;;Proteobacteria;Gammaproteobacteria;Enterobacterales;Enterobacteriaceae;Kosakonia;Kosakonia radicincitans;Kosakonia radicincitans DSM 16656	HTH_IclR	-	-
GCF_000280495-NZ_JH725436.1-1859995-1862916	Kosakonia radicincitans DSM 16656	GCF_000280495	1743	NZ_JH725436.1	1861504	1861788	+	WP_007374227.1	94	-	1.5	7.1675	35	Bacteria;;Proteobacteria;Gammaproteobacteria;Enterobacterales;Enterobacteriaceae;Kosakonia;Kosakonia radicincitans;Kosakonia radicincitans DSM 16656	-	-	-
GCF_000280495-NZ_JH725436.1-1859995-1862916	Kosakonia radicincitans DSM 16656	GCF_000280495	1744	NZ_JH725436.1	1861824	1862339	+	WP_007374228.1	171	AcrHomolog:AcrIIA7|39.0	-3.5	4.7789	60	Bacteria;;Proteobacteria;Gammaproteobacteria;Enterobacterales;Enterobacteriaceae;Kosakonia;Kosakonia radicincitans;Kosakonia radicincitans DSM 16656	DUF2829	-	-
GCF_000280495-NZ_JH725436.1-1859995-1862916	Kosakonia radicincitans DSM 16656	GCF_000280495	1745	NZ_JH725436.1	1862400	1862603	+	WP_007374229.1	67	-	1.5	8.5555	13	Bacteria;;Proteobacteria;Gammaproteobacteria;Enterobacterales;Enterobacteriaceae;Kosakonia;Kosakonia radicincitans;Kosakonia radicincitans DSM 16656	-	-	-
GCF_000280495-NZ_JH725436.1-1859995-1862916	Kosakonia radicincitans DSM 16656	GCF_000280495	1746	NZ_JH725436.1	1862617	1862916	+	WP_007374230.1	99	-	-5.5	4.5045	-	Bacteria;;Proteobacteria;Gammaproteobacteria;Enterobacterales;Enterobacteriaceae;Kosakonia;Kosakonia radicincitans;Kosakonia radicincitans DSM 16656	-	-	-
GCF_000293265-NZ_ALXM01000006.1-49645-50614	Neisseria meningitidis 93003	GCF_000293265	53	NZ_ALXM01000006.1	49645	49995	+	WP_002231708.1	116	AcrHomolog:AcrIIC3|93.1	-1.5	5.2737	45	Bacteria;;Proteobacteria;Betaproteobacteria;Neisseriales;Neisseriaceae;Neisseria;Neisseria meningitidis;Neisseria meningitidis 93003	-	-	NZ_ALXM01000021_2[67889;68848]|CAS-TypeIIU[63281;67825]	NZ_ALXM01000021.1	Type II-C	Repeat not recognized	Complete	1	3	52331	68057	Perfect match	AcrIIC2 (WP_002231709.1)
GCF_000293265-NZ_ALXM01000006.1-49645-50614	Neisseria meningitidis 93003	GCF_000293265	54	NZ_ALXM01000006.1	50041	50412	+	WP_002231709.1	123	AcrHomolog:AcrIIC2|89.4	-10	4.2838	-8	Bacteria;;Proteobacteria;Betaproteobacteria;Neisseriales;Neisseriaceae;Neisseria;Neisseria meningitidis;Neisseria meningitidis 93003	-	-	NZ_ALXM01000021_2[67889;68848]|CAS-TypeIIU[63281;67825]	NZ_ALXM01000021.1	Type II-C	Repeat not recognized	Complete	1	3	52331	68057	Perfect match	AcrIIC2 (WP_002231709.1)
GCF_000293265-NZ_ALXM01000006.1-49645-50614	Neisseria meningitidis 93003	GCF_000293265	55	NZ_ALXM01000006.1	50405	50614	+	WP_002231710.1	69	AcaHomolog:AcrIIC2-0-WP_002231710.1|HTH_XRE|100.0	4	9.9942	-	Bacteria;;Proteobacteria;Betaproteobacteria;Neisseriales;Neisseriaceae;Neisseria;Neisseria meningitidis;Neisseria meningitidis 93003	HTH_3	-	NZ_ALXM01000021_2[67889;68848]|CAS-TypeIIU[63281;67825]	NZ_ALXM01000021.1	Type II-C	Repeat not recognized	Complete	1	3	52331	68057	Perfect match	AcrIIC2 (WP_002231709.1)
GCF_000293425-NZ_ALXV01000004.1-49084-50056	Neisseria meningitidis 80179	GCF_000293425	48	NZ_ALXV01000004.1	49084	49437	+	WP_002238680.1	117	AcrHomolog:AcrIIC3|86.3	-4.5	4.6145	45	Bacteria;;Proteobacteria;Betaproteobacteria;Neisseriales;Neisseriaceae;Neisseria;Neisseria meningitidis;Neisseria meningitidis 80179	-	-	NZ_ALXV01000023_1[18545;19703]|CAS-TypeIIU[13938;18482]	NZ_ALXV01000023.1	Type II-C	Repeat not recognized	Complete	1	13	48974	19374	Perfect match	AcrIIC2 (WP_002238681.1)
GCF_000293425-NZ_ALXV01000004.1-49084-50056	Neisseria meningitidis 80179	GCF_000293425	49	NZ_ALXV01000004.1	49483	49854	+	WP_002238681.1	123	AcrHomolog:AcrIIC2|90.2	-10	4.2763	-8	Bacteria;;Proteobacteria;Betaproteobacteria;Neisseriales;Neisseriaceae;Neisseria;Neisseria meningitidis;Neisseria meningitidis 80179	-	-	NZ_ALXV01000023_1[18545;19703]|CAS-TypeIIU[13938;18482]	NZ_ALXV01000023.1	Type II-C	Repeat not recognized	Complete	1	13	48974	19374	Perfect match	AcrIIC2 (WP_002238681.1)
GCF_000293425-NZ_ALXV01000004.1-49084-50056	Neisseria meningitidis 80179	GCF_000293425	50	NZ_ALXV01000004.1	49847	50056	+	WP_002231710.1	69	AcaHomolog:AcrIIC2-0-WP_002231710.1|HTH_XRE|100.0	4	9.9942	-	Bacteria;;Proteobacteria;Betaproteobacteria;Neisseriales;Neisseriaceae;Neisseria;Neisseria meningitidis;Neisseria meningitidis 80179	HTH_3	-	NZ_ALXV01000023_1[18545;19703]|CAS-TypeIIU[13938;18482]	NZ_ALXV01000023.1	Type II-C	Repeat not recognized	Complete	1	13	48974	19374	Perfect match	AcrIIC2 (WP_002238681.1)
GCF_000297315-NZ_AKZF01000206.1-9026-9717	Pseudomonas aeruginosa ATCC 700888	GCF_000297315	9	NZ_AKZF01000206.1	9026	9244	-	WP_033869328.1	72	AcaHomolog:AcrIF11-0-WP_033869328.1|HTH_23|100.0	0	6.1701	59	Bacteria;;Proteobacteria;Gammaproteobacteria;Pseudomonadales;Pseudomonadaceae;Pseudomonas;Pseudomonas aeruginosa;Pseudomonas aeruginosa ATCC 700888	MarR_2	-	-
GCF_000297315-NZ_AKZF01000206.1-9026-9717	Pseudomonas aeruginosa ATCC 700888	GCF_000297315	10	NZ_AKZF01000206.1	9304	9717	-	WP_033869321.1	137	AcrHomolog:AcrIF11|64.0	-14	4.0042	-	Bacteria;;Proteobacteria;Gammaproteobacteria;Pseudomonadales;Pseudomonadaceae;Pseudomonas;Pseudomonas aeruginosa;Pseudomonas aeruginosa ATCC 700888	-	-	-
GCF_000297335-NZ_AKZG01000019.1-9666-10691	Pseudomonas aeruginosa CI27	GCF_000297335	11	NZ_AKZG01000019.1	9666	9905	-	WP_016068277.1	79	AcaHomolog:AcrIF1-0-WP_016068277.1|HTH_8|100.0	2.5	8.8837	-29	Bacteria;;Proteobacteria;Gammaproteobacteria;Pseudomonadales;Pseudomonadaceae;Pseudomonas;Pseudomonas aeruginosa;Pseudomonas aeruginosa CI27	HTH_8	-	NZ_AKZG01000072_1[53184;53997]|NZ_AKZG01000072_2[62521;63628]|CAS-TypeIF[54121;62260]	NZ_AKZG01000072.1	Type I-F	Type I-F (group F5)	Complete	2	2	15993	62609	Perfect match	AcrIF1 (WP_016068276.1)
GCF_000297335-NZ_AKZG01000019.1-9666-10691	Pseudomonas aeruginosa CI27	GCF_000297335	12	NZ_AKZG01000019.1	9877	10113	-	WP_016068276.1	78	AcrHomolog:AcrIF1|100.0	1.5	8.4542	110	Bacteria;;Proteobacteria;Gammaproteobacteria;Pseudomonadales;Pseudomonadaceae;Pseudomonas;Pseudomonas aeruginosa;Pseudomonas aeruginosa CI27	-	-	NZ_AKZG01000072_1[53184;53997]|NZ_AKZG01000072_2[62521;63628]|CAS-TypeIF[54121;62260]	NZ_AKZG01000072.1	Type I-F	Type I-F (group F5)	Complete	2	2	15993	62609	Perfect match	AcrIF1 (WP_016068276.1)
GCF_000297335-NZ_AKZG01000019.1-9666-10691	Pseudomonas aeruginosa CI27	GCF_000297335	13	NZ_AKZG01000019.1	10224	10691	-	WP_003137272.1	155	-	-1.5	5.6864	-	Bacteria;;Proteobacteria;Gammaproteobacteria;Pseudomonadales;Pseudomonadaceae;Pseudomonas;Pseudomonas aeruginosa;Pseudomonas aeruginosa CI27	Phage_tail_S	-	NZ_AKZG01000072_1[53184;53997]|NZ_AKZG01000072_2[62521;63628]|CAS-TypeIF[54121;62260]	NZ_AKZG01000072.1	Type I-F	Type I-F (group F5)	Complete	2	2	15993	62609	Perfect match	AcrIF1 (WP_016068276.1)
GCF_000307045-NC_018592.1-1265972-1267825	Listeria monocytogenes SLCC5850	GCF_000307045	1262	NC_018592.1	1265972	1266544	-	WP_014930928.1	190	-	-7	4.8143	67	Bacteria;;Firmicutes;Bacilli;Bacillales;Listeriaceae;Listeria;Listeria monocytogenes;Listeria monocytogenes SLCC5850	-	-	NC_018592_2[523675;524218]|NC_018592_3[2641953;2644037]|CAS-TypeIIA[2644166;2650036]
GCF_000307045-NC_018592.1-1265972-1267825	Listeria monocytogenes SLCC5850	GCF_000307045	1263	NC_018592.1	1266612	1267061	-	WP_014930929.1	149	AcaHomolog:AcrIIA3-1-WP_014930929.1|HTH_26|100.0	-2.5	5.3467	4	Bacteria;;Firmicutes;Bacilli;Bacillales;Listeriaceae;Listeria;Listeria monocytogenes;Listeria monocytogenes SLCC5850	HTH_26	-	NC_018592_2[523675;524218]|NC_018592_3[2641953;2644037]|CAS-TypeIIA[2644166;2650036]
GCF_000307045-NC_018592.1-1265972-1267825	Listeria monocytogenes SLCC5850	GCF_000307045	1264	NC_018592.1	1267066	1267416	-	WP_014930930.1	116	AcrHomolog:AcrIIA2|52.5	-16.5	3.9178	31	Bacteria;;Firmicutes;Bacilli;Bacillales;Listeriaceae;Listeria;Listeria monocytogenes;Listeria monocytogenes SLCC5850	-	-	NC_018592_2[523675;524218]|NC_018592_3[2641953;2644037]|CAS-TypeIIA[2644166;2650036]
GCF_000307045-NC_018592.1-1265972-1267825	Listeria monocytogenes SLCC5850	GCF_000307045	1265	NC_018592.1	1267448	1267825	-	WP_014930931.1	125	AcrHomolog:AcrIIA3|91.2	2	7.3226	-	Bacteria;;Firmicutes;Bacilli;Bacillales;Listeriaceae;Listeria;Listeria monocytogenes;Listeria monocytogenes SLCC5850	-	-	NC_018592_2[523675;524218]|NC_018592_3[2641953;2644037]|CAS-TypeIIA[2644166;2650036]
GCF_000314775-NZ_KB373321.1-1660627-1661745	Streptococcus sp. F0441	GCF_000314775	1585	NZ_KB373321.1	1660627	1661016	-	WP_009730539.1	129	AcrHomolog:AcrIIA3|40.7	-6	4.6331	149	Bacteria;;Firmicutes;Bacilli;Lactobacillales;Streptococcaceae;Streptococcus;;Streptococcus sp. F0441	-	-	-
GCF_000314775-NZ_KB373321.1-1660627-1661745	Streptococcus sp. F0441	GCF_000314775	1586	NZ_KB373321.1	1661166	1661357	-	WP_009730540.1	63	AcaHomolog:3300008341_____Ga0115381_100296_2080_2271_-|HTH_3-0-AcrIIA3|90.2	4.5	10.4114	82	Bacteria;;Firmicutes;Bacilli;Lactobacillales;Streptococcaceae;Streptococcus;;Streptococcus sp. F0441	-	-	-
GCF_000314775-NZ_KB373321.1-1660627-1661745	Streptococcus sp. F0441	GCF_000314775	1587	NZ_KB373321.1	1661440	1661745	-	WP_009730541.1	101	-	6	9.9086	-	Bacteria;;Firmicutes;Bacilli;Lactobacillales;Streptococcaceae;Streptococcus;;Streptococcus sp. F0441	-	-	-
GCF_000316245-NZ_ANGI02000210.1-70041-73551	Klebsiella pneumoniae VA360	GCF_000316245	69	NZ_ANGI02000210.1	70041	70493	-	WP_004199526.1	150	-	5.5	9.4025	6	Bacteria;;Proteobacteria;Gammaproteobacteria;Enterobacterales;Enterobacteriaceae;Klebsiella;Klebsiella pneumoniae;Klebsiella pneumoniae VA360	GP3_package	-	-
GCF_000316245-NZ_ANGI02000210.1-70041-73551	Klebsiella pneumoniae VA360	GCF_000316245	70	NZ_ANGI02000210.1	70500	70760	-	WP_004199477.1	86	-	-2	5.1786	-17	Bacteria;;Proteobacteria;Gammaproteobacteria;Enterobacterales;Enterobacteriaceae;Klebsiella;Klebsiella pneumoniae;Klebsiella pneumoniae VA360	-	-	-
GCF_000316245-NZ_ANGI02000210.1-70041-73551	Klebsiella pneumoniae VA360	GCF_000316245	71	NZ_ANGI02000210.1	70744	70977	-	WP_004199520.1	77	-	-3.5	4.5822	61	Bacteria;;Proteobacteria;Gammaproteobacteria;Enterobacterales;Enterobacteriaceae;Klebsiella;Klebsiella pneumoniae;Klebsiella pneumoniae VA360	-	-	-
GCF_000316245-NZ_ANGI02000210.1-70041-73551	Klebsiella pneumoniae VA360	GCF_000316245	72	NZ_ANGI02000210.1	71039	71563	-	WP_004199492.1	174	AcrHomolog:AcrIIA7|41.7	0	6.487	40	Bacteria;;Proteobacteria;Gammaproteobacteria;Enterobacterales;Enterobacteriaceae;Klebsiella;Klebsiella pneumoniae;Klebsiella pneumoniae VA360	DUF2829	-	-
GCF_000316245-NZ_ANGI02000210.1-70041-73551	Klebsiella pneumoniae VA360	GCF_000316245	73	NZ_ANGI02000210.1	71604	72044	-	WP_004199525.1	146	-	-7.5	4.6379	5	Bacteria;;Proteobacteria;Gammaproteobacteria;Enterobacterales;Enterobacteriaceae;Klebsiella;Klebsiella pneumoniae;Klebsiella pneumoniae VA360	Phage_gp49_66	-	-
GCF_000316245-NZ_ANGI02000210.1-70041-73551	Klebsiella pneumoniae VA360	GCF_000316245	74	NZ_ANGI02000210.1	72050	72397	-	WP_004199527.1	115	AcaHomolog:REF:Gammaproteobacteria_gi_510824215_22939_23286_-|HTH_IclR-1-AcrIIA7|100.0	10	10.6814	-13	Bacteria;;Proteobacteria;Gammaproteobacteria;Enterobacterales;Enterobacteriaceae;Klebsiella;Klebsiella pneumoniae;Klebsiella pneumoniae VA360	HTH_IclR	-	-
GCF_000316245-NZ_ANGI02000210.1-70041-73551	Klebsiella pneumoniae VA360	GCF_000316245	75	NZ_ANGI02000210.1	72385	72708	-	WP_071570746.1	107	-	6	8.5347	-11	Bacteria;;Proteobacteria;Gammaproteobacteria;Enterobacterales;Enterobacteriaceae;Klebsiella;Klebsiella pneumoniae;Klebsiella pneumoniae VA360	RecA_dep_nuc	-	-
GCF_000316245-NZ_ANGI02000210.1-70041-73551	Klebsiella pneumoniae VA360	GCF_000316245	76	NZ_ANGI02000210.1	72698	73291	-	WP_004199500.1	197	-	2.5	8.2843	68	Bacteria;;Proteobacteria;Gammaproteobacteria;Enterobacterales;Enterobacteriaceae;Klebsiella;Klebsiella pneumoniae;Klebsiella pneumoniae VA360	DUF1367	-	-
GCF_000316245-NZ_ANGI02000210.1-70041-73551	Klebsiella pneumoniae VA360	GCF_000316245	77	NZ_ANGI02000210.1	73360	73551	-	WP_025712904.1	63	-	-2	4.9546	180	Bacteria;;Proteobacteria;Gammaproteobacteria;Enterobacterales;Enterobacteriaceae;Klebsiella;Klebsiella pneumoniae;Klebsiella pneumoniae VA360	-	-	-
GCF_000316685-NC_019680.1-1120854-1122332	Synechococcus sp. PCC 6312	GCF_000316685	1116	NC_019680.1	1120854	1121138	+	WP_041430639.1	94	AcrHomolog:AcrIIA7|39.6	-5	4.1435	-4	Bacteria;;Cyanobacteria;;Synechococcales;Synechococcaceae;Synechococcus;;Synechococcus sp. PCC 6312	DUF2829	-	NC_019680_1[1105084;1107482]|NC_019680_2[1147365;1150114]|NC_019680_4[2809537;2815131]|CAS-TypeIA[1150367;1160059]|CAS-TypeIIIB[2815319;2822605]
GCF_000316685-NC_019680.1-1120854-1122332	Synechococcus sp. PCC 6312	GCF_000316685	1117	NC_019680.1	1121135	1121494	+	WP_015123886.1	119	-	3.5	8.6913	-8	Bacteria;;Cyanobacteria;;Synechococcales;Synechococcaceae;Synechococcus;;Synechococcus sp. PCC 6312	DUF2730	-	NC_019680_1[1105084;1107482]|NC_019680_2[1147365;1150114]|NC_019680_4[2809537;2815131]|CAS-TypeIA[1150367;1160059]|CAS-TypeIIIB[2815319;2822605]
GCF_000316685-NC_019680.1-1120854-1122332	Synechococcus sp. PCC 6312	GCF_000316685	1118	NC_019680.1	1121487	1121801	+	WP_015123887.1	104	AcaHomolog:AcrIIA7-1-WP_015123887.1|HTH_20|100.0	-1.5	5.153	9	Bacteria;;Cyanobacteria;;Synechococcales;Synechococcaceae;Synechococcus;;Synechococcus sp. PCC 6312	MarR_2	-	NC_019680_1[1105084;1107482]|NC_019680_2[1147365;1150114]|NC_019680_4[2809537;2815131]|CAS-TypeIA[1150367;1160059]|CAS-TypeIIIB[2815319;2822605]
GCF_000316685-NC_019680.1-1120854-1122332	Synechococcus sp. PCC 6312	GCF_000316685	1119	NC_019680.1	1121811	1122332	+	WP_015123888.1	173	-	-2	5.734	-	Bacteria;;Cyanobacteria;;Synechococcales;Synechococcaceae;Synechococcus;;Synechococcus sp. PCC 6312	TraD	-	NC_019680_1[1105084;1107482]|NC_019680_2[1147365;1150114]|NC_019680_4[2809537;2815131]|CAS-TypeIA[1150367;1160059]|CAS-TypeIIIB[2815319;2822605]
GCF_000339915-NZ_AHSJ01000002.1-57802-58671	Streptococcus mutans NLML9	GCF_000339915	56	NZ_AHSJ01000002.1	57802	58233	-	WP_002287208.1	143	AcaHomolog:AcrIIA5-0-REF:Bacilli_gi_450065761-18938-58696_38864_39295_-|HTH_26|100.0	-6	4.5555	15	Bacteria;;Firmicutes;Bacilli;Lactobacillales;Streptococcaceae;Streptococcus;Streptococcus mutans;Streptococcus mutans NLML9	HTH_26	-	-
GCF_000339915-NZ_AHSJ01000002.1-57802-58671	Streptococcus mutans NLML9	GCF_000339915	57	NZ_AHSJ01000002.1	58249	58671	-	WP_002287209.1	140	AcrHomolog:AcrIIA5|77.9	8.5	9.7699	-	Bacteria;;Firmicutes;Bacilli;Lactobacillales;Streptococcaceae;Streptococcus;Streptococcus mutans;Streptococcus mutans NLML9	-	-	-
GCF_000340155-NZ_AHTE01000043.1-25729-26611	Streptococcus mutans 24	GCF_000340155	30	NZ_AHTE01000043.1	25729	26160	-	WP_002309239.1	143	AcaHomolog:AcrIIA5-0-WP_002309239.1|HTH_26|100.0	-6	4.5555	28	Bacteria;;Firmicutes;Bacilli;Lactobacillales;Streptococcaceae;Streptococcus;Streptococcus mutans;Streptococcus mutans 24	HTH_26	-	-
GCF_000340155-NZ_AHTE01000043.1-25729-26611	Streptococcus mutans 24	GCF_000340155	31	NZ_AHTE01000043.1	26189	26611	-	WP_002309241.1	140	AcrHomolog:AcrIIA5|75.0	6.5	9.5466	-	Bacteria;;Firmicutes;Bacilli;Lactobacillales;Streptococcaceae;Streptococcus;Streptococcus mutans;Streptococcus mutans 24	-	-	-
GCF_000371525-NZ_KB851046.1-1395899-1397000	[Clostridium] clostridioforme 90A7	GCF_000371525	1211	NZ_KB851046.1	1395899	1396219	+	WP_002590956.1	106	-	-11	4.1579	12	Bacteria;;Firmicutes;Clostridia;Clostridiales;Lachnospiraceae;Lachnoclostridium;[Clostridium] clostridioforme;[Clostridium] clostridioforme 90A7	-	antitoxins|1.3e-05	NZ_KB851045_3[306891;308198]|CAS-TypeIC[299117;306680]
GCF_000371525-NZ_KB851046.1-1395899-1397000	[Clostridium] clostridioforme 90A7	GCF_000371525	1212	NZ_KB851046.1	1396232	1396510	+	WP_002590957.1	92	AcaHomolog:WP_002590957.1|HTH_XRE-0-AcrVA3|100.0	3.5	8.356	-8	Bacteria;;Firmicutes;Clostridia;Clostridiales;Lachnospiraceae;Lachnoclostridium;[Clostridium] clostridioforme;[Clostridium] clostridioforme 90A7	HTH_3	-	NZ_KB851045_3[306891;308198]|CAS-TypeIC[299117;306680]
GCF_000371525-NZ_KB851046.1-1395899-1397000	[Clostridium] clostridioforme 90A7	GCF_000371525	1213	NZ_KB851046.1	1396503	1397000	+	WP_002590958.1	165	AcrHomolog:AcrVA3|31.3	19.5	10.1545	-	Bacteria;;Firmicutes;Clostridia;Clostridiales;Lachnospiraceae;Lachnoclostridium;[Clostridium] clostridioforme;[Clostridium] clostridioforme 90A7	-	-	NZ_KB851045_3[306891;308198]|CAS-TypeIC[299117;306680]
GCF_000371665-NZ_KB851160.1-78563-79334	[Clostridium] bolteae 90B7	GCF_000371665	78	NZ_KB851160.1	78563	78841	+	WP_002565330.1	92	AcaHomolog:WP_002565330.1|HTH_XRE-0-AcrVA3|100.0	2.5	8.0156	-8	Bacteria;;Firmicutes;Clostridia;Clostridiales;Lachnospiraceae;Lachnoclostridium;[Clostridium] bolteae;[Clostridium] bolteae 90B7	HTH_3	-	NZ_KB851172_1[773917;775024]|CAS-TypeIC[775235;782798]	NZ_KB851173.1	?	Repeat not recognized	Undetermined	2	20	91238	64035	Perfect match	AcrVA3 (WP_002565331.1)
GCF_000371665-NZ_KB851160.1-78563-79334	[Clostridium] bolteae 90B7	GCF_000371665	79	NZ_KB851160.1	78834	79334	+	WP_002565331.1	166	AcrHomolog:AcrVA3|32.7	21.5	10.2734	-	Bacteria;;Firmicutes;Clostridia;Clostridiales;Lachnospiraceae;Lachnoclostridium;[Clostridium] bolteae;[Clostridium] bolteae 90B7	-	-	NZ_KB851172_1[773917;775024]|CAS-TypeIC[775235;782798]	NZ_KB851173.1	?	Repeat not recognized	Undetermined	2	20	91238	64035	Perfect match	AcrVA3 (WP_002565331.1)
GCF_000386745-NZ_APTR01000030.1-40918-41887	Neisseria meningitidis 73696	GCF_000386745	47	NZ_APTR01000030.1	40918	41268	+	WP_002255674.1	116	AcrHomolog:AcrIIC3|85.3	-2.5	4.9376	45	Bacteria;;Proteobacteria;Betaproteobacteria;Neisseriales;Neisseriaceae;Neisseria;Neisseria meningitidis;Neisseria meningitidis 73696	-	-	NZ_APTR01000127_1[22930;24099]|CAS-TypeIIU[18322;22547]|CAS[18322;22866]
GCF_000386745-NZ_APTR01000030.1-40918-41887	Neisseria meningitidis 73696	GCF_000386745	48	NZ_APTR01000030.1	41314	41685	+	WP_002255675.1	123	AcrHomolog:AcrIIC2|89.4	-10	4.2618	-8	Bacteria;;Proteobacteria;Betaproteobacteria;Neisseriales;Neisseriaceae;Neisseria;Neisseria meningitidis;Neisseria meningitidis 73696	-	-	NZ_APTR01000127_1[22930;24099]|CAS-TypeIIU[18322;22547]|CAS[18322;22866]
GCF_000386745-NZ_APTR01000030.1-40918-41887	Neisseria meningitidis 73696	GCF_000386745	49	NZ_APTR01000030.1	41678	41887	+	WP_002255676.1	69	AcaHomolog:AcrIIC3-1-WP_002255676.1|HTH_XRE|100.0	4	9.9942	-	Bacteria;;Proteobacteria;Betaproteobacteria;Neisseriales;Neisseriaceae;Neisseria;Neisseria meningitidis;Neisseria meningitidis 73696	HTH_3	-	NZ_APTR01000127_1[22930;24099]|CAS-TypeIIU[18322;22547]|CAS[18322;22866]
GCF_000401195-NZ_AQQA01000002.1-20930-24440	Klebsiella pneumoniae UHKPC23	GCF_000401195	22	NZ_AQQA01000002.1	20930	21382	-	WP_004199526.1	150	-	5.5	9.4025	6	Bacteria;;Proteobacteria;Gammaproteobacteria;Enterobacterales;Enterobacteriaceae;Klebsiella;Klebsiella pneumoniae;Klebsiella pneumoniae UHKPC23	GP3_package	-	-
GCF_000401195-NZ_AQQA01000002.1-20930-24440	Klebsiella pneumoniae UHKPC23	GCF_000401195	23	NZ_AQQA01000002.1	21389	21649	-	WP_004199477.1	86	-	-2	5.1786	-17	Bacteria;;Proteobacteria;Gammaproteobacteria;Enterobacterales;Enterobacteriaceae;Klebsiella;Klebsiella pneumoniae;Klebsiella pneumoniae UHKPC23	-	-	-
GCF_000401195-NZ_AQQA01000002.1-20930-24440	Klebsiella pneumoniae UHKPC23	GCF_000401195	24	NZ_AQQA01000002.1	21633	21866	-	WP_004199520.1	77	-	-3.5	4.5822	61	Bacteria;;Proteobacteria;Gammaproteobacteria;Enterobacterales;Enterobacteriaceae;Klebsiella;Klebsiella pneumoniae;Klebsiella pneumoniae UHKPC23	-	-	-
GCF_000401195-NZ_AQQA01000002.1-20930-24440	Klebsiella pneumoniae UHKPC23	GCF_000401195	25	NZ_AQQA01000002.1	21928	22452	-	WP_004199492.1	174	AcrHomolog:AcrIIA7|41.7	0	6.487	40	Bacteria;;Proteobacteria;Gammaproteobacteria;Enterobacterales;Enterobacteriaceae;Klebsiella;Klebsiella pneumoniae;Klebsiella pneumoniae UHKPC23	DUF2829	-	-
GCF_000401195-NZ_AQQA01000002.1-20930-24440	Klebsiella pneumoniae UHKPC23	GCF_000401195	26	NZ_AQQA01000002.1	22493	22933	-	WP_004199525.1	146	-	-7.5	4.6379	5	Bacteria;;Proteobacteria;Gammaproteobacteria;Enterobacterales;Enterobacteriaceae;Klebsiella;Klebsiella pneumoniae;Klebsiella pneumoniae UHKPC23	Phage_gp49_66	-	-
GCF_000401195-NZ_AQQA01000002.1-20930-24440	Klebsiella pneumoniae UHKPC23	GCF_000401195	27	NZ_AQQA01000002.1	22939	23286	-	WP_004199527.1	115	AcaHomolog:REF:Gammaproteobacteria_gi_510824215_22939_23286_-|HTH_IclR-1-AcrIIA7|100.0	10	10.6814	-13	Bacteria;;Proteobacteria;Gammaproteobacteria;Enterobacterales;Enterobacteriaceae;Klebsiella;Klebsiella pneumoniae;Klebsiella pneumoniae UHKPC23	HTH_IclR	-	-
GCF_000401195-NZ_AQQA01000002.1-20930-24440	Klebsiella pneumoniae UHKPC23	GCF_000401195	28	NZ_AQQA01000002.1	23274	23597	-	WP_071570746.1	107	-	6	8.5347	-11	Bacteria;;Proteobacteria;Gammaproteobacteria;Enterobacterales;Enterobacteriaceae;Klebsiella;Klebsiella pneumoniae;Klebsiella pneumoniae UHKPC23	RecA_dep_nuc	-	-
GCF_000401195-NZ_AQQA01000002.1-20930-24440	Klebsiella pneumoniae UHKPC23	GCF_000401195	29	NZ_AQQA01000002.1	23587	24180	-	WP_004199500.1	197	-	2.5	8.2843	68	Bacteria;;Proteobacteria;Gammaproteobacteria;Enterobacterales;Enterobacteriaceae;Klebsiella;Klebsiella pneumoniae;Klebsiella pneumoniae UHKPC23	DUF1367	-	-
GCF_000401195-NZ_AQQA01000002.1-20930-24440	Klebsiella pneumoniae UHKPC23	GCF_000401195	30	NZ_AQQA01000002.1	24249	24440	-	WP_025712904.1	63	-	-2	4.9546	180	Bacteria;;Proteobacteria;Gammaproteobacteria;Enterobacterales;Enterobacteriaceae;Klebsiella;Klebsiella pneumoniae;Klebsiella pneumoniae UHKPC23	-	-	-
GCF_000406125-NZ_CM001975.1-2708503-2709184	Dickeya sp. NCPPB 569	GCF_000406125	2458	NZ_CM001975.1	2708503	2708685	-	WP_042871511.1	60	AcaHomolog:AcrIF11|Aca5|WP_057083779.1|63.2	2	8.0474	1	Bacteria;;Proteobacteria;Gammaproteobacteria;Enterobacterales;Pectobacteriaceae;Dickeya;;Dickeya sp. NCPPB 569	CENP-B_N	-	NZ_CM001975_1[366660;367115]|NZ_CM001975_2[662739;663072]|NZ_CM001975_7[3499867;3500195]|NZ_CM001975_8[3500321;3500588]|CAS-TypeIE[357267;366575]|CAS-TypeIF[3491364;3499530]
GCF_000406125-NZ_CM001975.1-2708503-2709184	Dickeya sp. NCPPB 569	GCF_000406125	2459	NZ_CM001975.1	2708687	2709184	-	WP_042871514.1	165	AcrHomolog:AcrIF11|28.9	-17	4.0682	-	Bacteria;;Proteobacteria;Gammaproteobacteria;Enterobacterales;Pectobacteriaceae;Dickeya;;Dickeya sp. NCPPB 569	-	-	NZ_CM001975_1[366660;367115]|NZ_CM001975_2[662739;663072]|NZ_CM001975_7[3499867;3500195]|NZ_CM001975_8[3500321;3500588]|CAS-TypeIE[357267;366575]|CAS-TypeIF[3491364;3499530]
GCF_000406425-NZ_APVO01000014.1-20930-24440	Klebsiella pneumoniae UHKPC09	GCF_000406425	22	NZ_APVO01000014.1	20930	21382	-	WP_004199526.1	150	-	5.5	9.4025	6	Bacteria;;Proteobacteria;Gammaproteobacteria;Enterobacterales;Enterobacteriaceae;Klebsiella;Klebsiella pneumoniae;Klebsiella pneumoniae UHKPC09	GP3_package	-	-
GCF_000406425-NZ_APVO01000014.1-20930-24440	Klebsiella pneumoniae UHKPC09	GCF_000406425	23	NZ_APVO01000014.1	21389	21649	-	WP_004199477.1	86	-	-2	5.1786	-17	Bacteria;;Proteobacteria;Gammaproteobacteria;Enterobacterales;Enterobacteriaceae;Klebsiella;Klebsiella pneumoniae;Klebsiella pneumoniae UHKPC09	-	-	-
GCF_000406425-NZ_APVO01000014.1-20930-24440	Klebsiella pneumoniae UHKPC09	GCF_000406425	24	NZ_APVO01000014.1	21633	21866	-	WP_004199520.1	77	-	-3.5	4.5822	61	Bacteria;;Proteobacteria;Gammaproteobacteria;Enterobacterales;Enterobacteriaceae;Klebsiella;Klebsiella pneumoniae;Klebsiella pneumoniae UHKPC09	-	-	-
GCF_000406425-NZ_APVO01000014.1-20930-24440	Klebsiella pneumoniae UHKPC09	GCF_000406425	25	NZ_APVO01000014.1	21928	22452	-	WP_004199492.1	174	AcrHomolog:AcrIIA7|41.7	0	6.487	40	Bacteria;;Proteobacteria;Gammaproteobacteria;Enterobacterales;Enterobacteriaceae;Klebsiella;Klebsiella pneumoniae;Klebsiella pneumoniae UHKPC09	DUF2829	-	-
GCF_000406425-NZ_APVO01000014.1-20930-24440	Klebsiella pneumoniae UHKPC09	GCF_000406425	26	NZ_APVO01000014.1	22493	22933	-	WP_004199525.1	146	-	-7.5	4.6379	5	Bacteria;;Proteobacteria;Gammaproteobacteria;Enterobacterales;Enterobacteriaceae;Klebsiella;Klebsiella pneumoniae;Klebsiella pneumoniae UHKPC09	Phage_gp49_66	-	-
GCF_000406425-NZ_APVO01000014.1-20930-24440	Klebsiella pneumoniae UHKPC09	GCF_000406425	27	NZ_APVO01000014.1	22939	23286	-	WP_004199527.1	115	AcaHomolog:REF:Gammaproteobacteria_gi_510824215_22939_23286_-|HTH_IclR-1-AcrIIA7|100.0	10	10.6814	-13	Bacteria;;Proteobacteria;Gammaproteobacteria;Enterobacterales;Enterobacteriaceae;Klebsiella;Klebsiella pneumoniae;Klebsiella pneumoniae UHKPC09	HTH_IclR	-	-
GCF_000406425-NZ_APVO01000014.1-20930-24440	Klebsiella pneumoniae UHKPC09	GCF_000406425	28	NZ_APVO01000014.1	23274	23597	-	WP_071570746.1	107	-	6	8.5347	-11	Bacteria;;Proteobacteria;Gammaproteobacteria;Enterobacterales;Enterobacteriaceae;Klebsiella;Klebsiella pneumoniae;Klebsiella pneumoniae UHKPC09	RecA_dep_nuc	-	-
GCF_000406425-NZ_APVO01000014.1-20930-24440	Klebsiella pneumoniae UHKPC09	GCF_000406425	29	NZ_APVO01000014.1	23587	24180	-	WP_004199500.1	197	-	2.5	8.2843	68	Bacteria;;Proteobacteria;Gammaproteobacteria;Enterobacterales;Enterobacteriaceae;Klebsiella;Klebsiella pneumoniae;Klebsiella pneumoniae UHKPC09	DUF1367	-	-
GCF_000406425-NZ_APVO01000014.1-20930-24440	Klebsiella pneumoniae UHKPC09	GCF_000406425	30	NZ_APVO01000014.1	24249	24440	-	WP_025712904.1	63	-	-2	4.9546	180	Bacteria;;Proteobacteria;Gammaproteobacteria;Enterobacterales;Enterobacteriaceae;Klebsiella;Klebsiella pneumoniae;Klebsiella pneumoniae UHKPC09	-	-	-
GCF_000406445-NZ_APVP01000038.1-13713-17223	Klebsiella pneumoniae UHKPC01	GCF_000406445	22	NZ_APVP01000038.1	13713	13904	+	WP_025712904.1	63	-	-2	4.9546	68	Bacteria;;Proteobacteria;Gammaproteobacteria;Enterobacterales;Enterobacteriaceae;Klebsiella;Klebsiella pneumoniae;Klebsiella pneumoniae UHKPC01	-	-	-
GCF_000406445-NZ_APVP01000038.1-13713-17223	Klebsiella pneumoniae UHKPC01	GCF_000406445	23	NZ_APVP01000038.1	13973	14566	+	WP_004199500.1	197	-	2.5	8.2843	-11	Bacteria;;Proteobacteria;Gammaproteobacteria;Enterobacterales;Enterobacteriaceae;Klebsiella;Klebsiella pneumoniae;Klebsiella pneumoniae UHKPC01	DUF1367	-	-
GCF_000406445-NZ_APVP01000038.1-13713-17223	Klebsiella pneumoniae UHKPC01	GCF_000406445	24	NZ_APVP01000038.1	14556	14879	+	WP_071570746.1	107	-	6	8.5347	-13	Bacteria;;Proteobacteria;Gammaproteobacteria;Enterobacterales;Enterobacteriaceae;Klebsiella;Klebsiella pneumoniae;Klebsiella pneumoniae UHKPC01	RecA_dep_nuc	-	-
GCF_000406445-NZ_APVP01000038.1-13713-17223	Klebsiella pneumoniae UHKPC01	GCF_000406445	25	NZ_APVP01000038.1	14867	15214	+	WP_004199527.1	115	AcaHomolog:REF:Gammaproteobacteria_gi_510824215_22939_23286_-|HTH_IclR-1-AcrIIA7|100.0	10	10.6814	5	Bacteria;;Proteobacteria;Gammaproteobacteria;Enterobacterales;Enterobacteriaceae;Klebsiella;Klebsiella pneumoniae;Klebsiella pneumoniae UHKPC01	HTH_IclR	-	-
GCF_000406445-NZ_APVP01000038.1-13713-17223	Klebsiella pneumoniae UHKPC01	GCF_000406445	26	NZ_APVP01000038.1	15220	15660	+	WP_004199525.1	146	-	-7.5	4.6379	40	Bacteria;;Proteobacteria;Gammaproteobacteria;Enterobacterales;Enterobacteriaceae;Klebsiella;Klebsiella pneumoniae;Klebsiella pneumoniae UHKPC01	Phage_gp49_66	-	-
GCF_000406445-NZ_APVP01000038.1-13713-17223	Klebsiella pneumoniae UHKPC01	GCF_000406445	27	NZ_APVP01000038.1	15701	16225	+	WP_004199492.1	174	AcrHomolog:AcrIIA7|41.7	0	6.487	61	Bacteria;;Proteobacteria;Gammaproteobacteria;Enterobacterales;Enterobacteriaceae;Klebsiella;Klebsiella pneumoniae;Klebsiella pneumoniae UHKPC01	DUF2829	-	-
GCF_000406445-NZ_APVP01000038.1-13713-17223	Klebsiella pneumoniae UHKPC01	GCF_000406445	28	NZ_APVP01000038.1	16287	16520	+	WP_004199520.1	77	-	-3.5	4.5822	-17	Bacteria;;Proteobacteria;Gammaproteobacteria;Enterobacterales;Enterobacteriaceae;Klebsiella;Klebsiella pneumoniae;Klebsiella pneumoniae UHKPC01	-	-	-
GCF_000406445-NZ_APVP01000038.1-13713-17223	Klebsiella pneumoniae UHKPC01	GCF_000406445	29	NZ_APVP01000038.1	16504	16764	+	WP_004199477.1	86	-	-2	5.1786	6	Bacteria;;Proteobacteria;Gammaproteobacteria;Enterobacterales;Enterobacteriaceae;Klebsiella;Klebsiella pneumoniae;Klebsiella pneumoniae UHKPC01	-	-	-
GCF_000406445-NZ_APVP01000038.1-13713-17223	Klebsiella pneumoniae UHKPC01	GCF_000406445	30	NZ_APVP01000038.1	16771	17223	+	WP_004199526.1	150	-	5.5	9.4025	-	Bacteria;;Proteobacteria;Gammaproteobacteria;Enterobacterales;Enterobacteriaceae;Klebsiella;Klebsiella pneumoniae;Klebsiella pneumoniae UHKPC01	GP3_package	-	-
GCF_000406465-NZ_APVR01000175.1-13724-17234	Klebsiella pneumoniae UHKPC27	GCF_000406465	22	NZ_APVR01000175.1	13724	13915	+	WP_025712904.1	63	-	-2	4.9546	68	Bacteria;;Proteobacteria;Gammaproteobacteria;Enterobacterales;Enterobacteriaceae;Klebsiella;Klebsiella pneumoniae;Klebsiella pneumoniae UHKPC27	-	-	-
GCF_000406465-NZ_APVR01000175.1-13724-17234	Klebsiella pneumoniae UHKPC27	GCF_000406465	23	NZ_APVR01000175.1	13984	14577	+	WP_004199500.1	197	-	2.5	8.2843	-11	Bacteria;;Proteobacteria;Gammaproteobacteria;Enterobacterales;Enterobacteriaceae;Klebsiella;Klebsiella pneumoniae;Klebsiella pneumoniae UHKPC27	DUF1367	-	-
GCF_000406465-NZ_APVR01000175.1-13724-17234	Klebsiella pneumoniae UHKPC27	GCF_000406465	24	NZ_APVR01000175.1	14567	14890	+	WP_071570746.1	107	-	6	8.5347	-13	Bacteria;;Proteobacteria;Gammaproteobacteria;Enterobacterales;Enterobacteriaceae;Klebsiella;Klebsiella pneumoniae;Klebsiella pneumoniae UHKPC27	RecA_dep_nuc	-	-
GCF_000406465-NZ_APVR01000175.1-13724-17234	Klebsiella pneumoniae UHKPC27	GCF_000406465	25	NZ_APVR01000175.1	14878	15225	+	WP_004199527.1	115	AcaHomolog:REF:Gammaproteobacteria_gi_510824215_22939_23286_-|HTH_IclR-1-AcrIIA7|100.0	10	10.6814	5	Bacteria;;Proteobacteria;Gammaproteobacteria;Enterobacterales;Enterobacteriaceae;Klebsiella;Klebsiella pneumoniae;Klebsiella pneumoniae UHKPC27	HTH_IclR	-	-
GCF_000406465-NZ_APVR01000175.1-13724-17234	Klebsiella pneumoniae UHKPC27	GCF_000406465	26	NZ_APVR01000175.1	15231	15671	+	WP_004199525.1	146	-	-7.5	4.6379	40	Bacteria;;Proteobacteria;Gammaproteobacteria;Enterobacterales;Enterobacteriaceae;Klebsiella;Klebsiella pneumoniae;Klebsiella pneumoniae UHKPC27	Phage_gp49_66	-	-
GCF_000406465-NZ_APVR01000175.1-13724-17234	Klebsiella pneumoniae UHKPC27	GCF_000406465	27	NZ_APVR01000175.1	15712	16236	+	WP_004199492.1	174	AcrHomolog:AcrIIA7|41.7	0	6.487	61	Bacteria;;Proteobacteria;Gammaproteobacteria;Enterobacterales;Enterobacteriaceae;Klebsiella;Klebsiella pneumoniae;Klebsiella pneumoniae UHKPC27	DUF2829	-	-
GCF_000406465-NZ_APVR01000175.1-13724-17234	Klebsiella pneumoniae UHKPC27	GCF_000406465	28	NZ_APVR01000175.1	16298	16531	+	WP_004199520.1	77	-	-3.5	4.5822	-17	Bacteria;;Proteobacteria;Gammaproteobacteria;Enterobacterales;Enterobacteriaceae;Klebsiella;Klebsiella pneumoniae;Klebsiella pneumoniae UHKPC27	-	-	-
GCF_000406465-NZ_APVR01000175.1-13724-17234	Klebsiella pneumoniae UHKPC27	GCF_000406465	29	NZ_APVR01000175.1	16515	16775	+	WP_004199477.1	86	-	-2	5.1786	6	Bacteria;;Proteobacteria;Gammaproteobacteria;Enterobacterales;Enterobacteriaceae;Klebsiella;Klebsiella pneumoniae;Klebsiella pneumoniae UHKPC27	-	-	-
GCF_000406465-NZ_APVR01000175.1-13724-17234	Klebsiella pneumoniae UHKPC27	GCF_000406465	30	NZ_APVR01000175.1	16782	17234	+	WP_004199526.1	150	-	5.5	9.4025	-	Bacteria;;Proteobacteria;Gammaproteobacteria;Enterobacterales;Enterobacteriaceae;Klebsiella;Klebsiella pneumoniae;Klebsiella pneumoniae UHKPC27	GP3_package	-	-
GCF_000406485-NZ_APWF01000145.1-20930-24440	Klebsiella pneumoniae 361_1301	GCF_000406485	22	NZ_APWF01000145.1	20930	21382	-	WP_004199526.1	150	-	5.5	9.4025	6	Bacteria;;Proteobacteria;Gammaproteobacteria;Enterobacterales;Enterobacteriaceae;Klebsiella;Klebsiella pneumoniae;Klebsiella pneumoniae 361_1301	GP3_package	-	-
GCF_000406485-NZ_APWF01000145.1-20930-24440	Klebsiella pneumoniae 361_1301	GCF_000406485	23	NZ_APWF01000145.1	21389	21649	-	WP_004199477.1	86	-	-2	5.1786	-17	Bacteria;;Proteobacteria;Gammaproteobacteria;Enterobacterales;Enterobacteriaceae;Klebsiella;Klebsiella pneumoniae;Klebsiella pneumoniae 361_1301	-	-	-
GCF_000406485-NZ_APWF01000145.1-20930-24440	Klebsiella pneumoniae 361_1301	GCF_000406485	24	NZ_APWF01000145.1	21633	21866	-	WP_004199520.1	77	-	-3.5	4.5822	61	Bacteria;;Proteobacteria;Gammaproteobacteria;Enterobacterales;Enterobacteriaceae;Klebsiella;Klebsiella pneumoniae;Klebsiella pneumoniae 361_1301	-	-	-
GCF_000406485-NZ_APWF01000145.1-20930-24440	Klebsiella pneumoniae 361_1301	GCF_000406485	25	NZ_APWF01000145.1	21928	22452	-	WP_004199492.1	174	AcrHomolog:AcrIIA7|41.7	0	6.487	40	Bacteria;;Proteobacteria;Gammaproteobacteria;Enterobacterales;Enterobacteriaceae;Klebsiella;Klebsiella pneumoniae;Klebsiella pneumoniae 361_1301	DUF2829	-	-
GCF_000406485-NZ_APWF01000145.1-20930-24440	Klebsiella pneumoniae 361_1301	GCF_000406485	26	NZ_APWF01000145.1	22493	22933	-	WP_004199525.1	146	-	-7.5	4.6379	5	Bacteria;;Proteobacteria;Gammaproteobacteria;Enterobacterales;Enterobacteriaceae;Klebsiella;Klebsiella pneumoniae;Klebsiella pneumoniae 361_1301	Phage_gp49_66	-	-
GCF_000406485-NZ_APWF01000145.1-20930-24440	Klebsiella pneumoniae 361_1301	GCF_000406485	27	NZ_APWF01000145.1	22939	23286	-	WP_004199527.1	115	AcaHomolog:REF:Gammaproteobacteria_gi_510824215_22939_23286_-|HTH_IclR-1-AcrIIA7|100.0	10	10.6814	-13	Bacteria;;Proteobacteria;Gammaproteobacteria;Enterobacterales;Enterobacteriaceae;Klebsiella;Klebsiella pneumoniae;Klebsiella pneumoniae 361_1301	HTH_IclR	-	-
GCF_000406485-NZ_APWF01000145.1-20930-24440	Klebsiella pneumoniae 361_1301	GCF_000406485	28	NZ_APWF01000145.1	23274	23597	-	WP_071570746.1	107	-	6	8.5347	-11	Bacteria;;Proteobacteria;Gammaproteobacteria;Enterobacterales;Enterobacteriaceae;Klebsiella;Klebsiella pneumoniae;Klebsiella pneumoniae 361_1301	RecA_dep_nuc	-	-
GCF_000406485-NZ_APWF01000145.1-20930-24440	Klebsiella pneumoniae 361_1301	GCF_000406485	29	NZ_APWF01000145.1	23587	24180	-	WP_004199500.1	197	-	2.5	8.2843	68	Bacteria;;Proteobacteria;Gammaproteobacteria;Enterobacterales;Enterobacteriaceae;Klebsiella;Klebsiella pneumoniae;Klebsiella pneumoniae 361_1301	DUF1367	-	-
GCF_000406485-NZ_APWF01000145.1-20930-24440	Klebsiella pneumoniae 361_1301	GCF_000406485	30	NZ_APWF01000145.1	24249	24440	-	WP_025712904.1	63	-	-2	4.9546	180	Bacteria;;Proteobacteria;Gammaproteobacteria;Enterobacterales;Enterobacteriaceae;Klebsiella;Klebsiella pneumoniae;Klebsiella pneumoniae 361_1301	-	-	-
GCF_000406565-NZ_APVZ01000080.1-20930-24440	Klebsiella pneumoniae VAKPC280	GCF_000406565	22	NZ_APVZ01000080.1	20930	21382	-	WP_004199526.1	150	-	5.5	9.4025	6	Bacteria;;Proteobacteria;Gammaproteobacteria;Enterobacterales;Enterobacteriaceae;Klebsiella;Klebsiella pneumoniae;Klebsiella pneumoniae VAKPC280	GP3_package	-	-
GCF_000406565-NZ_APVZ01000080.1-20930-24440	Klebsiella pneumoniae VAKPC280	GCF_000406565	23	NZ_APVZ01000080.1	21389	21649	-	WP_004199477.1	86	-	-2	5.1786	-17	Bacteria;;Proteobacteria;Gammaproteobacteria;Enterobacterales;Enterobacteriaceae;Klebsiella;Klebsiella pneumoniae;Klebsiella pneumoniae VAKPC280	-	-	-
GCF_000406565-NZ_APVZ01000080.1-20930-24440	Klebsiella pneumoniae VAKPC280	GCF_000406565	24	NZ_APVZ01000080.1	21633	21866	-	WP_004199520.1	77	-	-3.5	4.5822	61	Bacteria;;Proteobacteria;Gammaproteobacteria;Enterobacterales;Enterobacteriaceae;Klebsiella;Klebsiella pneumoniae;Klebsiella pneumoniae VAKPC280	-	-	-
GCF_000406565-NZ_APVZ01000080.1-20930-24440	Klebsiella pneumoniae VAKPC280	GCF_000406565	25	NZ_APVZ01000080.1	21928	22452	-	WP_004199492.1	174	AcrHomolog:AcrIIA7|41.7	0	6.487	40	Bacteria;;Proteobacteria;Gammaproteobacteria;Enterobacterales;Enterobacteriaceae;Klebsiella;Klebsiella pneumoniae;Klebsiella pneumoniae VAKPC280	DUF2829	-	-
GCF_000406565-NZ_APVZ01000080.1-20930-24440	Klebsiella pneumoniae VAKPC280	GCF_000406565	26	NZ_APVZ01000080.1	22493	22933	-	WP_004199525.1	146	-	-7.5	4.6379	5	Bacteria;;Proteobacteria;Gammaproteobacteria;Enterobacterales;Enterobacteriaceae;Klebsiella;Klebsiella pneumoniae;Klebsiella pneumoniae VAKPC280	Phage_gp49_66	-	-
GCF_000406565-NZ_APVZ01000080.1-20930-24440	Klebsiella pneumoniae VAKPC280	GCF_000406565	27	NZ_APVZ01000080.1	22939	23286	-	WP_004199527.1	115	AcaHomolog:REF:Gammaproteobacteria_gi_510824215_22939_23286_-|HTH_IclR-1-AcrIIA7|100.0	10	10.6814	-13	Bacteria;;Proteobacteria;Gammaproteobacteria;Enterobacterales;Enterobacteriaceae;Klebsiella;Klebsiella pneumoniae;Klebsiella pneumoniae VAKPC280	HTH_IclR	-	-
GCF_000406565-NZ_APVZ01000080.1-20930-24440	Klebsiella pneumoniae VAKPC280	GCF_000406565	28	NZ_APVZ01000080.1	23274	23597	-	WP_071570746.1	107	-	6	8.5347	-11	Bacteria;;Proteobacteria;Gammaproteobacteria;Enterobacterales;Enterobacteriaceae;Klebsiella;Klebsiella pneumoniae;Klebsiella pneumoniae VAKPC280	RecA_dep_nuc	-	-
GCF_000406565-NZ_APVZ01000080.1-20930-24440	Klebsiella pneumoniae VAKPC280	GCF_000406565	29	NZ_APVZ01000080.1	23587	24180	-	WP_004199500.1	197	-	2.5	8.2843	68	Bacteria;;Proteobacteria;Gammaproteobacteria;Enterobacterales;Enterobacteriaceae;Klebsiella;Klebsiella pneumoniae;Klebsiella pneumoniae VAKPC280	DUF1367	-	-
GCF_000406565-NZ_APVZ01000080.1-20930-24440	Klebsiella pneumoniae VAKPC280	GCF_000406565	30	NZ_APVZ01000080.1	24249	24440	-	WP_025712904.1	63	-	-2	4.9546	180	Bacteria;;Proteobacteria;Gammaproteobacteria;Enterobacterales;Enterobacteriaceae;Klebsiella;Klebsiella pneumoniae;Klebsiella pneumoniae VAKPC280	-	-	-
GCF_000406585-NZ_APWA01000156.1-13722-17232	Klebsiella pneumoniae VAKPC270	GCF_000406585	22	NZ_APWA01000156.1	13722	13913	+	WP_025712904.1	63	-	-2	4.9546	68	Bacteria;;Proteobacteria;Gammaproteobacteria;Enterobacterales;Enterobacteriaceae;Klebsiella;Klebsiella pneumoniae;Klebsiella pneumoniae VAKPC270	-	-	-
GCF_000406585-NZ_APWA01000156.1-13722-17232	Klebsiella pneumoniae VAKPC270	GCF_000406585	23	NZ_APWA01000156.1	13982	14575	+	WP_004199500.1	197	-	2.5	8.2843	-11	Bacteria;;Proteobacteria;Gammaproteobacteria;Enterobacterales;Enterobacteriaceae;Klebsiella;Klebsiella pneumoniae;Klebsiella pneumoniae VAKPC270	DUF1367	-	-
GCF_000406585-NZ_APWA01000156.1-13722-17232	Klebsiella pneumoniae VAKPC270	GCF_000406585	24	NZ_APWA01000156.1	14565	14888	+	WP_071570746.1	107	-	6	8.5347	-13	Bacteria;;Proteobacteria;Gammaproteobacteria;Enterobacterales;Enterobacteriaceae;Klebsiella;Klebsiella pneumoniae;Klebsiella pneumoniae VAKPC270	RecA_dep_nuc	-	-
GCF_000406585-NZ_APWA01000156.1-13722-17232	Klebsiella pneumoniae VAKPC270	GCF_000406585	25	NZ_APWA01000156.1	14876	15223	+	WP_004199527.1	115	AcaHomolog:REF:Gammaproteobacteria_gi_510824215_22939_23286_-|HTH_IclR-1-AcrIIA7|100.0	10	10.6814	5	Bacteria;;Proteobacteria;Gammaproteobacteria;Enterobacterales;Enterobacteriaceae;Klebsiella;Klebsiella pneumoniae;Klebsiella pneumoniae VAKPC270	HTH_IclR	-	-
GCF_000406585-NZ_APWA01000156.1-13722-17232	Klebsiella pneumoniae VAKPC270	GCF_000406585	26	NZ_APWA01000156.1	15229	15669	+	WP_004199525.1	146	-	-7.5	4.6379	40	Bacteria;;Proteobacteria;Gammaproteobacteria;Enterobacterales;Enterobacteriaceae;Klebsiella;Klebsiella pneumoniae;Klebsiella pneumoniae VAKPC270	Phage_gp49_66	-	-
GCF_000406585-NZ_APWA01000156.1-13722-17232	Klebsiella pneumoniae VAKPC270	GCF_000406585	27	NZ_APWA01000156.1	15710	16234	+	WP_004199492.1	174	AcrHomolog:AcrIIA7|41.7	0	6.487	61	Bacteria;;Proteobacteria;Gammaproteobacteria;Enterobacterales;Enterobacteriaceae;Klebsiella;Klebsiella pneumoniae;Klebsiella pneumoniae VAKPC270	DUF2829	-	-
GCF_000406585-NZ_APWA01000156.1-13722-17232	Klebsiella pneumoniae VAKPC270	GCF_000406585	28	NZ_APWA01000156.1	16296	16529	+	WP_004199520.1	77	-	-3.5	4.5822	-17	Bacteria;;Proteobacteria;Gammaproteobacteria;Enterobacterales;Enterobacteriaceae;Klebsiella;Klebsiella pneumoniae;Klebsiella pneumoniae VAKPC270	-	-	-
GCF_000406585-NZ_APWA01000156.1-13722-17232	Klebsiella pneumoniae VAKPC270	GCF_000406585	29	NZ_APWA01000156.1	16513	16773	+	WP_004199477.1	86	-	-2	5.1786	6	Bacteria;;Proteobacteria;Gammaproteobacteria;Enterobacterales;Enterobacteriaceae;Klebsiella;Klebsiella pneumoniae;Klebsiella pneumoniae VAKPC270	-	-	-
GCF_000406585-NZ_APWA01000156.1-13722-17232	Klebsiella pneumoniae VAKPC270	GCF_000406585	30	NZ_APWA01000156.1	16780	17232	+	WP_004199526.1	150	-	5.5	9.4025	-	Bacteria;;Proteobacteria;Gammaproteobacteria;Enterobacterales;Enterobacteriaceae;Klebsiella;Klebsiella pneumoniae;Klebsiella pneumoniae VAKPC270	GP3_package	-	-
GCF_000406605-NZ_APVS01000058.1-25517-29027	Klebsiella pneumoniae UHKPC24	GCF_000406605	26	NZ_APVS01000058.1	25517	25969	-	WP_004199526.1	150	-	5.5	9.4025	6	Bacteria;;Proteobacteria;Gammaproteobacteria;Enterobacterales;Enterobacteriaceae;Klebsiella;Klebsiella pneumoniae;Klebsiella pneumoniae UHKPC24	GP3_package	-	-
GCF_000406605-NZ_APVS01000058.1-25517-29027	Klebsiella pneumoniae UHKPC24	GCF_000406605	27	NZ_APVS01000058.1	25976	26236	-	WP_004199477.1	86	-	-2	5.1786	-17	Bacteria;;Proteobacteria;Gammaproteobacteria;Enterobacterales;Enterobacteriaceae;Klebsiella;Klebsiella pneumoniae;Klebsiella pneumoniae UHKPC24	-	-	-
GCF_000406605-NZ_APVS01000058.1-25517-29027	Klebsiella pneumoniae UHKPC24	GCF_000406605	28	NZ_APVS01000058.1	26220	26453	-	WP_004199520.1	77	-	-3.5	4.5822	61	Bacteria;;Proteobacteria;Gammaproteobacteria;Enterobacterales;Enterobacteriaceae;Klebsiella;Klebsiella pneumoniae;Klebsiella pneumoniae UHKPC24	-	-	-
GCF_000406605-NZ_APVS01000058.1-25517-29027	Klebsiella pneumoniae UHKPC24	GCF_000406605	29	NZ_APVS01000058.1	26515	27039	-	WP_004199492.1	174	AcrHomolog:AcrIIA7|41.7	0	6.487	40	Bacteria;;Proteobacteria;Gammaproteobacteria;Enterobacterales;Enterobacteriaceae;Klebsiella;Klebsiella pneumoniae;Klebsiella pneumoniae UHKPC24	DUF2829	-	-
GCF_000406605-NZ_APVS01000058.1-25517-29027	Klebsiella pneumoniae UHKPC24	GCF_000406605	30	NZ_APVS01000058.1	27080	27520	-	WP_004199525.1	146	-	-7.5	4.6379	5	Bacteria;;Proteobacteria;Gammaproteobacteria;Enterobacterales;Enterobacteriaceae;Klebsiella;Klebsiella pneumoniae;Klebsiella pneumoniae UHKPC24	Phage_gp49_66	-	-
GCF_000406605-NZ_APVS01000058.1-25517-29027	Klebsiella pneumoniae UHKPC24	GCF_000406605	31	NZ_APVS01000058.1	27526	27873	-	WP_004199527.1	115	AcaHomolog:REF:Gammaproteobacteria_gi_510824215_22939_23286_-|HTH_IclR-1-AcrIIA7|100.0	10	10.6814	-13	Bacteria;;Proteobacteria;Gammaproteobacteria;Enterobacterales;Enterobacteriaceae;Klebsiella;Klebsiella pneumoniae;Klebsiella pneumoniae UHKPC24	HTH_IclR	-	-
GCF_000406605-NZ_APVS01000058.1-25517-29027	Klebsiella pneumoniae UHKPC24	GCF_000406605	32	NZ_APVS01000058.1	27861	28184	-	WP_071570746.1	107	-	6	8.5347	-11	Bacteria;;Proteobacteria;Gammaproteobacteria;Enterobacterales;Enterobacteriaceae;Klebsiella;Klebsiella pneumoniae;Klebsiella pneumoniae UHKPC24	RecA_dep_nuc	-	-
GCF_000406605-NZ_APVS01000058.1-25517-29027	Klebsiella pneumoniae UHKPC24	GCF_000406605	33	NZ_APVS01000058.1	28174	28767	-	WP_004199500.1	197	-	2.5	8.2843	68	Bacteria;;Proteobacteria;Gammaproteobacteria;Enterobacterales;Enterobacteriaceae;Klebsiella;Klebsiella pneumoniae;Klebsiella pneumoniae UHKPC24	DUF1367	-	-
GCF_000406605-NZ_APVS01000058.1-25517-29027	Klebsiella pneumoniae UHKPC24	GCF_000406605	34	NZ_APVS01000058.1	28836	29027	-	WP_025712904.1	63	-	-2	4.9546	180	Bacteria;;Proteobacteria;Gammaproteobacteria;Enterobacterales;Enterobacteriaceae;Klebsiella;Klebsiella pneumoniae;Klebsiella pneumoniae UHKPC24	-	-	-
GCF_000406625-NZ_APWB01000035.1-20930-24440	Klebsiella pneumoniae VAKPC276	GCF_000406625	22	NZ_APWB01000035.1	20930	21382	-	WP_004199526.1	150	-	5.5	9.4025	6	Bacteria;;Proteobacteria;Gammaproteobacteria;Enterobacterales;Enterobacteriaceae;Klebsiella;Klebsiella pneumoniae;Klebsiella pneumoniae VAKPC276	GP3_package	-	-
GCF_000406625-NZ_APWB01000035.1-20930-24440	Klebsiella pneumoniae VAKPC276	GCF_000406625	23	NZ_APWB01000035.1	21389	21649	-	WP_004199477.1	86	-	-2	5.1786	-17	Bacteria;;Proteobacteria;Gammaproteobacteria;Enterobacterales;Enterobacteriaceae;Klebsiella;Klebsiella pneumoniae;Klebsiella pneumoniae VAKPC276	-	-	-
GCF_000406625-NZ_APWB01000035.1-20930-24440	Klebsiella pneumoniae VAKPC276	GCF_000406625	24	NZ_APWB01000035.1	21633	21866	-	WP_004199520.1	77	-	-3.5	4.5822	61	Bacteria;;Proteobacteria;Gammaproteobacteria;Enterobacterales;Enterobacteriaceae;Klebsiella;Klebsiella pneumoniae;Klebsiella pneumoniae VAKPC276	-	-	-
GCF_000406625-NZ_APWB01000035.1-20930-24440	Klebsiella pneumoniae VAKPC276	GCF_000406625	25	NZ_APWB01000035.1	21928	22452	-	WP_004199492.1	174	AcrHomolog:AcrIIA7|41.7	0	6.487	40	Bacteria;;Proteobacteria;Gammaproteobacteria;Enterobacterales;Enterobacteriaceae;Klebsiella;Klebsiella pneumoniae;Klebsiella pneumoniae VAKPC276	DUF2829	-	-
GCF_000406625-NZ_APWB01000035.1-20930-24440	Klebsiella pneumoniae VAKPC276	GCF_000406625	26	NZ_APWB01000035.1	22493	22933	-	WP_004199525.1	146	-	-7.5	4.6379	5	Bacteria;;Proteobacteria;Gammaproteobacteria;Enterobacterales;Enterobacteriaceae;Klebsiella;Klebsiella pneumoniae;Klebsiella pneumoniae VAKPC276	Phage_gp49_66	-	-
GCF_000406625-NZ_APWB01000035.1-20930-24440	Klebsiella pneumoniae VAKPC276	GCF_000406625	27	NZ_APWB01000035.1	22939	23286	-	WP_004199527.1	115	AcaHomolog:REF:Gammaproteobacteria_gi_510824215_22939_23286_-|HTH_IclR-1-AcrIIA7|100.0	10	10.6814	-13	Bacteria;;Proteobacteria;Gammaproteobacteria;Enterobacterales;Enterobacteriaceae;Klebsiella;Klebsiella pneumoniae;Klebsiella pneumoniae VAKPC276	HTH_IclR	-	-
GCF_000406625-NZ_APWB01000035.1-20930-24440	Klebsiella pneumoniae VAKPC276	GCF_000406625	28	NZ_APWB01000035.1	23274	23597	-	WP_071570746.1	107	-	6	8.5347	-11	Bacteria;;Proteobacteria;Gammaproteobacteria;Enterobacterales;Enterobacteriaceae;Klebsiella;Klebsiella pneumoniae;Klebsiella pneumoniae VAKPC276	RecA_dep_nuc	-	-
GCF_000406625-NZ_APWB01000035.1-20930-24440	Klebsiella pneumoniae VAKPC276	GCF_000406625	29	NZ_APWB01000035.1	23587	24180	-	WP_004199500.1	197	-	2.5	8.2843	68	Bacteria;;Proteobacteria;Gammaproteobacteria;Enterobacterales;Enterobacteriaceae;Klebsiella;Klebsiella pneumoniae;Klebsiella pneumoniae VAKPC276	DUF1367	-	-
GCF_000406625-NZ_APWB01000035.1-20930-24440	Klebsiella pneumoniae VAKPC276	GCF_000406625	30	NZ_APWB01000035.1	24249	24440	-	WP_025712904.1	63	-	-2	4.9546	180	Bacteria;;Proteobacteria;Gammaproteobacteria;Enterobacterales;Enterobacteriaceae;Klebsiella;Klebsiella pneumoniae;Klebsiella pneumoniae VAKPC276	-	-	-
GCF_000406645-NZ_APWD01000146.1-20942-24452	Klebsiella pneumoniae VAKPC309	GCF_000406645	22	NZ_APWD01000146.1	20942	21394	-	WP_004199526.1	150	-	5.5	9.4025	6	Bacteria;;Proteobacteria;Gammaproteobacteria;Enterobacterales;Enterobacteriaceae;Klebsiella;Klebsiella pneumoniae;Klebsiella pneumoniae VAKPC309	GP3_package	-	-
GCF_000406645-NZ_APWD01000146.1-20942-24452	Klebsiella pneumoniae VAKPC309	GCF_000406645	23	NZ_APWD01000146.1	21401	21661	-	WP_004199477.1	86	-	-2	5.1786	-17	Bacteria;;Proteobacteria;Gammaproteobacteria;Enterobacterales;Enterobacteriaceae;Klebsiella;Klebsiella pneumoniae;Klebsiella pneumoniae VAKPC309	-	-	-
GCF_000406645-NZ_APWD01000146.1-20942-24452	Klebsiella pneumoniae VAKPC309	GCF_000406645	24	NZ_APWD01000146.1	21645	21878	-	WP_004199520.1	77	-	-3.5	4.5822	61	Bacteria;;Proteobacteria;Gammaproteobacteria;Enterobacterales;Enterobacteriaceae;Klebsiella;Klebsiella pneumoniae;Klebsiella pneumoniae VAKPC309	-	-	-
GCF_000406645-NZ_APWD01000146.1-20942-24452	Klebsiella pneumoniae VAKPC309	GCF_000406645	25	NZ_APWD01000146.1	21940	22464	-	WP_004199492.1	174	AcrHomolog:AcrIIA7|41.7	0	6.487	40	Bacteria;;Proteobacteria;Gammaproteobacteria;Enterobacterales;Enterobacteriaceae;Klebsiella;Klebsiella pneumoniae;Klebsiella pneumoniae VAKPC309	DUF2829	-	-
GCF_000406645-NZ_APWD01000146.1-20942-24452	Klebsiella pneumoniae VAKPC309	GCF_000406645	26	NZ_APWD01000146.1	22505	22945	-	WP_004199525.1	146	-	-7.5	4.6379	5	Bacteria;;Proteobacteria;Gammaproteobacteria;Enterobacterales;Enterobacteriaceae;Klebsiella;Klebsiella pneumoniae;Klebsiella pneumoniae VAKPC309	Phage_gp49_66	-	-
GCF_000406645-NZ_APWD01000146.1-20942-24452	Klebsiella pneumoniae VAKPC309	GCF_000406645	27	NZ_APWD01000146.1	22951	23298	-	WP_004199527.1	115	AcaHomolog:REF:Gammaproteobacteria_gi_510824215_22939_23286_-|HTH_IclR-1-AcrIIA7|100.0	10	10.6814	-13	Bacteria;;Proteobacteria;Gammaproteobacteria;Enterobacterales;Enterobacteriaceae;Klebsiella;Klebsiella pneumoniae;Klebsiella pneumoniae VAKPC309	HTH_IclR	-	-
GCF_000406645-NZ_APWD01000146.1-20942-24452	Klebsiella pneumoniae VAKPC309	GCF_000406645	28	NZ_APWD01000146.1	23286	23609	-	WP_071570746.1	107	-	6	8.5347	-11	Bacteria;;Proteobacteria;Gammaproteobacteria;Enterobacterales;Enterobacteriaceae;Klebsiella;Klebsiella pneumoniae;Klebsiella pneumoniae VAKPC309	RecA_dep_nuc	-	-
GCF_000406645-NZ_APWD01000146.1-20942-24452	Klebsiella pneumoniae VAKPC309	GCF_000406645	29	NZ_APWD01000146.1	23599	24192	-	WP_004199500.1	197	-	2.5	8.2843	68	Bacteria;;Proteobacteria;Gammaproteobacteria;Enterobacterales;Enterobacteriaceae;Klebsiella;Klebsiella pneumoniae;Klebsiella pneumoniae VAKPC309	DUF1367	-	-
GCF_000406645-NZ_APWD01000146.1-20942-24452	Klebsiella pneumoniae VAKPC309	GCF_000406645	30	NZ_APWD01000146.1	24261	24452	-	WP_025712904.1	63	-	-2	4.9546	180	Bacteria;;Proteobacteria;Gammaproteobacteria;Enterobacterales;Enterobacteriaceae;Klebsiella;Klebsiella pneumoniae;Klebsiella pneumoniae VAKPC309	-	-	-
GCF_000406665-NZ_APVT01000143.1-20930-24440	Klebsiella pneumoniae UHKPC26	GCF_000406665	22	NZ_APVT01000143.1	20930	21382	-	WP_004199526.1	150	-	5.5	9.4025	6	Bacteria;;Proteobacteria;Gammaproteobacteria;Enterobacterales;Enterobacteriaceae;Klebsiella;Klebsiella pneumoniae;Klebsiella pneumoniae UHKPC26	GP3_package	-	-
GCF_000406665-NZ_APVT01000143.1-20930-24440	Klebsiella pneumoniae UHKPC26	GCF_000406665	23	NZ_APVT01000143.1	21389	21649	-	WP_004199477.1	86	-	-2	5.1786	-17	Bacteria;;Proteobacteria;Gammaproteobacteria;Enterobacterales;Enterobacteriaceae;Klebsiella;Klebsiella pneumoniae;Klebsiella pneumoniae UHKPC26	-	-	-
GCF_000406665-NZ_APVT01000143.1-20930-24440	Klebsiella pneumoniae UHKPC26	GCF_000406665	24	NZ_APVT01000143.1	21633	21866	-	WP_004199520.1	77	-	-3.5	4.5822	61	Bacteria;;Proteobacteria;Gammaproteobacteria;Enterobacterales;Enterobacteriaceae;Klebsiella;Klebsiella pneumoniae;Klebsiella pneumoniae UHKPC26	-	-	-
GCF_000406665-NZ_APVT01000143.1-20930-24440	Klebsiella pneumoniae UHKPC26	GCF_000406665	25	NZ_APVT01000143.1	21928	22452	-	WP_004199492.1	174	AcrHomolog:AcrIIA7|41.7	0	6.487	40	Bacteria;;Proteobacteria;Gammaproteobacteria;Enterobacterales;Enterobacteriaceae;Klebsiella;Klebsiella pneumoniae;Klebsiella pneumoniae UHKPC26	DUF2829	-	-
GCF_000406665-NZ_APVT01000143.1-20930-24440	Klebsiella pneumoniae UHKPC26	GCF_000406665	26	NZ_APVT01000143.1	22493	22933	-	WP_004199525.1	146	-	-7.5	4.6379	5	Bacteria;;Proteobacteria;Gammaproteobacteria;Enterobacterales;Enterobacteriaceae;Klebsiella;Klebsiella pneumoniae;Klebsiella pneumoniae UHKPC26	Phage_gp49_66	-	-
GCF_000406665-NZ_APVT01000143.1-20930-24440	Klebsiella pneumoniae UHKPC26	GCF_000406665	27	NZ_APVT01000143.1	22939	23286	-	WP_004199527.1	115	AcaHomolog:REF:Gammaproteobacteria_gi_510824215_22939_23286_-|HTH_IclR-1-AcrIIA7|100.0	10	10.6814	-13	Bacteria;;Proteobacteria;Gammaproteobacteria;Enterobacterales;Enterobacteriaceae;Klebsiella;Klebsiella pneumoniae;Klebsiella pneumoniae UHKPC26	HTH_IclR	-	-
GCF_000406665-NZ_APVT01000143.1-20930-24440	Klebsiella pneumoniae UHKPC26	GCF_000406665	28	NZ_APVT01000143.1	23274	23597	-	WP_071570746.1	107	-	6	8.5347	-11	Bacteria;;Proteobacteria;Gammaproteobacteria;Enterobacterales;Enterobacteriaceae;Klebsiella;Klebsiella pneumoniae;Klebsiella pneumoniae UHKPC26	RecA_dep_nuc	-	-
GCF_000406665-NZ_APVT01000143.1-20930-24440	Klebsiella pneumoniae UHKPC26	GCF_000406665	29	NZ_APVT01000143.1	23587	24180	-	WP_004199500.1	197	-	2.5	8.2843	68	Bacteria;;Proteobacteria;Gammaproteobacteria;Enterobacterales;Enterobacteriaceae;Klebsiella;Klebsiella pneumoniae;Klebsiella pneumoniae UHKPC26	DUF1367	-	-
GCF_000406665-NZ_APVT01000143.1-20930-24440	Klebsiella pneumoniae UHKPC26	GCF_000406665	30	NZ_APVT01000143.1	24249	24440	-	WP_025712904.1	63	-	-2	4.9546	180	Bacteria;;Proteobacteria;Gammaproteobacteria;Enterobacterales;Enterobacteriaceae;Klebsiella;Klebsiella pneumoniae;Klebsiella pneumoniae UHKPC26	-	-	-
GCF_000406705-NZ_APVV01000182.1-13722-17232	Klebsiella pneumoniae UHKPC04	GCF_000406705	22	NZ_APVV01000182.1	13722	13913	+	WP_025712904.1	63	-	-2	4.9546	68	Bacteria;;Proteobacteria;Gammaproteobacteria;Enterobacterales;Enterobacteriaceae;Klebsiella;Klebsiella pneumoniae;Klebsiella pneumoniae UHKPC04	-	-	-
GCF_000406705-NZ_APVV01000182.1-13722-17232	Klebsiella pneumoniae UHKPC04	GCF_000406705	23	NZ_APVV01000182.1	13982	14575	+	WP_004199500.1	197	-	2.5	8.2843	-11	Bacteria;;Proteobacteria;Gammaproteobacteria;Enterobacterales;Enterobacteriaceae;Klebsiella;Klebsiella pneumoniae;Klebsiella pneumoniae UHKPC04	DUF1367	-	-
GCF_000406705-NZ_APVV01000182.1-13722-17232	Klebsiella pneumoniae UHKPC04	GCF_000406705	24	NZ_APVV01000182.1	14565	14888	+	WP_071570746.1	107	-	6	8.5347	-13	Bacteria;;Proteobacteria;Gammaproteobacteria;Enterobacterales;Enterobacteriaceae;Klebsiella;Klebsiella pneumoniae;Klebsiella pneumoniae UHKPC04	RecA_dep_nuc	-	-
GCF_000406705-NZ_APVV01000182.1-13722-17232	Klebsiella pneumoniae UHKPC04	GCF_000406705	25	NZ_APVV01000182.1	14876	15223	+	WP_004199527.1	115	AcaHomolog:REF:Gammaproteobacteria_gi_510824215_22939_23286_-|HTH_IclR-1-AcrIIA7|100.0	10	10.6814	5	Bacteria;;Proteobacteria;Gammaproteobacteria;Enterobacterales;Enterobacteriaceae;Klebsiella;Klebsiella pneumoniae;Klebsiella pneumoniae UHKPC04	HTH_IclR	-	-
GCF_000406705-NZ_APVV01000182.1-13722-17232	Klebsiella pneumoniae UHKPC04	GCF_000406705	26	NZ_APVV01000182.1	15229	15669	+	WP_004199525.1	146	-	-7.5	4.6379	40	Bacteria;;Proteobacteria;Gammaproteobacteria;Enterobacterales;Enterobacteriaceae;Klebsiella;Klebsiella pneumoniae;Klebsiella pneumoniae UHKPC04	Phage_gp49_66	-	-
GCF_000406705-NZ_APVV01000182.1-13722-17232	Klebsiella pneumoniae UHKPC04	GCF_000406705	27	NZ_APVV01000182.1	15710	16234	+	WP_004199492.1	174	AcrHomolog:AcrIIA7|41.7	0	6.487	61	Bacteria;;Proteobacteria;Gammaproteobacteria;Enterobacterales;Enterobacteriaceae;Klebsiella;Klebsiella pneumoniae;Klebsiella pneumoniae UHKPC04	DUF2829	-	-
GCF_000406705-NZ_APVV01000182.1-13722-17232	Klebsiella pneumoniae UHKPC04	GCF_000406705	28	NZ_APVV01000182.1	16296	16529	+	WP_004199520.1	77	-	-3.5	4.5822	-17	Bacteria;;Proteobacteria;Gammaproteobacteria;Enterobacterales;Enterobacteriaceae;Klebsiella;Klebsiella pneumoniae;Klebsiella pneumoniae UHKPC04	-	-	-
GCF_000406705-NZ_APVV01000182.1-13722-17232	Klebsiella pneumoniae UHKPC04	GCF_000406705	29	NZ_APVV01000182.1	16513	16773	+	WP_004199477.1	86	-	-2	5.1786	6	Bacteria;;Proteobacteria;Gammaproteobacteria;Enterobacterales;Enterobacteriaceae;Klebsiella;Klebsiella pneumoniae;Klebsiella pneumoniae UHKPC04	-	-	-
GCF_000406705-NZ_APVV01000182.1-13722-17232	Klebsiella pneumoniae UHKPC04	GCF_000406705	30	NZ_APVV01000182.1	16780	17232	+	WP_004199526.1	150	-	5.5	9.4025	-	Bacteria;;Proteobacteria;Gammaproteobacteria;Enterobacterales;Enterobacteriaceae;Klebsiella;Klebsiella pneumoniae;Klebsiella pneumoniae UHKPC04	GP3_package	-	-
GCF_000406745-NZ_APWG01000169.1-13724-17234	Klebsiella pneumoniae 440_1540	GCF_000406745	22	NZ_APWG01000169.1	13724	13915	+	WP_025712904.1	63	-	-2	4.9546	68	Bacteria;;Proteobacteria;Gammaproteobacteria;Enterobacterales;Enterobacteriaceae;Klebsiella;Klebsiella pneumoniae;Klebsiella pneumoniae 440_1540	-	-	-
GCF_000406745-NZ_APWG01000169.1-13724-17234	Klebsiella pneumoniae 440_1540	GCF_000406745	23	NZ_APWG01000169.1	13984	14577	+	WP_004199500.1	197	-	2.5	8.2843	-11	Bacteria;;Proteobacteria;Gammaproteobacteria;Enterobacterales;Enterobacteriaceae;Klebsiella;Klebsiella pneumoniae;Klebsiella pneumoniae 440_1540	DUF1367	-	-
GCF_000406745-NZ_APWG01000169.1-13724-17234	Klebsiella pneumoniae 440_1540	GCF_000406745	24	NZ_APWG01000169.1	14567	14890	+	WP_071570746.1	107	-	6	8.5347	-13	Bacteria;;Proteobacteria;Gammaproteobacteria;Enterobacterales;Enterobacteriaceae;Klebsiella;Klebsiella pneumoniae;Klebsiella pneumoniae 440_1540	RecA_dep_nuc	-	-
GCF_000406745-NZ_APWG01000169.1-13724-17234	Klebsiella pneumoniae 440_1540	GCF_000406745	25	NZ_APWG01000169.1	14878	15225	+	WP_004199527.1	115	AcaHomolog:REF:Gammaproteobacteria_gi_510824215_22939_23286_-|HTH_IclR-1-AcrIIA7|100.0	10	10.6814	5	Bacteria;;Proteobacteria;Gammaproteobacteria;Enterobacterales;Enterobacteriaceae;Klebsiella;Klebsiella pneumoniae;Klebsiella pneumoniae 440_1540	HTH_IclR	-	-
GCF_000406745-NZ_APWG01000169.1-13724-17234	Klebsiella pneumoniae 440_1540	GCF_000406745	26	NZ_APWG01000169.1	15231	15671	+	WP_004199525.1	146	-	-7.5	4.6379	40	Bacteria;;Proteobacteria;Gammaproteobacteria;Enterobacterales;Enterobacteriaceae;Klebsiella;Klebsiella pneumoniae;Klebsiella pneumoniae 440_1540	Phage_gp49_66	-	-
GCF_000406745-NZ_APWG01000169.1-13724-17234	Klebsiella pneumoniae 440_1540	GCF_000406745	27	NZ_APWG01000169.1	15712	16236	+	WP_004199492.1	174	AcrHomolog:AcrIIA7|41.7	0	6.487	61	Bacteria;;Proteobacteria;Gammaproteobacteria;Enterobacterales;Enterobacteriaceae;Klebsiella;Klebsiella pneumoniae;Klebsiella pneumoniae 440_1540	DUF2829	-	-
GCF_000406745-NZ_APWG01000169.1-13724-17234	Klebsiella pneumoniae 440_1540	GCF_000406745	28	NZ_APWG01000169.1	16298	16531	+	WP_004199520.1	77	-	-3.5	4.5822	-17	Bacteria;;Proteobacteria;Gammaproteobacteria;Enterobacterales;Enterobacteriaceae;Klebsiella;Klebsiella pneumoniae;Klebsiella pneumoniae 440_1540	-	-	-
GCF_000406745-NZ_APWG01000169.1-13724-17234	Klebsiella pneumoniae 440_1540	GCF_000406745	29	NZ_APWG01000169.1	16515	16775	+	WP_004199477.1	86	-	-2	5.1786	6	Bacteria;;Proteobacteria;Gammaproteobacteria;Enterobacterales;Enterobacteriaceae;Klebsiella;Klebsiella pneumoniae;Klebsiella pneumoniae 440_1540	-	-	-
GCF_000406745-NZ_APWG01000169.1-13724-17234	Klebsiella pneumoniae 440_1540	GCF_000406745	30	NZ_APWG01000169.1	16782	17234	+	WP_004199526.1	150	-	5.5	9.4025	-	Bacteria;;Proteobacteria;Gammaproteobacteria;Enterobacterales;Enterobacteriaceae;Klebsiella;Klebsiella pneumoniae;Klebsiella pneumoniae 440_1540	GP3_package	-	-
GCF_000406765-NZ_CP011980.1-3298676-3302186	Klebsiella pneumoniae 500_1420	GCF_000406765	3389	NZ_CP011980.1	3298676	3299128	-	WP_004199526.1	150	-	5.5	9.4025	6	Bacteria;;Proteobacteria;Gammaproteobacteria;Enterobacterales;Enterobacteriaceae;Klebsiella;Klebsiella pneumoniae;Klebsiella pneumoniae 500_1420	GP3_package	-	-
GCF_000406765-NZ_CP011980.1-3298676-3302186	Klebsiella pneumoniae 500_1420	GCF_000406765	3390	NZ_CP011980.1	3299135	3299395	-	WP_004199477.1	86	-	-2	5.1786	-17	Bacteria;;Proteobacteria;Gammaproteobacteria;Enterobacterales;Enterobacteriaceae;Klebsiella;Klebsiella pneumoniae;Klebsiella pneumoniae 500_1420	-	-	-
GCF_000406765-NZ_CP011980.1-3298676-3302186	Klebsiella pneumoniae 500_1420	GCF_000406765	3391	NZ_CP011980.1	3299379	3299612	-	WP_004199520.1	77	-	-3.5	4.5822	61	Bacteria;;Proteobacteria;Gammaproteobacteria;Enterobacterales;Enterobacteriaceae;Klebsiella;Klebsiella pneumoniae;Klebsiella pneumoniae 500_1420	-	-	-
GCF_000406765-NZ_CP011980.1-3298676-3302186	Klebsiella pneumoniae 500_1420	GCF_000406765	3392	NZ_CP011980.1	3299674	3300198	-	WP_004199492.1	174	AcrHomolog:AcrIIA7|41.7	0	6.487	40	Bacteria;;Proteobacteria;Gammaproteobacteria;Enterobacterales;Enterobacteriaceae;Klebsiella;Klebsiella pneumoniae;Klebsiella pneumoniae 500_1420	DUF2829	-	-
GCF_000406765-NZ_CP011980.1-3298676-3302186	Klebsiella pneumoniae 500_1420	GCF_000406765	3393	NZ_CP011980.1	3300239	3300679	-	WP_004199525.1	146	-	-7.5	4.6379	5	Bacteria;;Proteobacteria;Gammaproteobacteria;Enterobacterales;Enterobacteriaceae;Klebsiella;Klebsiella pneumoniae;Klebsiella pneumoniae 500_1420	Phage_gp49_66	-	-
GCF_000406765-NZ_CP011980.1-3298676-3302186	Klebsiella pneumoniae 500_1420	GCF_000406765	3394	NZ_CP011980.1	3300685	3301032	-	WP_004199527.1	115	AcaHomolog:REF:Gammaproteobacteria_gi_510824215_22939_23286_-|HTH_IclR-1-AcrIIA7|100.0	10	10.6814	-13	Bacteria;;Proteobacteria;Gammaproteobacteria;Enterobacterales;Enterobacteriaceae;Klebsiella;Klebsiella pneumoniae;Klebsiella pneumoniae 500_1420	HTH_IclR	-	-
GCF_000406765-NZ_CP011980.1-3298676-3302186	Klebsiella pneumoniae 500_1420	GCF_000406765	3395	NZ_CP011980.1	3301020	3301343	-	WP_071570746.1	107	-	6	8.5347	-11	Bacteria;;Proteobacteria;Gammaproteobacteria;Enterobacterales;Enterobacteriaceae;Klebsiella;Klebsiella pneumoniae;Klebsiella pneumoniae 500_1420	RecA_dep_nuc	-	-
GCF_000406765-NZ_CP011980.1-3298676-3302186	Klebsiella pneumoniae 500_1420	GCF_000406765	3396	NZ_CP011980.1	3301333	3301926	-	WP_004199500.1	197	-	2.5	8.2843	68	Bacteria;;Proteobacteria;Gammaproteobacteria;Enterobacterales;Enterobacteriaceae;Klebsiella;Klebsiella pneumoniae;Klebsiella pneumoniae 500_1420	DUF1367	-	-
GCF_000406765-NZ_CP011980.1-3298676-3302186	Klebsiella pneumoniae 500_1420	GCF_000406765	3397	NZ_CP011980.1	3301995	3302186	-	WP_025712904.1	63	-	-2	4.9546	180	Bacteria;;Proteobacteria;Gammaproteobacteria;Enterobacterales;Enterobacteriaceae;Klebsiella;Klebsiella pneumoniae;Klebsiella pneumoniae 500_1420	-	-	-
GCF_000406845-NZ_APVY01000002.1-20930-24440	Klebsiella pneumoniae VAKPC269	GCF_000406845	22	NZ_APVY01000002.1	20930	21382	-	WP_004199526.1	150	-	5.5	9.4025	6	Bacteria;;Proteobacteria;Gammaproteobacteria;Enterobacterales;Enterobacteriaceae;Klebsiella;Klebsiella pneumoniae;Klebsiella pneumoniae VAKPC269	GP3_package	-	-
GCF_000406845-NZ_APVY01000002.1-20930-24440	Klebsiella pneumoniae VAKPC269	GCF_000406845	23	NZ_APVY01000002.1	21389	21649	-	WP_004199477.1	86	-	-2	5.1786	-17	Bacteria;;Proteobacteria;Gammaproteobacteria;Enterobacterales;Enterobacteriaceae;Klebsiella;Klebsiella pneumoniae;Klebsiella pneumoniae VAKPC269	-	-	-
GCF_000406845-NZ_APVY01000002.1-20930-24440	Klebsiella pneumoniae VAKPC269	GCF_000406845	24	NZ_APVY01000002.1	21633	21866	-	WP_004199520.1	77	-	-3.5	4.5822	61	Bacteria;;Proteobacteria;Gammaproteobacteria;Enterobacterales;Enterobacteriaceae;Klebsiella;Klebsiella pneumoniae;Klebsiella pneumoniae VAKPC269	-	-	-
GCF_000406845-NZ_APVY01000002.1-20930-24440	Klebsiella pneumoniae VAKPC269	GCF_000406845	25	NZ_APVY01000002.1	21928	22452	-	WP_004199492.1	174	AcrHomolog:AcrIIA7|41.7	0	6.487	40	Bacteria;;Proteobacteria;Gammaproteobacteria;Enterobacterales;Enterobacteriaceae;Klebsiella;Klebsiella pneumoniae;Klebsiella pneumoniae VAKPC269	DUF2829	-	-
GCF_000406845-NZ_APVY01000002.1-20930-24440	Klebsiella pneumoniae VAKPC269	GCF_000406845	26	NZ_APVY01000002.1	22493	22933	-	WP_004199525.1	146	-	-7.5	4.6379	5	Bacteria;;Proteobacteria;Gammaproteobacteria;Enterobacterales;Enterobacteriaceae;Klebsiella;Klebsiella pneumoniae;Klebsiella pneumoniae VAKPC269	Phage_gp49_66	-	-
GCF_000406845-NZ_APVY01000002.1-20930-24440	Klebsiella pneumoniae VAKPC269	GCF_000406845	27	NZ_APVY01000002.1	22939	23286	-	WP_004199527.1	115	AcaHomolog:REF:Gammaproteobacteria_gi_510824215_22939_23286_-|HTH_IclR-1-AcrIIA7|100.0	10	10.6814	-13	Bacteria;;Proteobacteria;Gammaproteobacteria;Enterobacterales;Enterobacteriaceae;Klebsiella;Klebsiella pneumoniae;Klebsiella pneumoniae VAKPC269	HTH_IclR	-	-
GCF_000406845-NZ_APVY01000002.1-20930-24440	Klebsiella pneumoniae VAKPC269	GCF_000406845	28	NZ_APVY01000002.1	23274	23597	-	WP_071570746.1	107	-	6	8.5347	-11	Bacteria;;Proteobacteria;Gammaproteobacteria;Enterobacterales;Enterobacteriaceae;Klebsiella;Klebsiella pneumoniae;Klebsiella pneumoniae VAKPC269	RecA_dep_nuc	-	-
GCF_000406845-NZ_APVY01000002.1-20930-24440	Klebsiella pneumoniae VAKPC269	GCF_000406845	29	NZ_APVY01000002.1	23587	24180	-	WP_004199500.1	197	-	2.5	8.2843	68	Bacteria;;Proteobacteria;Gammaproteobacteria;Enterobacterales;Enterobacteriaceae;Klebsiella;Klebsiella pneumoniae;Klebsiella pneumoniae VAKPC269	DUF1367	-	-
GCF_000406845-NZ_APVY01000002.1-20930-24440	Klebsiella pneumoniae VAKPC269	GCF_000406845	30	NZ_APVY01000002.1	24249	24440	-	WP_025712904.1	63	-	-2	4.9546	180	Bacteria;;Proteobacteria;Gammaproteobacteria;Enterobacterales;Enterobacteriaceae;Klebsiella;Klebsiella pneumoniae;Klebsiella pneumoniae VAKPC269	-	-	-
GCF_000406885-NZ_APWJ01000101.1-20936-24446	Klebsiella pneumoniae 646_1568	GCF_000406885	22	NZ_APWJ01000101.1	20936	21388	-	WP_004199526.1	150	-	5.5	9.4025	6	Bacteria;;Proteobacteria;Gammaproteobacteria;Enterobacterales;Enterobacteriaceae;Klebsiella;Klebsiella pneumoniae;Klebsiella pneumoniae 646_1568	GP3_package	-	-
GCF_000406885-NZ_APWJ01000101.1-20936-24446	Klebsiella pneumoniae 646_1568	GCF_000406885	23	NZ_APWJ01000101.1	21395	21655	-	WP_004199477.1	86	-	-2	5.1786	-17	Bacteria;;Proteobacteria;Gammaproteobacteria;Enterobacterales;Enterobacteriaceae;Klebsiella;Klebsiella pneumoniae;Klebsiella pneumoniae 646_1568	-	-	-
GCF_000406885-NZ_APWJ01000101.1-20936-24446	Klebsiella pneumoniae 646_1568	GCF_000406885	24	NZ_APWJ01000101.1	21639	21872	-	WP_004199520.1	77	-	-3.5	4.5822	61	Bacteria;;Proteobacteria;Gammaproteobacteria;Enterobacterales;Enterobacteriaceae;Klebsiella;Klebsiella pneumoniae;Klebsiella pneumoniae 646_1568	-	-	-
GCF_000406885-NZ_APWJ01000101.1-20936-24446	Klebsiella pneumoniae 646_1568	GCF_000406885	25	NZ_APWJ01000101.1	21934	22458	-	WP_004199492.1	174	AcrHomolog:AcrIIA7|41.7	0	6.487	40	Bacteria;;Proteobacteria;Gammaproteobacteria;Enterobacterales;Enterobacteriaceae;Klebsiella;Klebsiella pneumoniae;Klebsiella pneumoniae 646_1568	DUF2829	-	-
GCF_000406885-NZ_APWJ01000101.1-20936-24446	Klebsiella pneumoniae 646_1568	GCF_000406885	26	NZ_APWJ01000101.1	22499	22939	-	WP_004199525.1	146	-	-7.5	4.6379	5	Bacteria;;Proteobacteria;Gammaproteobacteria;Enterobacterales;Enterobacteriaceae;Klebsiella;Klebsiella pneumoniae;Klebsiella pneumoniae 646_1568	Phage_gp49_66	-	-
GCF_000406885-NZ_APWJ01000101.1-20936-24446	Klebsiella pneumoniae 646_1568	GCF_000406885	27	NZ_APWJ01000101.1	22945	23292	-	WP_004199527.1	115	AcaHomolog:REF:Gammaproteobacteria_gi_510824215_22939_23286_-|HTH_IclR-1-AcrIIA7|100.0	10	10.6814	-13	Bacteria;;Proteobacteria;Gammaproteobacteria;Enterobacterales;Enterobacteriaceae;Klebsiella;Klebsiella pneumoniae;Klebsiella pneumoniae 646_1568	HTH_IclR	-	-
GCF_000406885-NZ_APWJ01000101.1-20936-24446	Klebsiella pneumoniae 646_1568	GCF_000406885	28	NZ_APWJ01000101.1	23280	23603	-	WP_071570746.1	107	-	6	8.5347	-11	Bacteria;;Proteobacteria;Gammaproteobacteria;Enterobacterales;Enterobacteriaceae;Klebsiella;Klebsiella pneumoniae;Klebsiella pneumoniae 646_1568	RecA_dep_nuc	-	-
GCF_000406885-NZ_APWJ01000101.1-20936-24446	Klebsiella pneumoniae 646_1568	GCF_000406885	29	NZ_APWJ01000101.1	23593	24186	-	WP_004199500.1	197	-	2.5	8.2843	68	Bacteria;;Proteobacteria;Gammaproteobacteria;Enterobacterales;Enterobacteriaceae;Klebsiella;Klebsiella pneumoniae;Klebsiella pneumoniae 646_1568	DUF1367	-	-
GCF_000406885-NZ_APWJ01000101.1-20936-24446	Klebsiella pneumoniae 646_1568	GCF_000406885	30	NZ_APWJ01000101.1	24255	24446	-	WP_025712904.1	63	-	-2	4.9546	180	Bacteria;;Proteobacteria;Gammaproteobacteria;Enterobacterales;Enterobacteriaceae;Klebsiella;Klebsiella pneumoniae;Klebsiella pneumoniae 646_1568	-	-	-
GCF_000408965-NZ_ARVM01000147.1-13722-17232	Klebsiella pneumoniae UHKPC05	GCF_000408965	22	NZ_ARVM01000147.1	13722	13913	+	WP_025712904.1	63	-	-2	4.9546	68	Bacteria;;Proteobacteria;Gammaproteobacteria;Enterobacterales;Enterobacteriaceae;Klebsiella;Klebsiella pneumoniae;Klebsiella pneumoniae UHKPC05	-	-	-
GCF_000408965-NZ_ARVM01000147.1-13722-17232	Klebsiella pneumoniae UHKPC05	GCF_000408965	23	NZ_ARVM01000147.1	13982	14575	+	WP_004199500.1	197	-	2.5	8.2843	-11	Bacteria;;Proteobacteria;Gammaproteobacteria;Enterobacterales;Enterobacteriaceae;Klebsiella;Klebsiella pneumoniae;Klebsiella pneumoniae UHKPC05	DUF1367	-	-
GCF_000408965-NZ_ARVM01000147.1-13722-17232	Klebsiella pneumoniae UHKPC05	GCF_000408965	24	NZ_ARVM01000147.1	14565	14888	+	WP_071570746.1	107	-	6	8.5347	-13	Bacteria;;Proteobacteria;Gammaproteobacteria;Enterobacterales;Enterobacteriaceae;Klebsiella;Klebsiella pneumoniae;Klebsiella pneumoniae UHKPC05	RecA_dep_nuc	-	-
GCF_000408965-NZ_ARVM01000147.1-13722-17232	Klebsiella pneumoniae UHKPC05	GCF_000408965	25	NZ_ARVM01000147.1	14876	15223	+	WP_004199527.1	115	AcaHomolog:REF:Gammaproteobacteria_gi_510824215_22939_23286_-|HTH_IclR-1-AcrIIA7|100.0	10	10.6814	5	Bacteria;;Proteobacteria;Gammaproteobacteria;Enterobacterales;Enterobacteriaceae;Klebsiella;Klebsiella pneumoniae;Klebsiella pneumoniae UHKPC05	HTH_IclR	-	-
GCF_000408965-NZ_ARVM01000147.1-13722-17232	Klebsiella pneumoniae UHKPC05	GCF_000408965	26	NZ_ARVM01000147.1	15229	15669	+	WP_004199525.1	146	-	-7.5	4.6379	40	Bacteria;;Proteobacteria;Gammaproteobacteria;Enterobacterales;Enterobacteriaceae;Klebsiella;Klebsiella pneumoniae;Klebsiella pneumoniae UHKPC05	Phage_gp49_66	-	-
GCF_000408965-NZ_ARVM01000147.1-13722-17232	Klebsiella pneumoniae UHKPC05	GCF_000408965	27	NZ_ARVM01000147.1	15710	16234	+	WP_004199492.1	174	AcrHomolog:AcrIIA7|41.7	0	6.487	61	Bacteria;;Proteobacteria;Gammaproteobacteria;Enterobacterales;Enterobacteriaceae;Klebsiella;Klebsiella pneumoniae;Klebsiella pneumoniae UHKPC05	DUF2829	-	-
GCF_000408965-NZ_ARVM01000147.1-13722-17232	Klebsiella pneumoniae UHKPC05	GCF_000408965	28	NZ_ARVM01000147.1	16296	16529	+	WP_004199520.1	77	-	-3.5	4.5822	-17	Bacteria;;Proteobacteria;Gammaproteobacteria;Enterobacterales;Enterobacteriaceae;Klebsiella;Klebsiella pneumoniae;Klebsiella pneumoniae UHKPC05	-	-	-
GCF_000408965-NZ_ARVM01000147.1-13722-17232	Klebsiella pneumoniae UHKPC05	GCF_000408965	29	NZ_ARVM01000147.1	16513	16773	+	WP_004199477.1	86	-	-2	5.1786	6	Bacteria;;Proteobacteria;Gammaproteobacteria;Enterobacterales;Enterobacteriaceae;Klebsiella;Klebsiella pneumoniae;Klebsiella pneumoniae UHKPC05	-	-	-
GCF_000408965-NZ_ARVM01000147.1-13722-17232	Klebsiella pneumoniae UHKPC05	GCF_000408965	30	NZ_ARVM01000147.1	16780	17232	+	WP_004199526.1	150	-	5.5	9.4025	-	Bacteria;;Proteobacteria;Gammaproteobacteria;Enterobacterales;Enterobacteriaceae;Klebsiella;Klebsiella pneumoniae;Klebsiella pneumoniae UHKPC05	GP3_package	-	-
GCF_000408985-NZ_ARVN01000006.1-20942-24452	Klebsiella pneumoniae UHKPC 52	GCF_000408985	22	NZ_ARVN01000006.1	20942	21394	-	WP_004199526.1	150	-	5.5	9.4025	6	Bacteria;;Proteobacteria;Gammaproteobacteria;Enterobacterales;Enterobacteriaceae;Klebsiella;Klebsiella pneumoniae;Klebsiella pneumoniae UHKPC 52	GP3_package	-	-
GCF_000408985-NZ_ARVN01000006.1-20942-24452	Klebsiella pneumoniae UHKPC 52	GCF_000408985	23	NZ_ARVN01000006.1	21401	21661	-	WP_004199477.1	86	-	-2	5.1786	-17	Bacteria;;Proteobacteria;Gammaproteobacteria;Enterobacterales;Enterobacteriaceae;Klebsiella;Klebsiella pneumoniae;Klebsiella pneumoniae UHKPC 52	-	-	-
GCF_000408985-NZ_ARVN01000006.1-20942-24452	Klebsiella pneumoniae UHKPC 52	GCF_000408985	24	NZ_ARVN01000006.1	21645	21878	-	WP_004199520.1	77	-	-3.5	4.5822	61	Bacteria;;Proteobacteria;Gammaproteobacteria;Enterobacterales;Enterobacteriaceae;Klebsiella;Klebsiella pneumoniae;Klebsiella pneumoniae UHKPC 52	-	-	-
GCF_000408985-NZ_ARVN01000006.1-20942-24452	Klebsiella pneumoniae UHKPC 52	GCF_000408985	25	NZ_ARVN01000006.1	21940	22464	-	WP_004199492.1	174	AcrHomolog:AcrIIA7|41.7	0	6.487	40	Bacteria;;Proteobacteria;Gammaproteobacteria;Enterobacterales;Enterobacteriaceae;Klebsiella;Klebsiella pneumoniae;Klebsiella pneumoniae UHKPC 52	DUF2829	-	-
GCF_000408985-NZ_ARVN01000006.1-20942-24452	Klebsiella pneumoniae UHKPC 52	GCF_000408985	26	NZ_ARVN01000006.1	22505	22945	-	WP_004199525.1	146	-	-7.5	4.6379	5	Bacteria;;Proteobacteria;Gammaproteobacteria;Enterobacterales;Enterobacteriaceae;Klebsiella;Klebsiella pneumoniae;Klebsiella pneumoniae UHKPC 52	Phage_gp49_66	-	-
GCF_000408985-NZ_ARVN01000006.1-20942-24452	Klebsiella pneumoniae UHKPC 52	GCF_000408985	27	NZ_ARVN01000006.1	22951	23298	-	WP_004199527.1	115	AcaHomolog:REF:Gammaproteobacteria_gi_510824215_22939_23286_-|HTH_IclR-1-AcrIIA7|100.0	10	10.6814	-13	Bacteria;;Proteobacteria;Gammaproteobacteria;Enterobacterales;Enterobacteriaceae;Klebsiella;Klebsiella pneumoniae;Klebsiella pneumoniae UHKPC 52	HTH_IclR	-	-
GCF_000408985-NZ_ARVN01000006.1-20942-24452	Klebsiella pneumoniae UHKPC 52	GCF_000408985	28	NZ_ARVN01000006.1	23286	23609	-	WP_071570746.1	107	-	6	8.5347	-11	Bacteria;;Proteobacteria;Gammaproteobacteria;Enterobacterales;Enterobacteriaceae;Klebsiella;Klebsiella pneumoniae;Klebsiella pneumoniae UHKPC 52	RecA_dep_nuc	-	-
GCF_000408985-NZ_ARVN01000006.1-20942-24452	Klebsiella pneumoniae UHKPC 52	GCF_000408985	29	NZ_ARVN01000006.1	23599	24192	-	WP_004199500.1	197	-	2.5	8.2843	68	Bacteria;;Proteobacteria;Gammaproteobacteria;Enterobacterales;Enterobacteriaceae;Klebsiella;Klebsiella pneumoniae;Klebsiella pneumoniae UHKPC 52	DUF1367	-	-
GCF_000408985-NZ_ARVN01000006.1-20942-24452	Klebsiella pneumoniae UHKPC 52	GCF_000408985	30	NZ_ARVN01000006.1	24261	24452	-	WP_025712904.1	63	-	-2	4.9546	180	Bacteria;;Proteobacteria;Gammaproteobacteria;Enterobacterales;Enterobacteriaceae;Klebsiella;Klebsiella pneumoniae;Klebsiella pneumoniae UHKPC 52	-	-	-
GCF_000409025-NZ_ARVP01000103.1-20942-24452	Klebsiella pneumoniae VAKPC278	GCF_000409025	22	NZ_ARVP01000103.1	20942	21394	-	WP_004199526.1	150	-	5.5	9.4025	6	Bacteria;;Proteobacteria;Gammaproteobacteria;Enterobacterales;Enterobacteriaceae;Klebsiella;Klebsiella pneumoniae;Klebsiella pneumoniae VAKPC278	GP3_package	-	-
GCF_000409025-NZ_ARVP01000103.1-20942-24452	Klebsiella pneumoniae VAKPC278	GCF_000409025	23	NZ_ARVP01000103.1	21401	21661	-	WP_004199477.1	86	-	-2	5.1786	-17	Bacteria;;Proteobacteria;Gammaproteobacteria;Enterobacterales;Enterobacteriaceae;Klebsiella;Klebsiella pneumoniae;Klebsiella pneumoniae VAKPC278	-	-	-
GCF_000409025-NZ_ARVP01000103.1-20942-24452	Klebsiella pneumoniae VAKPC278	GCF_000409025	24	NZ_ARVP01000103.1	21645	21878	-	WP_004199520.1	77	-	-3.5	4.5822	61	Bacteria;;Proteobacteria;Gammaproteobacteria;Enterobacterales;Enterobacteriaceae;Klebsiella;Klebsiella pneumoniae;Klebsiella pneumoniae VAKPC278	-	-	-
GCF_000409025-NZ_ARVP01000103.1-20942-24452	Klebsiella pneumoniae VAKPC278	GCF_000409025	25	NZ_ARVP01000103.1	21940	22464	-	WP_004199492.1	174	AcrHomolog:AcrIIA7|41.7	0	6.487	40	Bacteria;;Proteobacteria;Gammaproteobacteria;Enterobacterales;Enterobacteriaceae;Klebsiella;Klebsiella pneumoniae;Klebsiella pneumoniae VAKPC278	DUF2829	-	-
GCF_000409025-NZ_ARVP01000103.1-20942-24452	Klebsiella pneumoniae VAKPC278	GCF_000409025	26	NZ_ARVP01000103.1	22505	22945	-	WP_004199525.1	146	-	-7.5	4.6379	5	Bacteria;;Proteobacteria;Gammaproteobacteria;Enterobacterales;Enterobacteriaceae;Klebsiella;Klebsiella pneumoniae;Klebsiella pneumoniae VAKPC278	Phage_gp49_66	-	-
GCF_000409025-NZ_ARVP01000103.1-20942-24452	Klebsiella pneumoniae VAKPC278	GCF_000409025	27	NZ_ARVP01000103.1	22951	23298	-	WP_004199527.1	115	AcaHomolog:REF:Gammaproteobacteria_gi_510824215_22939_23286_-|HTH_IclR-1-AcrIIA7|100.0	10	10.6814	-13	Bacteria;;Proteobacteria;Gammaproteobacteria;Enterobacterales;Enterobacteriaceae;Klebsiella;Klebsiella pneumoniae;Klebsiella pneumoniae VAKPC278	HTH_IclR	-	-
GCF_000409025-NZ_ARVP01000103.1-20942-24452	Klebsiella pneumoniae VAKPC278	GCF_000409025	28	NZ_ARVP01000103.1	23286	23609	-	WP_071570746.1	107	-	6	8.5347	-11	Bacteria;;Proteobacteria;Gammaproteobacteria;Enterobacterales;Enterobacteriaceae;Klebsiella;Klebsiella pneumoniae;Klebsiella pneumoniae VAKPC278	RecA_dep_nuc	-	-
GCF_000409025-NZ_ARVP01000103.1-20942-24452	Klebsiella pneumoniae VAKPC278	GCF_000409025	29	NZ_ARVP01000103.1	23599	24192	-	WP_004199500.1	197	-	2.5	8.2843	68	Bacteria;;Proteobacteria;Gammaproteobacteria;Enterobacterales;Enterobacteriaceae;Klebsiella;Klebsiella pneumoniae;Klebsiella pneumoniae VAKPC278	DUF1367	-	-
GCF_000409025-NZ_ARVP01000103.1-20942-24452	Klebsiella pneumoniae VAKPC278	GCF_000409025	30	NZ_ARVP01000103.1	24261	24452	-	WP_025712904.1	63	-	-2	4.9546	180	Bacteria;;Proteobacteria;Gammaproteobacteria;Enterobacterales;Enterobacteriaceae;Klebsiella;Klebsiella pneumoniae;Klebsiella pneumoniae VAKPC278	-	-	-
GCF_000409045-NZ_ARVQ01000137.1-13713-17223	Klebsiella pneumoniae UHKPC29	GCF_000409045	22	NZ_ARVQ01000137.1	13713	13904	+	WP_025712904.1	63	-	-2	4.9546	68	Bacteria;;Proteobacteria;Gammaproteobacteria;Enterobacterales;Enterobacteriaceae;Klebsiella;Klebsiella pneumoniae;Klebsiella pneumoniae UHKPC29	-	-	-
GCF_000409045-NZ_ARVQ01000137.1-13713-17223	Klebsiella pneumoniae UHKPC29	GCF_000409045	23	NZ_ARVQ01000137.1	13973	14566	+	WP_004199500.1	197	-	2.5	8.2843	-11	Bacteria;;Proteobacteria;Gammaproteobacteria;Enterobacterales;Enterobacteriaceae;Klebsiella;Klebsiella pneumoniae;Klebsiella pneumoniae UHKPC29	DUF1367	-	-
GCF_000409045-NZ_ARVQ01000137.1-13713-17223	Klebsiella pneumoniae UHKPC29	GCF_000409045	24	NZ_ARVQ01000137.1	14556	14879	+	WP_071570746.1	107	-	6	8.5347	-13	Bacteria;;Proteobacteria;Gammaproteobacteria;Enterobacterales;Enterobacteriaceae;Klebsiella;Klebsiella pneumoniae;Klebsiella pneumoniae UHKPC29	RecA_dep_nuc	-	-
GCF_000409045-NZ_ARVQ01000137.1-13713-17223	Klebsiella pneumoniae UHKPC29	GCF_000409045	25	NZ_ARVQ01000137.1	14867	15214	+	WP_004199527.1	115	AcaHomolog:REF:Gammaproteobacteria_gi_510824215_22939_23286_-|HTH_IclR-1-AcrIIA7|100.0	10	10.6814	5	Bacteria;;Proteobacteria;Gammaproteobacteria;Enterobacterales;Enterobacteriaceae;Klebsiella;Klebsiella pneumoniae;Klebsiella pneumoniae UHKPC29	HTH_IclR	-	-
GCF_000409045-NZ_ARVQ01000137.1-13713-17223	Klebsiella pneumoniae UHKPC29	GCF_000409045	26	NZ_ARVQ01000137.1	15220	15660	+	WP_004199525.1	146	-	-7.5	4.6379	40	Bacteria;;Proteobacteria;Gammaproteobacteria;Enterobacterales;Enterobacteriaceae;Klebsiella;Klebsiella pneumoniae;Klebsiella pneumoniae UHKPC29	Phage_gp49_66	-	-
GCF_000409045-NZ_ARVQ01000137.1-13713-17223	Klebsiella pneumoniae UHKPC29	GCF_000409045	27	NZ_ARVQ01000137.1	15701	16225	+	WP_004199492.1	174	AcrHomolog:AcrIIA7|41.7	0	6.487	61	Bacteria;;Proteobacteria;Gammaproteobacteria;Enterobacterales;Enterobacteriaceae;Klebsiella;Klebsiella pneumoniae;Klebsiella pneumoniae UHKPC29	DUF2829	-	-
GCF_000409045-NZ_ARVQ01000137.1-13713-17223	Klebsiella pneumoniae UHKPC29	GCF_000409045	28	NZ_ARVQ01000137.1	16287	16520	+	WP_004199520.1	77	-	-3.5	4.5822	-17	Bacteria;;Proteobacteria;Gammaproteobacteria;Enterobacterales;Enterobacteriaceae;Klebsiella;Klebsiella pneumoniae;Klebsiella pneumoniae UHKPC29	-	-	-
GCF_000409045-NZ_ARVQ01000137.1-13713-17223	Klebsiella pneumoniae UHKPC29	GCF_000409045	29	NZ_ARVQ01000137.1	16504	16764	+	WP_004199477.1	86	-	-2	5.1786	6	Bacteria;;Proteobacteria;Gammaproteobacteria;Enterobacterales;Enterobacteriaceae;Klebsiella;Klebsiella pneumoniae;Klebsiella pneumoniae UHKPC29	-	-	-
GCF_000409045-NZ_ARVQ01000137.1-13713-17223	Klebsiella pneumoniae UHKPC29	GCF_000409045	30	NZ_ARVQ01000137.1	16771	17223	+	WP_004199526.1	150	-	5.5	9.4025	-	Bacteria;;Proteobacteria;Gammaproteobacteria;Enterobacterales;Enterobacteriaceae;Klebsiella;Klebsiella pneumoniae;Klebsiella pneumoniae UHKPC29	GP3_package	-	-
GCF_000412515-NZ_ASRB01000763.1-6244-7269	Pseudomonas aeruginosa str. J 1385	GCF_000412515	8	NZ_ASRB01000763.1	6244	6711	+	WP_003137272.1	155	-	-1.5	5.6864	110	Bacteria;;Proteobacteria;Gammaproteobacteria;Pseudomonadales;Pseudomonadaceae;Pseudomonas;Pseudomonas aeruginosa;Pseudomonas aeruginosa str. J 1385	Phage_tail_S	-	NZ_ASRB01000863_1[51;318]|CAS-TypeIF[568;8407]
GCF_000412515-NZ_ASRB01000763.1-6244-7269	Pseudomonas aeruginosa str. J 1385	GCF_000412515	9	NZ_ASRB01000763.1	6822	7058	+	WP_016068276.1	78	AcrHomolog:AcrIF1|100.0	1.5	8.4542	-29	Bacteria;;Proteobacteria;Gammaproteobacteria;Pseudomonadales;Pseudomonadaceae;Pseudomonas;Pseudomonas aeruginosa;Pseudomonas aeruginosa str. J 1385	-	-	NZ_ASRB01000863_1[51;318]|CAS-TypeIF[568;8407]
GCF_000412515-NZ_ASRB01000763.1-6244-7269	Pseudomonas aeruginosa str. J 1385	GCF_000412515	10	NZ_ASRB01000763.1	7030	7269	+	WP_016068277.1	79	AcaHomolog:AcrIF1-0-WP_016068277.1|HTH_8|100.0	2.5	8.8837	-	Bacteria;;Proteobacteria;Gammaproteobacteria;Pseudomonadales;Pseudomonadaceae;Pseudomonas;Pseudomonas aeruginosa;Pseudomonas aeruginosa str. J 1385	HTH_8	-	NZ_ASRB01000863_1[51;318]|CAS-TypeIF[568;8407]
GCF_000412555-NZ_ASRD01000041.1-32900-33501	Pseudomonas aeruginosa str. C 1426	GCF_000412555	47	NZ_ASRD01000041.1	32900	33103	-	WP_033971918.1	67	AcaHomolog:AcrIE3-0-WP_033971918.1|HTH_XRE|100.0	1.5	7.9967	-1	Bacteria;;Proteobacteria;Gammaproteobacteria;Pseudomonadales;Pseudomonadaceae;Pseudomonas;Pseudomonas aeruginosa;Pseudomonas aeruginosa str. C 1426	HTH_31	-	NZ_ASRD01000188_1[1282;2569]|CAS-TypeIF[56;1030]
GCF_000412555-NZ_ASRD01000041.1-32900-33501	Pseudomonas aeruginosa str. C 1426	GCF_000412555	48	NZ_ASRD01000041.1	33103	33501	-	WP_038819808.1	132	AcrHomolog:AcrIF11|100.0	-14.5	4.0951	-	Bacteria;;Proteobacteria;Gammaproteobacteria;Pseudomonadales;Pseudomonadaceae;Pseudomonas;Pseudomonas aeruginosa;Pseudomonas aeruginosa str. C 1426	-	-	NZ_ASRD01000188_1[1282;2569]|CAS-TypeIF[56;1030]
GCF_000417065-NZ_ARSC01000112.1-13722-17232	Klebsiella pneumoniae UHKPC61	GCF_000417065	22	NZ_ARSC01000112.1	13722	13913	+	WP_025712904.1	63	-	-2	4.9546	68	Bacteria;;Proteobacteria;Gammaproteobacteria;Enterobacterales;Enterobacteriaceae;Klebsiella;Klebsiella pneumoniae;Klebsiella pneumoniae UHKPC61	-	-	-
GCF_000417065-NZ_ARSC01000112.1-13722-17232	Klebsiella pneumoniae UHKPC61	GCF_000417065	23	NZ_ARSC01000112.1	13982	14575	+	WP_004199500.1	197	-	2.5	8.2843	-11	Bacteria;;Proteobacteria;Gammaproteobacteria;Enterobacterales;Enterobacteriaceae;Klebsiella;Klebsiella pneumoniae;Klebsiella pneumoniae UHKPC61	DUF1367	-	-
GCF_000417065-NZ_ARSC01000112.1-13722-17232	Klebsiella pneumoniae UHKPC61	GCF_000417065	24	NZ_ARSC01000112.1	14565	14888	+	WP_071570746.1	107	-	6	8.5347	-13	Bacteria;;Proteobacteria;Gammaproteobacteria;Enterobacterales;Enterobacteriaceae;Klebsiella;Klebsiella pneumoniae;Klebsiella pneumoniae UHKPC61	RecA_dep_nuc	-	-
GCF_000417065-NZ_ARSC01000112.1-13722-17232	Klebsiella pneumoniae UHKPC61	GCF_000417065	25	NZ_ARSC01000112.1	14876	15223	+	WP_004199527.1	115	AcaHomolog:REF:Gammaproteobacteria_gi_510824215_22939_23286_-|HTH_IclR-1-AcrIIA7|100.0	10	10.6814	5	Bacteria;;Proteobacteria;Gammaproteobacteria;Enterobacterales;Enterobacteriaceae;Klebsiella;Klebsiella pneumoniae;Klebsiella pneumoniae UHKPC61	HTH_IclR	-	-
GCF_000417065-NZ_ARSC01000112.1-13722-17232	Klebsiella pneumoniae UHKPC61	GCF_000417065	26	NZ_ARSC01000112.1	15229	15669	+	WP_004199525.1	146	-	-7.5	4.6379	40	Bacteria;;Proteobacteria;Gammaproteobacteria;Enterobacterales;Enterobacteriaceae;Klebsiella;Klebsiella pneumoniae;Klebsiella pneumoniae UHKPC61	Phage_gp49_66	-	-
GCF_000417065-NZ_ARSC01000112.1-13722-17232	Klebsiella pneumoniae UHKPC61	GCF_000417065	27	NZ_ARSC01000112.1	15710	16234	+	WP_004199492.1	174	AcrHomolog:AcrIIA7|41.7	0	6.487	61	Bacteria;;Proteobacteria;Gammaproteobacteria;Enterobacterales;Enterobacteriaceae;Klebsiella;Klebsiella pneumoniae;Klebsiella pneumoniae UHKPC61	DUF2829	-	-
GCF_000417065-NZ_ARSC01000112.1-13722-17232	Klebsiella pneumoniae UHKPC61	GCF_000417065	28	NZ_ARSC01000112.1	16296	16529	+	WP_004199520.1	77	-	-3.5	4.5822	-17	Bacteria;;Proteobacteria;Gammaproteobacteria;Enterobacterales;Enterobacteriaceae;Klebsiella;Klebsiella pneumoniae;Klebsiella pneumoniae UHKPC61	-	-	-
GCF_000417065-NZ_ARSC01000112.1-13722-17232	Klebsiella pneumoniae UHKPC61	GCF_000417065	29	NZ_ARSC01000112.1	16513	16773	+	WP_004199477.1	86	-	-2	5.1786	6	Bacteria;;Proteobacteria;Gammaproteobacteria;Enterobacterales;Enterobacteriaceae;Klebsiella;Klebsiella pneumoniae;Klebsiella pneumoniae UHKPC61	-	-	-
GCF_000417065-NZ_ARSC01000112.1-13722-17232	Klebsiella pneumoniae UHKPC61	GCF_000417065	30	NZ_ARSC01000112.1	16780	17232	+	WP_004199526.1	150	-	5.5	9.4025	-	Bacteria;;Proteobacteria;Gammaproteobacteria;Enterobacterales;Enterobacteriaceae;Klebsiella;Klebsiella pneumoniae;Klebsiella pneumoniae UHKPC61	GP3_package	-	-
GCF_000417085-NZ_CP011989.1-3320208-3323718	Klebsiella pneumoniae UHKPC33	GCF_000417085	3414	NZ_CP011989.1	3320208	3320660	-	WP_004199526.1	150	-	5.5	9.4025	6	Bacteria;;Proteobacteria;Gammaproteobacteria;Enterobacterales;Enterobacteriaceae;Klebsiella;Klebsiella pneumoniae;Klebsiella pneumoniae UHKPC33	GP3_package	-	-
GCF_000417085-NZ_CP011989.1-3320208-3323718	Klebsiella pneumoniae UHKPC33	GCF_000417085	3415	NZ_CP011989.1	3320667	3320927	-	WP_004199477.1	86	-	-2	5.1786	-17	Bacteria;;Proteobacteria;Gammaproteobacteria;Enterobacterales;Enterobacteriaceae;Klebsiella;Klebsiella pneumoniae;Klebsiella pneumoniae UHKPC33	-	-	-
GCF_000417085-NZ_CP011989.1-3320208-3323718	Klebsiella pneumoniae UHKPC33	GCF_000417085	3416	NZ_CP011989.1	3320911	3321144	-	WP_004199520.1	77	-	-3.5	4.5822	61	Bacteria;;Proteobacteria;Gammaproteobacteria;Enterobacterales;Enterobacteriaceae;Klebsiella;Klebsiella pneumoniae;Klebsiella pneumoniae UHKPC33	-	-	-
GCF_000417085-NZ_CP011989.1-3320208-3323718	Klebsiella pneumoniae UHKPC33	GCF_000417085	3417	NZ_CP011989.1	3321206	3321730	-	WP_004199492.1	174	AcrHomolog:AcrIIA7|41.7	0	6.487	40	Bacteria;;Proteobacteria;Gammaproteobacteria;Enterobacterales;Enterobacteriaceae;Klebsiella;Klebsiella pneumoniae;Klebsiella pneumoniae UHKPC33	DUF2829	-	-
GCF_000417085-NZ_CP011989.1-3320208-3323718	Klebsiella pneumoniae UHKPC33	GCF_000417085	3418	NZ_CP011989.1	3321771	3322211	-	WP_004199525.1	146	-	-7.5	4.6379	5	Bacteria;;Proteobacteria;Gammaproteobacteria;Enterobacterales;Enterobacteriaceae;Klebsiella;Klebsiella pneumoniae;Klebsiella pneumoniae UHKPC33	Phage_gp49_66	-	-
GCF_000417085-NZ_CP011989.1-3320208-3323718	Klebsiella pneumoniae UHKPC33	GCF_000417085	3419	NZ_CP011989.1	3322217	3322564	-	WP_004199527.1	115	AcaHomolog:REF:Gammaproteobacteria_gi_510824215_22939_23286_-|HTH_IclR-1-AcrIIA7|100.0	10	10.6814	-13	Bacteria;;Proteobacteria;Gammaproteobacteria;Enterobacterales;Enterobacteriaceae;Klebsiella;Klebsiella pneumoniae;Klebsiella pneumoniae UHKPC33	HTH_IclR	-	-
GCF_000417085-NZ_CP011989.1-3320208-3323718	Klebsiella pneumoniae UHKPC33	GCF_000417085	3420	NZ_CP011989.1	3322552	3322875	-	WP_071570746.1	107	-	6	8.5347	-11	Bacteria;;Proteobacteria;Gammaproteobacteria;Enterobacterales;Enterobacteriaceae;Klebsiella;Klebsiella pneumoniae;Klebsiella pneumoniae UHKPC33	RecA_dep_nuc	-	-
GCF_000417085-NZ_CP011989.1-3320208-3323718	Klebsiella pneumoniae UHKPC33	GCF_000417085	3421	NZ_CP011989.1	3322865	3323458	-	WP_004199500.1	197	-	2.5	8.2843	68	Bacteria;;Proteobacteria;Gammaproteobacteria;Enterobacterales;Enterobacteriaceae;Klebsiella;Klebsiella pneumoniae;Klebsiella pneumoniae UHKPC33	DUF1367	-	-
GCF_000417085-NZ_CP011989.1-3320208-3323718	Klebsiella pneumoniae UHKPC33	GCF_000417085	3422	NZ_CP011989.1	3323527	3323718	-	WP_025712904.1	63	-	-2	4.9546	180	Bacteria;;Proteobacteria;Gammaproteobacteria;Enterobacterales;Enterobacteriaceae;Klebsiella;Klebsiella pneumoniae;Klebsiella pneumoniae UHKPC33	-	-	-
GCF_000417105-NZ_ARRU01000069.1-13722-17232	Klebsiella pneumoniae UHKPC28	GCF_000417105	22	NZ_ARRU01000069.1	13722	13913	+	WP_025712904.1	63	-	-2	4.9546	68	Bacteria;;Proteobacteria;Gammaproteobacteria;Enterobacterales;Enterobacteriaceae;Klebsiella;Klebsiella pneumoniae;Klebsiella pneumoniae UHKPC28	-	-	-
GCF_000417105-NZ_ARRU01000069.1-13722-17232	Klebsiella pneumoniae UHKPC28	GCF_000417105	23	NZ_ARRU01000069.1	13982	14575	+	WP_004199500.1	197	-	2.5	8.2843	-11	Bacteria;;Proteobacteria;Gammaproteobacteria;Enterobacterales;Enterobacteriaceae;Klebsiella;Klebsiella pneumoniae;Klebsiella pneumoniae UHKPC28	DUF1367	-	-
GCF_000417105-NZ_ARRU01000069.1-13722-17232	Klebsiella pneumoniae UHKPC28	GCF_000417105	24	NZ_ARRU01000069.1	14565	14888	+	WP_071570746.1	107	-	6	8.5347	-13	Bacteria;;Proteobacteria;Gammaproteobacteria;Enterobacterales;Enterobacteriaceae;Klebsiella;Klebsiella pneumoniae;Klebsiella pneumoniae UHKPC28	RecA_dep_nuc	-	-
GCF_000417105-NZ_ARRU01000069.1-13722-17232	Klebsiella pneumoniae UHKPC28	GCF_000417105	25	NZ_ARRU01000069.1	14876	15223	+	WP_004199527.1	115	AcaHomolog:REF:Gammaproteobacteria_gi_510824215_22939_23286_-|HTH_IclR-1-AcrIIA7|100.0	10	10.6814	5	Bacteria;;Proteobacteria;Gammaproteobacteria;Enterobacterales;Enterobacteriaceae;Klebsiella;Klebsiella pneumoniae;Klebsiella pneumoniae UHKPC28	HTH_IclR	-	-
GCF_000417105-NZ_ARRU01000069.1-13722-17232	Klebsiella pneumoniae UHKPC28	GCF_000417105	26	NZ_ARRU01000069.1	15229	15669	+	WP_004199525.1	146	-	-7.5	4.6379	40	Bacteria;;Proteobacteria;Gammaproteobacteria;Enterobacterales;Enterobacteriaceae;Klebsiella;Klebsiella pneumoniae;Klebsiella pneumoniae UHKPC28	Phage_gp49_66	-	-
GCF_000417105-NZ_ARRU01000069.1-13722-17232	Klebsiella pneumoniae UHKPC28	GCF_000417105	27	NZ_ARRU01000069.1	15710	16234	+	WP_004199492.1	174	AcrHomolog:AcrIIA7|41.7	0	6.487	61	Bacteria;;Proteobacteria;Gammaproteobacteria;Enterobacterales;Enterobacteriaceae;Klebsiella;Klebsiella pneumoniae;Klebsiella pneumoniae UHKPC28	DUF2829	-	-
GCF_000417105-NZ_ARRU01000069.1-13722-17232	Klebsiella pneumoniae UHKPC28	GCF_000417105	28	NZ_ARRU01000069.1	16296	16529	+	WP_004199520.1	77	-	-3.5	4.5822	-17	Bacteria;;Proteobacteria;Gammaproteobacteria;Enterobacterales;Enterobacteriaceae;Klebsiella;Klebsiella pneumoniae;Klebsiella pneumoniae UHKPC28	-	-	-
GCF_000417105-NZ_ARRU01000069.1-13722-17232	Klebsiella pneumoniae UHKPC28	GCF_000417105	29	NZ_ARRU01000069.1	16513	16773	+	WP_004199477.1	86	-	-2	5.1786	6	Bacteria;;Proteobacteria;Gammaproteobacteria;Enterobacterales;Enterobacteriaceae;Klebsiella;Klebsiella pneumoniae;Klebsiella pneumoniae UHKPC28	-	-	-
GCF_000417105-NZ_ARRU01000069.1-13722-17232	Klebsiella pneumoniae UHKPC28	GCF_000417105	30	NZ_ARRU01000069.1	16780	17232	+	WP_004199526.1	150	-	5.5	9.4025	-	Bacteria;;Proteobacteria;Gammaproteobacteria;Enterobacterales;Enterobacteriaceae;Klebsiella;Klebsiella pneumoniae;Klebsiella pneumoniae UHKPC28	GP3_package	-	-
GCF_000417125-NZ_ARRV01000069.1-20939-24449	Klebsiella pneumoniae UHKPC47	GCF_000417125	22	NZ_ARRV01000069.1	20939	21391	-	WP_004199526.1	150	-	5.5	9.4025	6	Bacteria;;Proteobacteria;Gammaproteobacteria;Enterobacterales;Enterobacteriaceae;Klebsiella;Klebsiella pneumoniae;Klebsiella pneumoniae UHKPC47	GP3_package	-	-
GCF_000417125-NZ_ARRV01000069.1-20939-24449	Klebsiella pneumoniae UHKPC47	GCF_000417125	23	NZ_ARRV01000069.1	21398	21658	-	WP_004199477.1	86	-	-2	5.1786	-17	Bacteria;;Proteobacteria;Gammaproteobacteria;Enterobacterales;Enterobacteriaceae;Klebsiella;Klebsiella pneumoniae;Klebsiella pneumoniae UHKPC47	-	-	-
GCF_000417125-NZ_ARRV01000069.1-20939-24449	Klebsiella pneumoniae UHKPC47	GCF_000417125	24	NZ_ARRV01000069.1	21642	21875	-	WP_004199520.1	77	-	-3.5	4.5822	61	Bacteria;;Proteobacteria;Gammaproteobacteria;Enterobacterales;Enterobacteriaceae;Klebsiella;Klebsiella pneumoniae;Klebsiella pneumoniae UHKPC47	-	-	-
GCF_000417125-NZ_ARRV01000069.1-20939-24449	Klebsiella pneumoniae UHKPC47	GCF_000417125	25	NZ_ARRV01000069.1	21937	22461	-	WP_004199492.1	174	AcrHomolog:AcrIIA7|41.7	0	6.487	40	Bacteria;;Proteobacteria;Gammaproteobacteria;Enterobacterales;Enterobacteriaceae;Klebsiella;Klebsiella pneumoniae;Klebsiella pneumoniae UHKPC47	DUF2829	-	-
GCF_000417125-NZ_ARRV01000069.1-20939-24449	Klebsiella pneumoniae UHKPC47	GCF_000417125	26	NZ_ARRV01000069.1	22502	22942	-	WP_004199525.1	146	-	-7.5	4.6379	5	Bacteria;;Proteobacteria;Gammaproteobacteria;Enterobacterales;Enterobacteriaceae;Klebsiella;Klebsiella pneumoniae;Klebsiella pneumoniae UHKPC47	Phage_gp49_66	-	-
GCF_000417125-NZ_ARRV01000069.1-20939-24449	Klebsiella pneumoniae UHKPC47	GCF_000417125	27	NZ_ARRV01000069.1	22948	23295	-	WP_004199527.1	115	AcaHomolog:REF:Gammaproteobacteria_gi_510824215_22939_23286_-|HTH_IclR-1-AcrIIA7|100.0	10	10.6814	-13	Bacteria;;Proteobacteria;Gammaproteobacteria;Enterobacterales;Enterobacteriaceae;Klebsiella;Klebsiella pneumoniae;Klebsiella pneumoniae UHKPC47	HTH_IclR	-	-
GCF_000417125-NZ_ARRV01000069.1-20939-24449	Klebsiella pneumoniae UHKPC47	GCF_000417125	28	NZ_ARRV01000069.1	23283	23606	-	WP_071570746.1	107	-	6	8.5347	-11	Bacteria;;Proteobacteria;Gammaproteobacteria;Enterobacterales;Enterobacteriaceae;Klebsiella;Klebsiella pneumoniae;Klebsiella pneumoniae UHKPC47	RecA_dep_nuc	-	-
GCF_000417125-NZ_ARRV01000069.1-20939-24449	Klebsiella pneumoniae UHKPC47	GCF_000417125	29	NZ_ARRV01000069.1	23596	24189	-	WP_004199500.1	197	-	2.5	8.2843	68	Bacteria;;Proteobacteria;Gammaproteobacteria;Enterobacterales;Enterobacteriaceae;Klebsiella;Klebsiella pneumoniae;Klebsiella pneumoniae UHKPC47	DUF1367	-	-
GCF_000417125-NZ_ARRV01000069.1-20939-24449	Klebsiella pneumoniae UHKPC47	GCF_000417125	30	NZ_ARRV01000069.1	24258	24449	-	WP_025712904.1	63	-	-2	4.9546	180	Bacteria;;Proteobacteria;Gammaproteobacteria;Enterobacterales;Enterobacteriaceae;Klebsiella;Klebsiella pneumoniae;Klebsiella pneumoniae UHKPC47	-	-	-
GCF_000417165-NZ_ARSI01000044.1-20942-24452	Klebsiella pneumoniae UHKPC31	GCF_000417165	22	NZ_ARSI01000044.1	20942	21394	-	WP_004199526.1	150	-	5.5	9.4025	6	Bacteria;;Proteobacteria;Gammaproteobacteria;Enterobacterales;Enterobacteriaceae;Klebsiella;Klebsiella pneumoniae;Klebsiella pneumoniae UHKPC31	GP3_package	-	-
GCF_000417165-NZ_ARSI01000044.1-20942-24452	Klebsiella pneumoniae UHKPC31	GCF_000417165	23	NZ_ARSI01000044.1	21401	21661	-	WP_004199477.1	86	-	-2	5.1786	-17	Bacteria;;Proteobacteria;Gammaproteobacteria;Enterobacterales;Enterobacteriaceae;Klebsiella;Klebsiella pneumoniae;Klebsiella pneumoniae UHKPC31	-	-	-
GCF_000417165-NZ_ARSI01000044.1-20942-24452	Klebsiella pneumoniae UHKPC31	GCF_000417165	24	NZ_ARSI01000044.1	21645	21878	-	WP_004199520.1	77	-	-3.5	4.5822	61	Bacteria;;Proteobacteria;Gammaproteobacteria;Enterobacterales;Enterobacteriaceae;Klebsiella;Klebsiella pneumoniae;Klebsiella pneumoniae UHKPC31	-	-	-
GCF_000417165-NZ_ARSI01000044.1-20942-24452	Klebsiella pneumoniae UHKPC31	GCF_000417165	25	NZ_ARSI01000044.1	21940	22464	-	WP_004199492.1	174	AcrHomolog:AcrIIA7|41.7	0	6.487	40	Bacteria;;Proteobacteria;Gammaproteobacteria;Enterobacterales;Enterobacteriaceae;Klebsiella;Klebsiella pneumoniae;Klebsiella pneumoniae UHKPC31	DUF2829	-	-
GCF_000417165-NZ_ARSI01000044.1-20942-24452	Klebsiella pneumoniae UHKPC31	GCF_000417165	26	NZ_ARSI01000044.1	22505	22945	-	WP_004199525.1	146	-	-7.5	4.6379	5	Bacteria;;Proteobacteria;Gammaproteobacteria;Enterobacterales;Enterobacteriaceae;Klebsiella;Klebsiella pneumoniae;Klebsiella pneumoniae UHKPC31	Phage_gp49_66	-	-
GCF_000417165-NZ_ARSI01000044.1-20942-24452	Klebsiella pneumoniae UHKPC31	GCF_000417165	27	NZ_ARSI01000044.1	22951	23298	-	WP_004199527.1	115	AcaHomolog:REF:Gammaproteobacteria_gi_510824215_22939_23286_-|HTH_IclR-1-AcrIIA7|100.0	10	10.6814	-13	Bacteria;;Proteobacteria;Gammaproteobacteria;Enterobacterales;Enterobacteriaceae;Klebsiella;Klebsiella pneumoniae;Klebsiella pneumoniae UHKPC31	HTH_IclR	-	-
GCF_000417165-NZ_ARSI01000044.1-20942-24452	Klebsiella pneumoniae UHKPC31	GCF_000417165	28	NZ_ARSI01000044.1	23286	23609	-	WP_071570746.1	107	-	6	8.5347	-11	Bacteria;;Proteobacteria;Gammaproteobacteria;Enterobacterales;Enterobacteriaceae;Klebsiella;Klebsiella pneumoniae;Klebsiella pneumoniae UHKPC31	RecA_dep_nuc	-	-
GCF_000417165-NZ_ARSI01000044.1-20942-24452	Klebsiella pneumoniae UHKPC31	GCF_000417165	29	NZ_ARSI01000044.1	23599	24192	-	WP_004199500.1	197	-	2.5	8.2843	68	Bacteria;;Proteobacteria;Gammaproteobacteria;Enterobacterales;Enterobacteriaceae;Klebsiella;Klebsiella pneumoniae;Klebsiella pneumoniae UHKPC31	DUF1367	-	-
GCF_000417165-NZ_ARSI01000044.1-20942-24452	Klebsiella pneumoniae UHKPC31	GCF_000417165	30	NZ_ARSI01000044.1	24261	24452	-	WP_025712904.1	63	-	-2	4.9546	180	Bacteria;;Proteobacteria;Gammaproteobacteria;Enterobacterales;Enterobacteriaceae;Klebsiella;Klebsiella pneumoniae;Klebsiella pneumoniae UHKPC31	-	-	-
GCF_000417185-NZ_ARSJ01000111.1-73149-76659	Klebsiella pneumoniae UHKPC06	GCF_000417185	76	NZ_ARSJ01000111.1	73149	73340	+	WP_025712904.1	63	-	-2	4.9546	68	Bacteria;;Proteobacteria;Gammaproteobacteria;Enterobacterales;Enterobacteriaceae;Klebsiella;Klebsiella pneumoniae;Klebsiella pneumoniae UHKPC06	-	-	-
GCF_000417185-NZ_ARSJ01000111.1-73149-76659	Klebsiella pneumoniae UHKPC06	GCF_000417185	77	NZ_ARSJ01000111.1	73409	74002	+	WP_004199500.1	197	-	2.5	8.2843	-11	Bacteria;;Proteobacteria;Gammaproteobacteria;Enterobacterales;Enterobacteriaceae;Klebsiella;Klebsiella pneumoniae;Klebsiella pneumoniae UHKPC06	DUF1367	-	-
GCF_000417185-NZ_ARSJ01000111.1-73149-76659	Klebsiella pneumoniae UHKPC06	GCF_000417185	78	NZ_ARSJ01000111.1	73992	74315	+	WP_071570746.1	107	-	6	8.5347	-13	Bacteria;;Proteobacteria;Gammaproteobacteria;Enterobacterales;Enterobacteriaceae;Klebsiella;Klebsiella pneumoniae;Klebsiella pneumoniae UHKPC06	RecA_dep_nuc	-	-
GCF_000417185-NZ_ARSJ01000111.1-73149-76659	Klebsiella pneumoniae UHKPC06	GCF_000417185	79	NZ_ARSJ01000111.1	74303	74650	+	WP_004199527.1	115	AcaHomolog:REF:Gammaproteobacteria_gi_510824215_22939_23286_-|HTH_IclR-1-AcrIIA7|100.0	10	10.6814	5	Bacteria;;Proteobacteria;Gammaproteobacteria;Enterobacterales;Enterobacteriaceae;Klebsiella;Klebsiella pneumoniae;Klebsiella pneumoniae UHKPC06	HTH_IclR	-	-
GCF_000417185-NZ_ARSJ01000111.1-73149-76659	Klebsiella pneumoniae UHKPC06	GCF_000417185	80	NZ_ARSJ01000111.1	74656	75096	+	WP_004199525.1	146	-	-7.5	4.6379	40	Bacteria;;Proteobacteria;Gammaproteobacteria;Enterobacterales;Enterobacteriaceae;Klebsiella;Klebsiella pneumoniae;Klebsiella pneumoniae UHKPC06	Phage_gp49_66	-	-
GCF_000417185-NZ_ARSJ01000111.1-73149-76659	Klebsiella pneumoniae UHKPC06	GCF_000417185	81	NZ_ARSJ01000111.1	75137	75661	+	WP_004199492.1	174	AcrHomolog:AcrIIA7|41.7	0	6.487	61	Bacteria;;Proteobacteria;Gammaproteobacteria;Enterobacterales;Enterobacteriaceae;Klebsiella;Klebsiella pneumoniae;Klebsiella pneumoniae UHKPC06	DUF2829	-	-
GCF_000417185-NZ_ARSJ01000111.1-73149-76659	Klebsiella pneumoniae UHKPC06	GCF_000417185	82	NZ_ARSJ01000111.1	75723	75956	+	WP_004199520.1	77	-	-3.5	4.5822	-17	Bacteria;;Proteobacteria;Gammaproteobacteria;Enterobacterales;Enterobacteriaceae;Klebsiella;Klebsiella pneumoniae;Klebsiella pneumoniae UHKPC06	-	-	-
GCF_000417185-NZ_ARSJ01000111.1-73149-76659	Klebsiella pneumoniae UHKPC06	GCF_000417185	83	NZ_ARSJ01000111.1	75940	76200	+	WP_004199477.1	86	-	-2	5.1786	6	Bacteria;;Proteobacteria;Gammaproteobacteria;Enterobacterales;Enterobacteriaceae;Klebsiella;Klebsiella pneumoniae;Klebsiella pneumoniae UHKPC06	-	-	-
GCF_000417185-NZ_ARSJ01000111.1-73149-76659	Klebsiella pneumoniae UHKPC06	GCF_000417185	84	NZ_ARSJ01000111.1	76207	76659	+	WP_004199526.1	150	-	5.5	9.4025	-	Bacteria;;Proteobacteria;Gammaproteobacteria;Enterobacterales;Enterobacteriaceae;Klebsiella;Klebsiella pneumoniae;Klebsiella pneumoniae UHKPC06	GP3_package	-	-
GCF_000417265-NZ_CP011985.1-3312630-3316140	Klebsiella pneumoniae UHKPC07	GCF_000417265	3407	NZ_CP011985.1	3312630	3313082	-	WP_004199526.1	150	-	5.5	9.4025	6	Bacteria;;Proteobacteria;Gammaproteobacteria;Enterobacterales;Enterobacteriaceae;Klebsiella;Klebsiella pneumoniae;Klebsiella pneumoniae UHKPC07	GP3_package	-	-
GCF_000417265-NZ_CP011985.1-3312630-3316140	Klebsiella pneumoniae UHKPC07	GCF_000417265	3408	NZ_CP011985.1	3313089	3313349	-	WP_004199477.1	86	-	-2	5.1786	-17	Bacteria;;Proteobacteria;Gammaproteobacteria;Enterobacterales;Enterobacteriaceae;Klebsiella;Klebsiella pneumoniae;Klebsiella pneumoniae UHKPC07	-	-	-
GCF_000417265-NZ_CP011985.1-3312630-3316140	Klebsiella pneumoniae UHKPC07	GCF_000417265	3409	NZ_CP011985.1	3313333	3313566	-	WP_004199520.1	77	-	-3.5	4.5822	61	Bacteria;;Proteobacteria;Gammaproteobacteria;Enterobacterales;Enterobacteriaceae;Klebsiella;Klebsiella pneumoniae;Klebsiella pneumoniae UHKPC07	-	-	-
GCF_000417265-NZ_CP011985.1-3312630-3316140	Klebsiella pneumoniae UHKPC07	GCF_000417265	3410	NZ_CP011985.1	3313628	3314152	-	WP_004199492.1	174	AcrHomolog:AcrIIA7|41.7	0	6.487	40	Bacteria;;Proteobacteria;Gammaproteobacteria;Enterobacterales;Enterobacteriaceae;Klebsiella;Klebsiella pneumoniae;Klebsiella pneumoniae UHKPC07	DUF2829	-	-
GCF_000417265-NZ_CP011985.1-3312630-3316140	Klebsiella pneumoniae UHKPC07	GCF_000417265	3411	NZ_CP011985.1	3314193	3314633	-	WP_004199525.1	146	-	-7.5	4.6379	5	Bacteria;;Proteobacteria;Gammaproteobacteria;Enterobacterales;Enterobacteriaceae;Klebsiella;Klebsiella pneumoniae;Klebsiella pneumoniae UHKPC07	Phage_gp49_66	-	-
GCF_000417265-NZ_CP011985.1-3312630-3316140	Klebsiella pneumoniae UHKPC07	GCF_000417265	3412	NZ_CP011985.1	3314639	3314986	-	WP_004199527.1	115	AcaHomolog:REF:Gammaproteobacteria_gi_510824215_22939_23286_-|HTH_IclR-1-AcrIIA7|100.0	10	10.6814	-13	Bacteria;;Proteobacteria;Gammaproteobacteria;Enterobacterales;Enterobacteriaceae;Klebsiella;Klebsiella pneumoniae;Klebsiella pneumoniae UHKPC07	HTH_IclR	-	-
GCF_000417265-NZ_CP011985.1-3312630-3316140	Klebsiella pneumoniae UHKPC07	GCF_000417265	3413	NZ_CP011985.1	3314974	3315297	-	WP_071570746.1	107	-	6	8.5347	-11	Bacteria;;Proteobacteria;Gammaproteobacteria;Enterobacterales;Enterobacteriaceae;Klebsiella;Klebsiella pneumoniae;Klebsiella pneumoniae UHKPC07	RecA_dep_nuc	-	-
GCF_000417265-NZ_CP011985.1-3312630-3316140	Klebsiella pneumoniae UHKPC07	GCF_000417265	3414	NZ_CP011985.1	3315287	3315880	-	WP_004199500.1	197	-	2.5	8.2843	68	Bacteria;;Proteobacteria;Gammaproteobacteria;Enterobacterales;Enterobacteriaceae;Klebsiella;Klebsiella pneumoniae;Klebsiella pneumoniae UHKPC07	DUF1367	-	-
GCF_000417265-NZ_CP011985.1-3312630-3316140	Klebsiella pneumoniae UHKPC07	GCF_000417265	3415	NZ_CP011985.1	3315949	3316140	-	WP_025712904.1	63	-	-2	4.9546	180	Bacteria;;Proteobacteria;Gammaproteobacteria;Enterobacterales;Enterobacteriaceae;Klebsiella;Klebsiella pneumoniae;Klebsiella pneumoniae UHKPC07	-	-	-
GCF_000417365-NZ_ARSN01000107.1-13713-17223	Klebsiella pneumoniae 160_1080	GCF_000417365	22	NZ_ARSN01000107.1	13713	13904	+	WP_025712904.1	63	-	-2	4.9546	68	Bacteria;;Proteobacteria;Gammaproteobacteria;Enterobacterales;Enterobacteriaceae;Klebsiella;Klebsiella pneumoniae;Klebsiella pneumoniae 160_1080	-	-	-
GCF_000417365-NZ_ARSN01000107.1-13713-17223	Klebsiella pneumoniae 160_1080	GCF_000417365	23	NZ_ARSN01000107.1	13973	14566	+	WP_004199500.1	197	-	2.5	8.2843	-11	Bacteria;;Proteobacteria;Gammaproteobacteria;Enterobacterales;Enterobacteriaceae;Klebsiella;Klebsiella pneumoniae;Klebsiella pneumoniae 160_1080	DUF1367	-	-
GCF_000417365-NZ_ARSN01000107.1-13713-17223	Klebsiella pneumoniae 160_1080	GCF_000417365	24	NZ_ARSN01000107.1	14556	14879	+	WP_071570746.1	107	-	6	8.5347	-13	Bacteria;;Proteobacteria;Gammaproteobacteria;Enterobacterales;Enterobacteriaceae;Klebsiella;Klebsiella pneumoniae;Klebsiella pneumoniae 160_1080	RecA_dep_nuc	-	-
GCF_000417365-NZ_ARSN01000107.1-13713-17223	Klebsiella pneumoniae 160_1080	GCF_000417365	25	NZ_ARSN01000107.1	14867	15214	+	WP_004199527.1	115	AcaHomolog:REF:Gammaproteobacteria_gi_510824215_22939_23286_-|HTH_IclR-1-AcrIIA7|100.0	10	10.6814	5	Bacteria;;Proteobacteria;Gammaproteobacteria;Enterobacterales;Enterobacteriaceae;Klebsiella;Klebsiella pneumoniae;Klebsiella pneumoniae 160_1080	HTH_IclR	-	-
GCF_000417365-NZ_ARSN01000107.1-13713-17223	Klebsiella pneumoniae 160_1080	GCF_000417365	26	NZ_ARSN01000107.1	15220	15660	+	WP_004199525.1	146	-	-7.5	4.6379	40	Bacteria;;Proteobacteria;Gammaproteobacteria;Enterobacterales;Enterobacteriaceae;Klebsiella;Klebsiella pneumoniae;Klebsiella pneumoniae 160_1080	Phage_gp49_66	-	-
GCF_000417365-NZ_ARSN01000107.1-13713-17223	Klebsiella pneumoniae 160_1080	GCF_000417365	27	NZ_ARSN01000107.1	15701	16225	+	WP_004199492.1	174	AcrHomolog:AcrIIA7|41.7	0	6.487	61	Bacteria;;Proteobacteria;Gammaproteobacteria;Enterobacterales;Enterobacteriaceae;Klebsiella;Klebsiella pneumoniae;Klebsiella pneumoniae 160_1080	DUF2829	-	-
GCF_000417365-NZ_ARSN01000107.1-13713-17223	Klebsiella pneumoniae 160_1080	GCF_000417365	28	NZ_ARSN01000107.1	16287	16520	+	WP_004199520.1	77	-	-3.5	4.5822	-17	Bacteria;;Proteobacteria;Gammaproteobacteria;Enterobacterales;Enterobacteriaceae;Klebsiella;Klebsiella pneumoniae;Klebsiella pneumoniae 160_1080	-	-	-
GCF_000417365-NZ_ARSN01000107.1-13713-17223	Klebsiella pneumoniae 160_1080	GCF_000417365	29	NZ_ARSN01000107.1	16504	16764	+	WP_004199477.1	86	-	-2	5.1786	6	Bacteria;;Proteobacteria;Gammaproteobacteria;Enterobacterales;Enterobacteriaceae;Klebsiella;Klebsiella pneumoniae;Klebsiella pneumoniae 160_1080	-	-	-
GCF_000417365-NZ_ARSN01000107.1-13713-17223	Klebsiella pneumoniae 160_1080	GCF_000417365	30	NZ_ARSN01000107.1	16771	17223	+	WP_004199526.1	150	-	5.5	9.4025	-	Bacteria;;Proteobacteria;Gammaproteobacteria;Enterobacterales;Enterobacteriaceae;Klebsiella;Klebsiella pneumoniae;Klebsiella pneumoniae 160_1080	GP3_package	-	-
GCF_000417385-NZ_ARSO01000015.1-25517-29027	Klebsiella pneumoniae 120_1020	GCF_000417385	26	NZ_ARSO01000015.1	25517	25969	-	WP_004199526.1	150	-	5.5	9.4025	6	Bacteria;;Proteobacteria;Gammaproteobacteria;Enterobacterales;Enterobacteriaceae;Klebsiella;Klebsiella pneumoniae;Klebsiella pneumoniae 120_1020	GP3_package	-	-
GCF_000417385-NZ_ARSO01000015.1-25517-29027	Klebsiella pneumoniae 120_1020	GCF_000417385	27	NZ_ARSO01000015.1	25976	26236	-	WP_004199477.1	86	-	-2	5.1786	-17	Bacteria;;Proteobacteria;Gammaproteobacteria;Enterobacterales;Enterobacteriaceae;Klebsiella;Klebsiella pneumoniae;Klebsiella pneumoniae 120_1020	-	-	-
GCF_000417385-NZ_ARSO01000015.1-25517-29027	Klebsiella pneumoniae 120_1020	GCF_000417385	28	NZ_ARSO01000015.1	26220	26453	-	WP_004199520.1	77	-	-3.5	4.5822	61	Bacteria;;Proteobacteria;Gammaproteobacteria;Enterobacterales;Enterobacteriaceae;Klebsiella;Klebsiella pneumoniae;Klebsiella pneumoniae 120_1020	-	-	-
GCF_000417385-NZ_ARSO01000015.1-25517-29027	Klebsiella pneumoniae 120_1020	GCF_000417385	29	NZ_ARSO01000015.1	26515	27039	-	WP_004199492.1	174	AcrHomolog:AcrIIA7|41.7	0	6.487	40	Bacteria;;Proteobacteria;Gammaproteobacteria;Enterobacterales;Enterobacteriaceae;Klebsiella;Klebsiella pneumoniae;Klebsiella pneumoniae 120_1020	DUF2829	-	-
GCF_000417385-NZ_ARSO01000015.1-25517-29027	Klebsiella pneumoniae 120_1020	GCF_000417385	30	NZ_ARSO01000015.1	27080	27520	-	WP_004199525.1	146	-	-7.5	4.6379	5	Bacteria;;Proteobacteria;Gammaproteobacteria;Enterobacterales;Enterobacteriaceae;Klebsiella;Klebsiella pneumoniae;Klebsiella pneumoniae 120_1020	Phage_gp49_66	-	-
GCF_000417385-NZ_ARSO01000015.1-25517-29027	Klebsiella pneumoniae 120_1020	GCF_000417385	31	NZ_ARSO01000015.1	27526	27873	-	WP_004199527.1	115	AcaHomolog:REF:Gammaproteobacteria_gi_510824215_22939_23286_-|HTH_IclR-1-AcrIIA7|100.0	10	10.6814	-13	Bacteria;;Proteobacteria;Gammaproteobacteria;Enterobacterales;Enterobacteriaceae;Klebsiella;Klebsiella pneumoniae;Klebsiella pneumoniae 120_1020	HTH_IclR	-	-
GCF_000417385-NZ_ARSO01000015.1-25517-29027	Klebsiella pneumoniae 120_1020	GCF_000417385	32	NZ_ARSO01000015.1	27861	28184	-	WP_071570746.1	107	-	6	8.5347	-11	Bacteria;;Proteobacteria;Gammaproteobacteria;Enterobacterales;Enterobacteriaceae;Klebsiella;Klebsiella pneumoniae;Klebsiella pneumoniae 120_1020	RecA_dep_nuc	-	-
GCF_000417385-NZ_ARSO01000015.1-25517-29027	Klebsiella pneumoniae 120_1020	GCF_000417385	33	NZ_ARSO01000015.1	28174	28767	-	WP_004199500.1	197	-	2.5	8.2843	68	Bacteria;;Proteobacteria;Gammaproteobacteria;Enterobacterales;Enterobacteriaceae;Klebsiella;Klebsiella pneumoniae;Klebsiella pneumoniae 120_1020	DUF1367	-	-
GCF_000417385-NZ_ARSO01000015.1-25517-29027	Klebsiella pneumoniae 120_1020	GCF_000417385	34	NZ_ARSO01000015.1	28836	29027	-	WP_025712904.1	63	-	-2	4.9546	180	Bacteria;;Proteobacteria;Gammaproteobacteria;Enterobacterales;Enterobacteriaceae;Klebsiella;Klebsiella pneumoniae;Klebsiella pneumoniae 120_1020	-	-	-
GCF_000417405-NZ_ARSP01000165.1-20930-24440	Klebsiella pneumoniae 140_1040	GCF_000417405	22	NZ_ARSP01000165.1	20930	21382	-	WP_004199526.1	150	-	5.5	9.4025	6	Bacteria;;Proteobacteria;Gammaproteobacteria;Enterobacterales;Enterobacteriaceae;Klebsiella;Klebsiella pneumoniae;Klebsiella pneumoniae 140_1040	GP3_package	-	-
GCF_000417405-NZ_ARSP01000165.1-20930-24440	Klebsiella pneumoniae 140_1040	GCF_000417405	23	NZ_ARSP01000165.1	21389	21649	-	WP_004199477.1	86	-	-2	5.1786	-17	Bacteria;;Proteobacteria;Gammaproteobacteria;Enterobacterales;Enterobacteriaceae;Klebsiella;Klebsiella pneumoniae;Klebsiella pneumoniae 140_1040	-	-	-
GCF_000417405-NZ_ARSP01000165.1-20930-24440	Klebsiella pneumoniae 140_1040	GCF_000417405	24	NZ_ARSP01000165.1	21633	21866	-	WP_004199520.1	77	-	-3.5	4.5822	61	Bacteria;;Proteobacteria;Gammaproteobacteria;Enterobacterales;Enterobacteriaceae;Klebsiella;Klebsiella pneumoniae;Klebsiella pneumoniae 140_1040	-	-	-
GCF_000417405-NZ_ARSP01000165.1-20930-24440	Klebsiella pneumoniae 140_1040	GCF_000417405	25	NZ_ARSP01000165.1	21928	22452	-	WP_004199492.1	174	AcrHomolog:AcrIIA7|41.7	0	6.487	40	Bacteria;;Proteobacteria;Gammaproteobacteria;Enterobacterales;Enterobacteriaceae;Klebsiella;Klebsiella pneumoniae;Klebsiella pneumoniae 140_1040	DUF2829	-	-
GCF_000417405-NZ_ARSP01000165.1-20930-24440	Klebsiella pneumoniae 140_1040	GCF_000417405	26	NZ_ARSP01000165.1	22493	22933	-	WP_004199525.1	146	-	-7.5	4.6379	5	Bacteria;;Proteobacteria;Gammaproteobacteria;Enterobacterales;Enterobacteriaceae;Klebsiella;Klebsiella pneumoniae;Klebsiella pneumoniae 140_1040	Phage_gp49_66	-	-
GCF_000417405-NZ_ARSP01000165.1-20930-24440	Klebsiella pneumoniae 140_1040	GCF_000417405	27	NZ_ARSP01000165.1	22939	23286	-	WP_004199527.1	115	AcaHomolog:REF:Gammaproteobacteria_gi_510824215_22939_23286_-|HTH_IclR-1-AcrIIA7|100.0	10	10.6814	-13	Bacteria;;Proteobacteria;Gammaproteobacteria;Enterobacterales;Enterobacteriaceae;Klebsiella;Klebsiella pneumoniae;Klebsiella pneumoniae 140_1040	HTH_IclR	-	-
GCF_000417405-NZ_ARSP01000165.1-20930-24440	Klebsiella pneumoniae 140_1040	GCF_000417405	28	NZ_ARSP01000165.1	23274	23597	-	WP_071570746.1	107	-	6	8.5347	-11	Bacteria;;Proteobacteria;Gammaproteobacteria;Enterobacterales;Enterobacteriaceae;Klebsiella;Klebsiella pneumoniae;Klebsiella pneumoniae 140_1040	RecA_dep_nuc	-	-
GCF_000417405-NZ_ARSP01000165.1-20930-24440	Klebsiella pneumoniae 140_1040	GCF_000417405	29	NZ_ARSP01000165.1	23587	24180	-	WP_004199500.1	197	-	2.5	8.2843	68	Bacteria;;Proteobacteria;Gammaproteobacteria;Enterobacterales;Enterobacteriaceae;Klebsiella;Klebsiella pneumoniae;Klebsiella pneumoniae 140_1040	DUF1367	-	-
GCF_000417405-NZ_ARSP01000165.1-20930-24440	Klebsiella pneumoniae 140_1040	GCF_000417405	30	NZ_ARSP01000165.1	24249	24440	-	WP_025712904.1	63	-	-2	4.9546	180	Bacteria;;Proteobacteria;Gammaproteobacteria;Enterobacterales;Enterobacteriaceae;Klebsiella;Klebsiella pneumoniae;Klebsiella pneumoniae 140_1040	-	-	-
GCF_000421925-NZ_AUDA01000210.1-163331-166781	Sphingobium chinhatense IP26	GCF_000421925	149	NZ_AUDA01000210.1	163331	163909	+	WP_020820833.1	192	AcaHomolog:WP_020820833.1|HTH_XRE-3-AcrIIA7|100.0	3	8.2579	-25	Bacteria;;Proteobacteria;Alphaproteobacteria;Sphingomonadales;Sphingomonadaceae;Sphingobium;Sphingobium chinhatense;Sphingobium chinhatense IP26	Peptidase_S24	-	-
GCF_000421925-NZ_AUDA01000210.1-163331-166781	Sphingobium chinhatense IP26	GCF_000421925	150	NZ_AUDA01000210.1	163885	164127	+	WP_020820834.1	80	-	4.5	9.8768	83	Bacteria;;Proteobacteria;Alphaproteobacteria;Sphingomonadales;Sphingomonadaceae;Sphingobium;Sphingobium chinhatense;Sphingobium chinhatense IP26	-	-	-
GCF_000421925-NZ_AUDA01000210.1-163331-166781	Sphingobium chinhatense IP26	GCF_000421925	151	NZ_AUDA01000210.1	164211	164504	+	WP_020820835.1	97	-	4	9.546	-4	Bacteria;;Proteobacteria;Alphaproteobacteria;Sphingomonadales;Sphingomonadaceae;Sphingobium;Sphingobium chinhatense;Sphingobium chinhatense IP26	-	-	-
GCF_000421925-NZ_AUDA01000210.1-163331-166781	Sphingobium chinhatense IP26	GCF_000421925	152	NZ_AUDA01000210.1	164501	164701	+	WP_020820836.1	66	-	6.5	10.5849	62	Bacteria;;Proteobacteria;Alphaproteobacteria;Sphingomonadales;Sphingomonadaceae;Sphingobium;Sphingobium chinhatense;Sphingobium chinhatense IP26	-	-	-
GCF_000421925-NZ_AUDA01000210.1-163331-166781	Sphingobium chinhatense IP26	GCF_000421925	153	NZ_AUDA01000210.1	164764	165195	+	WP_020820837.1	143	AcrHomolog:AcrIIA7|36.0	-4	4.725	61	Bacteria;;Proteobacteria;Alphaproteobacteria;Sphingomonadales;Sphingomonadaceae;Sphingobium;Sphingobium chinhatense;Sphingobium chinhatense IP26	DUF2829	-	-
GCF_000421925-NZ_AUDA01000210.1-163331-166781	Sphingobium chinhatense IP26	GCF_000421925	154	NZ_AUDA01000210.1	165257	165439	+	WP_020820838.1	60	-	-5	4.3695	127	Bacteria;;Proteobacteria;Alphaproteobacteria;Sphingomonadales;Sphingomonadaceae;Sphingobium;Sphingobium chinhatense;Sphingobium chinhatense IP26	-	-	-
GCF_000421925-NZ_AUDA01000210.1-163331-166781	Sphingobium chinhatense IP26	GCF_000421925	155	NZ_AUDA01000210.1	165567	165782	+	WP_020820840.1	71	-	2	8.7926	1	Bacteria;;Proteobacteria;Alphaproteobacteria;Sphingomonadales;Sphingomonadaceae;Sphingobium;Sphingobium chinhatense;Sphingobium chinhatense IP26	-	-	-
GCF_000421925-NZ_AUDA01000210.1-163331-166781	Sphingobium chinhatense IP26	GCF_000421925	156	NZ_AUDA01000210.1	165784	166140	+	WP_020820841.1	118	-	-3.5	4.8256	4	Bacteria;;Proteobacteria;Alphaproteobacteria;Sphingomonadales;Sphingomonadaceae;Sphingobium;Sphingobium chinhatense;Sphingobium chinhatense IP26	-	-	-
GCF_000421925-NZ_AUDA01000210.1-163331-166781	Sphingobium chinhatense IP26	GCF_000421925	157	NZ_AUDA01000210.1	166145	166444	+	WP_020820842.1	99	-	-5	4.8783	142	Bacteria;;Proteobacteria;Alphaproteobacteria;Sphingomonadales;Sphingomonadaceae;Sphingobium;Sphingobium chinhatense;Sphingobium chinhatense IP26	D-J_CXXCXGXG	-	-
GCF_000421925-NZ_AUDA01000210.1-163331-166781	Sphingobium chinhatense IP26	GCF_000421925	158	NZ_AUDA01000210.1	166587	166781	+	WP_020820843.1	64	-	-3	4.4384	-	Bacteria;;Proteobacteria;Alphaproteobacteria;Sphingomonadales;Sphingomonadaceae;Sphingobium;Sphingobium chinhatense;Sphingobium chinhatense IP26	-	-	-
GCF_000438585-NC_021838.1-1440477-1441690	Listeria monocytogenes	GCF_000438585	1389	NC_021838.1	1440477	1440854	+	WP_023553812.1	125	AcrHomolog:AcrIIA3|92.8	0	6.4731	31	Bacteria;;Firmicutes;Bacilli;Bacillales;Listeriaceae;Listeria;;Listeria monocytogenes	-	-	NC_021838_1[335906;338583]|NC_021838_3[2172636;2173963]|CAS-TypeIIA[338712;344582]|CAS-TypeIB[2174161;2181044]	NC_021838.1	Type II-A	Type II-A or II-B (group F27)	Complete	1	13	3025983	336735	............................a.	AcrIIA3 (WP_023553812.1), AcrIIA2 (WP_023553814.1), AcrIIA1 (WP_003722518.1), AcrIIA1 (WP_012581438.1)
GCF_000438585-NC_021838.1-1440477-1441690	Listeria monocytogenes	GCF_000438585	1390	NC_021838.1	1440886	1441236	+	WP_023553814.1	116	AcrHomolog:AcrIIA2|53.3	-16.5	3.8878	4	Bacteria;;Firmicutes;Bacilli;Bacillales;Listeriaceae;Listeria;;Listeria monocytogenes	-	-	NC_021838_1[335906;338583]|NC_021838_3[2172636;2173963]|CAS-TypeIIA[338712;344582]|CAS-TypeIB[2174161;2181044]	NC_021838.1	Type II-A	Type II-A or II-B (group F27)	Complete	1	13	3025983	336735	............................a.	AcrIIA3 (WP_023553812.1), AcrIIA2 (WP_023553814.1), AcrIIA1 (WP_003722518.1), AcrIIA1 (WP_012581438.1)
GCF_000438585-NC_021838.1-1440477-1441690	Listeria monocytogenes	GCF_000438585	1391	NC_021838.1	1441241	1441690	+	WP_012581438.1	149	AcaHomolog:AcrIIA3-1-REF:Bacilli_gi_217963303-1387838-1431243_1104_1553_||HTH_26|100.0	-0.5	6.2495	-	Bacteria;;Firmicutes;Bacilli;Bacillales;Listeriaceae;Listeria;;Listeria monocytogenes	HTH_26	-	NC_021838_1[335906;338583]|NC_021838_3[2172636;2173963]|CAS-TypeIIA[338712;344582]|CAS-TypeIB[2174161;2181044]	NC_021838.1	Type II-A	Type II-A or II-B (group F27)	Complete	1	13	3025983	336735	............................a.	AcrIIA3 (WP_023553812.1), AcrIIA2 (WP_023553814.1), AcrIIA1 (WP_003722518.1), AcrIIA1 (WP_012581438.1)
GCF_000438625-NC_021824.1-1795473-1797083	Listeria monocytogenes	GCF_000438625	1767	NC_021824.1	1795473	1795970	-	WP_009928182.1	165	-	15	10.3218	24	Bacteria;;Firmicutes;Bacilli;Bacillales;Listeriaceae;Listeria;;Listeria monocytogenes	-	-	-
GCF_000438625-NC_021824.1-1795473-1797083	Listeria monocytogenes	GCF_000438625	1768	NC_021824.1	1795995	1796444	-	WP_003722518.1	149	AcaHomolog:AcrIIA2-0-REF:Bacilli_gi_197920088-489040-524185_1392_1841_||HTH_26|100.0	-2.5	5.3404	5	Bacteria;;Firmicutes;Bacilli;Bacillales;Listeriaceae;Listeria;;Listeria monocytogenes	HTH_26	antitoxins|0.0029	-
GCF_000438625-NC_021824.1-1795473-1797083	Listeria monocytogenes	GCF_000438625	1769	NC_021824.1	1796450	1796821	-	WP_009928183.1	123	AcrHomolog:AcrIIA2|98.4	-19	3.8734	28	Bacteria;;Firmicutes;Bacilli;Bacillales;Listeriaceae;Listeria;;Listeria monocytogenes	-	-	-
GCF_000438625-NC_021824.1-1795473-1797083	Listeria monocytogenes	GCF_000438625	1770	NC_021824.1	1796850	1797083	-	WP_009924649.1	77	-	-18	3.6771	-	Bacteria;;Firmicutes;Bacilli;Bacillales;Listeriaceae;Listeria;;Listeria monocytogenes	-	-	-
GCF_000439185-NZ_ATEZ01000055.1-14107-17617	Klebsiella pneumoniae subsp. pneumoniae UKKV901664	GCF_000439185	22	NZ_ATEZ01000055.1	14107	14298	+	WP_025712904.1	63	-	-2	4.9546	68	Bacteria;;Proteobacteria;Gammaproteobacteria;Enterobacterales;Enterobacteriaceae;Klebsiella;Klebsiella pneumoniae;Klebsiella pneumoniae subsp. pneumoniae UKKV901664	-	-	-
GCF_000439185-NZ_ATEZ01000055.1-14107-17617	Klebsiella pneumoniae subsp. pneumoniae UKKV901664	GCF_000439185	23	NZ_ATEZ01000055.1	14367	14960	+	WP_004199500.1	197	-	2.5	8.2843	-11	Bacteria;;Proteobacteria;Gammaproteobacteria;Enterobacterales;Enterobacteriaceae;Klebsiella;Klebsiella pneumoniae;Klebsiella pneumoniae subsp. pneumoniae UKKV901664	DUF1367	-	-
GCF_000439185-NZ_ATEZ01000055.1-14107-17617	Klebsiella pneumoniae subsp. pneumoniae UKKV901664	GCF_000439185	24	NZ_ATEZ01000055.1	14950	15273	+	WP_071570746.1	107	-	6	8.5347	-13	Bacteria;;Proteobacteria;Gammaproteobacteria;Enterobacterales;Enterobacteriaceae;Klebsiella;Klebsiella pneumoniae;Klebsiella pneumoniae subsp. pneumoniae UKKV901664	RecA_dep_nuc	-	-
GCF_000439185-NZ_ATEZ01000055.1-14107-17617	Klebsiella pneumoniae subsp. pneumoniae UKKV901664	GCF_000439185	25	NZ_ATEZ01000055.1	15261	15608	+	WP_004199527.1	115	AcaHomolog:REF:Gammaproteobacteria_gi_510824215_22939_23286_-|HTH_IclR-1-AcrIIA7|100.0	10	10.6814	5	Bacteria;;Proteobacteria;Gammaproteobacteria;Enterobacterales;Enterobacteriaceae;Klebsiella;Klebsiella pneumoniae;Klebsiella pneumoniae subsp. pneumoniae UKKV901664	HTH_IclR	-	-
GCF_000439185-NZ_ATEZ01000055.1-14107-17617	Klebsiella pneumoniae subsp. pneumoniae UKKV901664	GCF_000439185	26	NZ_ATEZ01000055.1	15614	16054	+	WP_004199525.1	146	-	-7.5	4.6379	40	Bacteria;;Proteobacteria;Gammaproteobacteria;Enterobacterales;Enterobacteriaceae;Klebsiella;Klebsiella pneumoniae;Klebsiella pneumoniae subsp. pneumoniae UKKV901664	Phage_gp49_66	-	-
GCF_000439185-NZ_ATEZ01000055.1-14107-17617	Klebsiella pneumoniae subsp. pneumoniae UKKV901664	GCF_000439185	27	NZ_ATEZ01000055.1	16095	16619	+	WP_004199492.1	174	AcrHomolog:AcrIIA7|41.7	0	6.487	61	Bacteria;;Proteobacteria;Gammaproteobacteria;Enterobacterales;Enterobacteriaceae;Klebsiella;Klebsiella pneumoniae;Klebsiella pneumoniae subsp. pneumoniae UKKV901664	DUF2829	-	-
GCF_000439185-NZ_ATEZ01000055.1-14107-17617	Klebsiella pneumoniae subsp. pneumoniae UKKV901664	GCF_000439185	28	NZ_ATEZ01000055.1	16681	16914	+	WP_004199520.1	77	-	-3.5	4.5822	-17	Bacteria;;Proteobacteria;Gammaproteobacteria;Enterobacterales;Enterobacteriaceae;Klebsiella;Klebsiella pneumoniae;Klebsiella pneumoniae subsp. pneumoniae UKKV901664	-	-	-
GCF_000439185-NZ_ATEZ01000055.1-14107-17617	Klebsiella pneumoniae subsp. pneumoniae UKKV901664	GCF_000439185	29	NZ_ATEZ01000055.1	16898	17158	+	WP_004199477.1	86	-	-2	5.1786	6	Bacteria;;Proteobacteria;Gammaproteobacteria;Enterobacterales;Enterobacteriaceae;Klebsiella;Klebsiella pneumoniae;Klebsiella pneumoniae subsp. pneumoniae UKKV901664	-	-	-
GCF_000439185-NZ_ATEZ01000055.1-14107-17617	Klebsiella pneumoniae subsp. pneumoniae UKKV901664	GCF_000439185	30	NZ_ATEZ01000055.1	17165	17617	+	WP_004199526.1	150	-	5.5	9.4025	-	Bacteria;;Proteobacteria;Gammaproteobacteria;Enterobacterales;Enterobacteriaceae;Klebsiella;Klebsiella pneumoniae;Klebsiella pneumoniae subsp. pneumoniae UKKV901664	GP3_package	-	-
GCF_000448225-NZ_AVNV01000064.1-268-841	Neisseria meningitidis NM3230	GCF_000448225	2	NZ_AVNV01000064.1	268	639	+	WP_021439709.1	123	AcrHomolog:AcrIIC2|92.7	-10	4.2618	-8	Bacteria;;Proteobacteria;Betaproteobacteria;Neisseriales;Neisseriaceae;Neisseria;Neisseria meningitidis;Neisseria meningitidis NM3230	-	-	-
GCF_000448225-NZ_AVNV01000064.1-268-841	Neisseria meningitidis NM3230	GCF_000448225	3	NZ_AVNV01000064.1	632	841	+	WP_002231710.1	69	AcaHomolog:AcrIIC2-0-WP_002231710.1|HTH_XRE|100.0	4	9.9942	-	Bacteria;;Proteobacteria;Betaproteobacteria;Neisseriales;Neisseriaceae;Neisseria;Neisseria meningitidis;Neisseria meningitidis NM3230	HTH_3	-	-
GCF_000466445-NZ_KE992590.1-2054-3337	Clostridium sp. ATCC BAA-442	GCF_000466445	5	NZ_KE992590.1	2054	2551	+	WP_021633244.1	165	AcrHomolog:AcrIIA11|48.5	4.5	7.7852	-4	Bacteria;;Firmicutes;Clostridia;Clostridiales;Clostridiaceae;Clostridium;;Clostridium sp. ATCC BAA-442	-	-	NZ_KE992408_2[28743;29050]|NZ_KE992408_3[29147;29449]|CAS-TypeIC[23074;28081]|CAS[20629;28379]
GCF_000466445-NZ_KE992590.1-2054-3337	Clostridium sp. ATCC BAA-442	GCF_000466445	6	NZ_KE992590.1	2548	2991	+	WP_021633245.1	147	AcaHomolog:AcrIIA11-0-WP_021633245.1|HTH_32|100.0	9	10.353	-23	Bacteria;;Firmicutes;Clostridia;Clostridiales;Clostridiaceae;Clostridium;;Clostridium sp. ATCC BAA-442	-	-	NZ_KE992408_2[28743;29050]|NZ_KE992408_3[29147;29449]|CAS-TypeIC[23074;28081]|CAS[20629;28379]
GCF_000466445-NZ_KE992590.1-2054-3337	Clostridium sp. ATCC BAA-442	GCF_000466445	7	NZ_KE992590.1	2969	3337	+	WP_021633246.1	122	-	3	7.467	-	Bacteria;;Firmicutes;Clostridia;Clostridiales;Clostridiaceae;Clostridium;;Clostridium sp. ATCC BAA-442	-	-	NZ_KE992408_2[28743;29050]|NZ_KE992408_3[29147;29449]|CAS-TypeIC[23074;28081]|CAS[20629;28379]
GCF_000474865-NZ_AXLE01000001.1-1221929-1225439	Klebsiella pneumoniae BIDMC 18C	GCF_000474865	1234	NZ_AXLE01000001.1	1221929	1222120	+	WP_029499143.1	63	-	-2	4.9546	68	Bacteria;;Proteobacteria;Gammaproteobacteria;Enterobacterales;Enterobacteriaceae;Klebsiella;Klebsiella pneumoniae;Klebsiella pneumoniae BIDMC 18C	-	-	-
GCF_000474865-NZ_AXLE01000001.1-1221929-1225439	Klebsiella pneumoniae BIDMC 18C	GCF_000474865	1235	NZ_AXLE01000001.1	1222189	1222782	+	WP_004199500.1	197	-	2.5	8.2843	-11	Bacteria;;Proteobacteria;Gammaproteobacteria;Enterobacterales;Enterobacteriaceae;Klebsiella;Klebsiella pneumoniae;Klebsiella pneumoniae BIDMC 18C	DUF1367	-	-
GCF_000474865-NZ_AXLE01000001.1-1221929-1225439	Klebsiella pneumoniae BIDMC 18C	GCF_000474865	1236	NZ_AXLE01000001.1	1222772	1223095	+	WP_071570746.1	107	-	6	8.5347	-13	Bacteria;;Proteobacteria;Gammaproteobacteria;Enterobacterales;Enterobacteriaceae;Klebsiella;Klebsiella pneumoniae;Klebsiella pneumoniae BIDMC 18C	RecA_dep_nuc	-	-
GCF_000474865-NZ_AXLE01000001.1-1221929-1225439	Klebsiella pneumoniae BIDMC 18C	GCF_000474865	1237	NZ_AXLE01000001.1	1223083	1223430	+	WP_022644607.1	115	AcaHomolog:WP_022644607.1|HTH_IclR-1-AcrIIA7|100.0	10	10.6814	5	Bacteria;;Proteobacteria;Gammaproteobacteria;Enterobacterales;Enterobacteriaceae;Klebsiella;Klebsiella pneumoniae;Klebsiella pneumoniae BIDMC 18C	HTH_IclR	-	-
GCF_000474865-NZ_AXLE01000001.1-1221929-1225439	Klebsiella pneumoniae BIDMC 18C	GCF_000474865	1238	NZ_AXLE01000001.1	1223436	1223876	+	WP_004199525.1	146	-	-7.5	4.6379	40	Bacteria;;Proteobacteria;Gammaproteobacteria;Enterobacterales;Enterobacteriaceae;Klebsiella;Klebsiella pneumoniae;Klebsiella pneumoniae BIDMC 18C	Phage_gp49_66	-	-
GCF_000474865-NZ_AXLE01000001.1-1221929-1225439	Klebsiella pneumoniae BIDMC 18C	GCF_000474865	1239	NZ_AXLE01000001.1	1223917	1224441	+	WP_004199492.1	174	AcrHomolog:AcrIIA7|41.7	0	6.487	61	Bacteria;;Proteobacteria;Gammaproteobacteria;Enterobacterales;Enterobacteriaceae;Klebsiella;Klebsiella pneumoniae;Klebsiella pneumoniae BIDMC 18C	DUF2829	-	-
GCF_000474865-NZ_AXLE01000001.1-1221929-1225439	Klebsiella pneumoniae BIDMC 18C	GCF_000474865	1240	NZ_AXLE01000001.1	1224503	1224736	+	WP_004199520.1	77	-	-3.5	4.5822	-17	Bacteria;;Proteobacteria;Gammaproteobacteria;Enterobacterales;Enterobacteriaceae;Klebsiella;Klebsiella pneumoniae;Klebsiella pneumoniae BIDMC 18C	-	-	-
GCF_000474865-NZ_AXLE01000001.1-1221929-1225439	Klebsiella pneumoniae BIDMC 18C	GCF_000474865	1241	NZ_AXLE01000001.1	1224720	1224980	+	WP_004199477.1	86	-	-2	5.1786	6	Bacteria;;Proteobacteria;Gammaproteobacteria;Enterobacterales;Enterobacteriaceae;Klebsiella;Klebsiella pneumoniae;Klebsiella pneumoniae BIDMC 18C	-	-	-
GCF_000474865-NZ_AXLE01000001.1-1221929-1225439	Klebsiella pneumoniae BIDMC 18C	GCF_000474865	1242	NZ_AXLE01000001.1	1224987	1225439	+	WP_004199526.1	150	-	5.5	9.4025	-	Bacteria;;Proteobacteria;Gammaproteobacteria;Enterobacterales;Enterobacteriaceae;Klebsiella;Klebsiella pneumoniae;Klebsiella pneumoniae BIDMC 18C	GP3_package	-	-
GCF_000480905-NZ_KI518869.1-846629-847851	Pseudomonas aeruginosa BL12	GCF_000480905	778	NZ_KI518869.1	846629	847033	+	WP_063830132.1	134	-	0.5	6.7274	110	Bacteria;;Proteobacteria;Gammaproteobacteria;Pseudomonadales;Pseudomonadaceae;Pseudomonas;Pseudomonas aeruginosa;Pseudomonas aeruginosa BL12	Phage_tail_S	-	NZ_KI518870_1[611789;612732]|NZ_KI518870_2[621967;622606]|CAS-TypeIE[612797;621182]	NZ_KI518870.1	Type I-E	Type I-E or II-B (group F18)	Complete	2	10	857529	622485	Perfect match	AcrIF4 (WP_016068584.1), AcrIE3 (WP_022580027.1)
GCF_000480905-NZ_KI518869.1-846629-847851	Pseudomonas aeruginosa BL12	GCF_000480905	779	NZ_KI518869.1	847144	847341	+	WP_022580027.1	65	AcrHomolog:AcrIE3|96.8	-12	3.7617	-4	Bacteria;;Proteobacteria;Gammaproteobacteria;Pseudomonadales;Pseudomonadaceae;Pseudomonas;Pseudomonas aeruginosa;Pseudomonas aeruginosa BL12	-	-	NZ_KI518870_1[611789;612732]|NZ_KI518870_2[621967;622606]|CAS-TypeIE[612797;621182]	NZ_KI518870.1	Type I-E	Type I-E or II-B (group F18)	Complete	2	10	857529	622485	Perfect match	AcrIF4 (WP_016068584.1), AcrIE3 (WP_022580027.1)
GCF_000480905-NZ_KI518869.1-846629-847851	Pseudomonas aeruginosa BL12	GCF_000480905	780	NZ_KI518869.1	847338	847640	+	WP_016068584.1	100	AcrHomolog:AcrIF4|100.0	-2.5	5.0978	-38	Bacteria;;Proteobacteria;Gammaproteobacteria;Pseudomonadales;Pseudomonadaceae;Pseudomonas;Pseudomonas aeruginosa;Pseudomonas aeruginosa BL12	-	-	NZ_KI518870_1[611789;612732]|NZ_KI518870_2[621967;622606]|CAS-TypeIE[612797;621182]	NZ_KI518870.1	Type I-E	Type I-E or II-B (group F18)	Complete	2	10	857529	622485	Perfect match	AcrIF4 (WP_016068584.1), AcrIE3 (WP_022580027.1)
GCF_000480905-NZ_KI518869.1-846629-847851	Pseudomonas aeruginosa BL12	GCF_000480905	781	NZ_KI518869.1	847603	847851	+	WP_031632011.1	82	AcaHomolog:AcrIE3-0-REF:Gammaproteobacteria_gi_553776604-225119-253761_17620_17871_-|HTH_8|100.0	4.5	9.8006	-	Bacteria;;Proteobacteria;Gammaproteobacteria;Pseudomonadales;Pseudomonadaceae;Pseudomonas;Pseudomonas aeruginosa;Pseudomonas aeruginosa BL12	HTH_8	-	NZ_KI518870_1[611789;612732]|NZ_KI518870_2[621967;622606]|CAS-TypeIE[612797;621182]	NZ_KI518870.1	Type I-E	Type I-E or II-B (group F18)	Complete	2	10	857529	622485	Perfect match	AcrIF4 (WP_016068584.1), AcrIE3 (WP_022580027.1)
GCF_000481065-NZ_KI518941.1-216735-217957	Pseudomonas aeruginosa BL04	GCF_000481065	200	NZ_KI518941.1	216735	216983	-	WP_031632011.1	82	AcaHomolog:AcrIE3-0-REF:Gammaproteobacteria_gi_553776604-225119-253761_17620_17871_-|HTH_8|100.0	4.5	9.8006	-38	Bacteria;;Proteobacteria;Gammaproteobacteria;Pseudomonadales;Pseudomonadaceae;Pseudomonas;Pseudomonas aeruginosa;Pseudomonas aeruginosa BL04	HTH_8	-	NZ_KI518934_1[861735;863413]|NZ_KI518934_2[872649;873594]|CAS-TypeIE[863478;871863]
GCF_000481065-NZ_KI518941.1-216735-217957	Pseudomonas aeruginosa BL04	GCF_000481065	201	NZ_KI518941.1	216946	217248	-	WP_016068584.1	100	AcrHomolog:AcrIF4|100.0	-2.5	5.0978	-4	Bacteria;;Proteobacteria;Gammaproteobacteria;Pseudomonadales;Pseudomonadaceae;Pseudomonas;Pseudomonas aeruginosa;Pseudomonas aeruginosa BL04	-	-	NZ_KI518934_1[861735;863413]|NZ_KI518934_2[872649;873594]|CAS-TypeIE[863478;871863]
GCF_000481065-NZ_KI518941.1-216735-217957	Pseudomonas aeruginosa BL04	GCF_000481065	202	NZ_KI518941.1	217245	217442	-	WP_003094549.1	65	AcrHomolog:AcrIE3|100.0	-12	3.751	110	Bacteria;;Proteobacteria;Gammaproteobacteria;Pseudomonadales;Pseudomonadaceae;Pseudomonas;Pseudomonas aeruginosa;Pseudomonas aeruginosa BL04	-	-	NZ_KI518934_1[861735;863413]|NZ_KI518934_2[872649;873594]|CAS-TypeIE[863478;871863]
GCF_000481065-NZ_KI518941.1-216735-217957	Pseudomonas aeruginosa BL04	GCF_000481065	203	NZ_KI518941.1	217553	217957	-	WP_042115340.1	134	-	0.5	6.7274	-	Bacteria;;Proteobacteria;Gammaproteobacteria;Pseudomonadales;Pseudomonadaceae;Pseudomonas;Pseudomonas aeruginosa;Pseudomonas aeruginosa BL04	Phage_tail_S	-	NZ_KI518934_1[861735;863413]|NZ_KI518934_2[872649;873594]|CAS-TypeIE[863478;871863]
GCF_000481065-NZ_KI518940.1-242739-243961	Pseudomonas aeruginosa BL04	GCF_000481065	211	NZ_KI518940.1	242739	242987	-	WP_031632011.1	82	AcaHomolog:AcrIE3-0-REF:Gammaproteobacteria_gi_553776604-225119-253761_17620_17871_-|HTH_8|100.0	4.5	9.8006	-38	Bacteria;;Proteobacteria;Gammaproteobacteria;Pseudomonadales;Pseudomonadaceae;Pseudomonas;Pseudomonas aeruginosa;Pseudomonas aeruginosa BL04	HTH_8	-	NZ_KI518934_1[861735;863413]|NZ_KI518934_2[872649;873594]|CAS-TypeIE[863478;871863]
GCF_000481065-NZ_KI518940.1-242739-243961	Pseudomonas aeruginosa BL04	GCF_000481065	212	NZ_KI518940.1	242950	243252	-	WP_016068584.1	100	AcrHomolog:AcrIF4|100.0	-2.5	5.0978	-4	Bacteria;;Proteobacteria;Gammaproteobacteria;Pseudomonadales;Pseudomonadaceae;Pseudomonas;Pseudomonas aeruginosa;Pseudomonas aeruginosa BL04	-	-	NZ_KI518934_1[861735;863413]|NZ_KI518934_2[872649;873594]|CAS-TypeIE[863478;871863]
GCF_000481065-NZ_KI518940.1-242739-243961	Pseudomonas aeruginosa BL04	GCF_000481065	213	NZ_KI518940.1	243249	243446	-	WP_003094549.1	65	AcrHomolog:AcrIE3|100.0	-12	3.751	110	Bacteria;;Proteobacteria;Gammaproteobacteria;Pseudomonadales;Pseudomonadaceae;Pseudomonas;Pseudomonas aeruginosa;Pseudomonas aeruginosa BL04	-	-	NZ_KI518934_1[861735;863413]|NZ_KI518934_2[872649;873594]|CAS-TypeIE[863478;871863]
GCF_000481065-NZ_KI518940.1-242739-243961	Pseudomonas aeruginosa BL04	GCF_000481065	214	NZ_KI518940.1	243557	243961	-	WP_042115340.1	134	-	0.5	6.7274	-	Bacteria;;Proteobacteria;Gammaproteobacteria;Pseudomonadales;Pseudomonadaceae;Pseudomonas;Pseudomonas aeruginosa;Pseudomonas aeruginosa BL04	Phage_tail_S	-	NZ_KI518934_1[861735;863413]|NZ_KI518934_2[872649;873594]|CAS-TypeIE[863478;871863]
GCF_000481085-NZ_KI518946.1-204597-206128	Pseudomonas aeruginosa BL03	GCF_000481085	195	NZ_KI518946.1	204597	204821	-	WP_016068302.1	74	AcaHomolog:AcrIE2-AcrIF3-Aca1|YP_007392441.1|100.0	1.5	7.9873	-7	Bacteria;;Proteobacteria;Gammaproteobacteria;Pseudomonadales;Pseudomonadaceae;Pseudomonas;Pseudomonas aeruginosa;Pseudomonas aeruginosa BL03	-	-	-
GCF_000481085-NZ_KI518946.1-204597-206128	Pseudomonas aeruginosa BL03	GCF_000481085	196	NZ_KI518946.1	204815	205237	-	WP_015987640.1	140	AcrHomolog:AcrIF3|100.0	-9	4.3553	56	Bacteria;;Proteobacteria;Gammaproteobacteria;Pseudomonadales;Pseudomonadaceae;Pseudomonas;Pseudomonas aeruginosa;Pseudomonas aeruginosa BL03	-	-	-
GCF_000481085-NZ_KI518946.1-204597-206128	Pseudomonas aeruginosa BL03	GCF_000481085	197	NZ_KI518946.1	205294	205590	-	WP_015987639.1	98	AcrHomolog:AcrIE2|100.0	-3	5.0613	70	Bacteria;;Proteobacteria;Gammaproteobacteria;Pseudomonadales;Pseudomonadaceae;Pseudomonas;Pseudomonas aeruginosa;Pseudomonas aeruginosa BL03	-	-	-
GCF_000481085-NZ_KI518946.1-204597-206128	Pseudomonas aeruginosa BL03	GCF_000481085	198	NZ_KI518946.1	205661	206128	-	WP_015649656.1	155	-	-1.5	5.6864	-	Bacteria;;Proteobacteria;Gammaproteobacteria;Pseudomonadales;Pseudomonadaceae;Pseudomonas;Pseudomonas aeruginosa;Pseudomonas aeruginosa BL03	Phage_tail_S	-	-
GCF_000481085-NZ_KI518948.1-17978-19509	Pseudomonas aeruginosa BL03	GCF_000481085	20	NZ_KI518948.1	17978	18202	-	WP_016068302.1	74	AcaHomolog:AcrIE2-AcrIF3-Aca1|YP_007392441.1|100.0	1.5	7.9873	-7	Bacteria;;Proteobacteria;Gammaproteobacteria;Pseudomonadales;Pseudomonadaceae;Pseudomonas;Pseudomonas aeruginosa;Pseudomonas aeruginosa BL03	-	-	-
GCF_000481085-NZ_KI518948.1-17978-19509	Pseudomonas aeruginosa BL03	GCF_000481085	21	NZ_KI518948.1	18196	18618	-	WP_015987640.1	140	AcrHomolog:AcrIF3|100.0	-9	4.3553	56	Bacteria;;Proteobacteria;Gammaproteobacteria;Pseudomonadales;Pseudomonadaceae;Pseudomonas;Pseudomonas aeruginosa;Pseudomonas aeruginosa BL03	-	-	-
GCF_000481085-NZ_KI518948.1-17978-19509	Pseudomonas aeruginosa BL03	GCF_000481085	22	NZ_KI518948.1	18675	18971	-	WP_015987639.1	98	AcrHomolog:AcrIE2|100.0	-3	5.0613	70	Bacteria;;Proteobacteria;Gammaproteobacteria;Pseudomonadales;Pseudomonadaceae;Pseudomonas;Pseudomonas aeruginosa;Pseudomonas aeruginosa BL03	-	-	-
GCF_000481085-NZ_KI518948.1-17978-19509	Pseudomonas aeruginosa BL03	GCF_000481085	23	NZ_KI518948.1	19042	19509	-	WP_015649656.1	155	-	-1.5	5.6864	-	Bacteria;;Proteobacteria;Gammaproteobacteria;Pseudomonadales;Pseudomonadaceae;Pseudomonas;Pseudomonas aeruginosa;Pseudomonas aeruginosa BL03	Phage_tail_S	-	-
GCF_000481105-NZ_KI518949.1-561637-562344	Pseudomonas aeruginosa BL02	GCF_000481105	506	NZ_KI518949.1	561637	561885	-	WP_031294055.1	82	AcaHomolog:AcrIE3-0-REF:Gammaproteobacteria_gi_550039974-247912-284721_18248_18499_-|HTH_8|100.0	4.5	9.8006	-38	Bacteria;;Proteobacteria;Gammaproteobacteria;Pseudomonadales;Pseudomonadaceae;Pseudomonas;Pseudomonas aeruginosa;Pseudomonas aeruginosa BL02	HTH_8	-	NZ_KI518951_2[1378768;1379934]|NZ_KI518951_3[1388800;1389487]|CAS-TypeIF[1380059;1388548]	NZ_KI518950.1	?	Type I-F (group F5)	N/A	1	6	564929	147191	Perfect match	AcrIF4 (WP_016068584.1), AcrIE3 (WP_022580027.1)
GCF_000481105-NZ_KI518949.1-561637-562344	Pseudomonas aeruginosa BL02	GCF_000481105	507	NZ_KI518949.1	561848	562150	-	WP_016068584.1	100	AcrHomolog:AcrIF4|100.0	-2.5	5.0978	-4	Bacteria;;Proteobacteria;Gammaproteobacteria;Pseudomonadales;Pseudomonadaceae;Pseudomonas;Pseudomonas aeruginosa;Pseudomonas aeruginosa BL02	-	-	NZ_KI518951_2[1378768;1379934]|NZ_KI518951_3[1388800;1389487]|CAS-TypeIF[1380059;1388548]	NZ_KI518950.1	?	Type I-F (group F5)	N/A	1	6	564929	147191	Perfect match	AcrIF4 (WP_016068584.1), AcrIE3 (WP_022580027.1)
GCF_000481105-NZ_KI518949.1-561637-562344	Pseudomonas aeruginosa BL02	GCF_000481105	508	NZ_KI518949.1	562147	562344	-	WP_022580027.1	65	AcrHomolog:AcrIE3|96.8	-12	3.7617	-	Bacteria;;Proteobacteria;Gammaproteobacteria;Pseudomonadales;Pseudomonadaceae;Pseudomonas;Pseudomonas aeruginosa;Pseudomonas aeruginosa BL02	-	-	NZ_KI518951_2[1378768;1379934]|NZ_KI518951_3[1388800;1389487]|CAS-TypeIF[1380059;1388548]	NZ_KI518950.1	?	Type I-F (group F5)	N/A	1	6	564929	147191	Perfect match	AcrIF4 (WP_016068584.1), AcrIE3 (WP_022580027.1)
GCF_000481565-NZ_KI519140.1-485751-486746	Pseudomonas aeruginosa BWHPSA007	GCF_000481565	466	NZ_KI519140.1	485751	486218	+	WP_003094546.1	155	-	-1.5	5.6864	110	Bacteria;;Proteobacteria;Gammaproteobacteria;Pseudomonadales;Pseudomonadaceae;Pseudomonas;Pseudomonas aeruginosa;Pseudomonas aeruginosa BWHPSA007	Phage_tail_S	-	-
GCF_000481565-NZ_KI519140.1-485751-486746	Pseudomonas aeruginosa BWHPSA007	GCF_000481565	467	NZ_KI519140.1	486329	486535	+	WP_015984372.1	68	AcrHomolog:AcrIE3|100.0	-13	3.711	-11	Bacteria;;Proteobacteria;Gammaproteobacteria;Pseudomonadales;Pseudomonadaceae;Pseudomonas;Pseudomonas aeruginosa;Pseudomonas aeruginosa BWHPSA007	-	-	-
GCF_000481565-NZ_KI519140.1-485751-486746	Pseudomonas aeruginosa BWHPSA007	GCF_000481565	468	NZ_KI519140.1	486525	486746	+	WP_015984373.1	73	AcaHomolog:AcrIE3-0-WP_015984373.1|HTH_8|100.0	2.5	8.8839	-	Bacteria;;Proteobacteria;Gammaproteobacteria;Pseudomonadales;Pseudomonadaceae;Pseudomonas;Pseudomonas aeruginosa;Pseudomonas aeruginosa BWHPSA007	HTH_8	-	-
GCF_000481745-NZ_KI519216.1-2937450-2938475	Pseudomonas aeruginosa 6077	GCF_000481745	2644	NZ_KI519216.1	2937450	2937917	+	WP_003137272.1	155	-	-1.5	5.6864	110	Bacteria;;Proteobacteria;Gammaproteobacteria;Pseudomonadales;Pseudomonadaceae;Pseudomonas;Pseudomonas aeruginosa;Pseudomonas aeruginosa 6077	Phage_tail_S	-	-
GCF_000481745-NZ_KI519216.1-2937450-2938475	Pseudomonas aeruginosa 6077	GCF_000481745	2645	NZ_KI519216.1	2938028	2938264	+	WP_016068276.1	78	AcrHomolog:AcrIF1|100.0	1.5	8.4542	-29	Bacteria;;Proteobacteria;Gammaproteobacteria;Pseudomonadales;Pseudomonadaceae;Pseudomonas;Pseudomonas aeruginosa;Pseudomonas aeruginosa 6077	-	-	-
GCF_000481745-NZ_KI519216.1-2937450-2938475	Pseudomonas aeruginosa 6077	GCF_000481745	2646	NZ_KI519216.1	2938236	2938475	+	WP_016068277.1	79	AcaHomolog:AcrIF1-0-WP_016068277.1|HTH_8|100.0	2.5	8.8837	-	Bacteria;;Proteobacteria;Gammaproteobacteria;Pseudomonadales;Pseudomonadaceae;Pseudomonas;Pseudomonas aeruginosa;Pseudomonas aeruginosa 6077	HTH_8	-	-
GCF_000496455-NZ_CP013993.1-1121506-1122725	Pseudomonas aeruginosa DHS01	GCF_000496455	1055	NZ_CP013993.1	1121506	1121727	-	WP_031636954.1	73	AcaHomolog:AcrIF3-0-WP_031636954.1|HTH_8|100.0	2.5	8.8839	-4	Bacteria;;Proteobacteria;Gammaproteobacteria;Pseudomonadales;Pseudomonadaceae;Pseudomonas;Pseudomonas aeruginosa;Pseudomonas aeruginosa DHS01	-	-	NZ_CP013993_3[4600982;4601743]|NZ_CP013993_4[4610976;4611493]|CAS-TypeIE[4601808;4610193]	NZ_CP013993.1	Type I-E	Type I-E or II-B (group F18)	Complete	1	5	1105891	4601255	..ct............................	AcrIE1 (WP_003158159.1), AcrIF3 (WP_015649655.1), AcrIF3 (WP_003158160.1), AcrIF12 (WP_003158163.1)
GCF_000496455-NZ_CP013993.1-1121506-1122725	Pseudomonas aeruginosa DHS01	GCF_000496455	1056	NZ_CP013993.1	1121724	1122146	-	WP_015649655.1	140	AcrHomolog:AcrIF3|95.0	-8.5	4.4483	111	Bacteria;;Proteobacteria;Gammaproteobacteria;Pseudomonadales;Pseudomonadaceae;Pseudomonas;Pseudomonas aeruginosa;Pseudomonas aeruginosa DHS01	-	-	NZ_CP013993_3[4600982;4601743]|NZ_CP013993_4[4610976;4611493]|CAS-TypeIE[4601808;4610193]	NZ_CP013993.1	Type I-E	Type I-E or II-B (group F18)	Complete	1	5	1105891	4601255	..ct............................	AcrIE1 (WP_003158159.1), AcrIF3 (WP_015649655.1), AcrIF3 (WP_003158160.1), AcrIF12 (WP_003158163.1)
GCF_000496455-NZ_CP013993.1-1121506-1122725	Pseudomonas aeruginosa DHS01	GCF_000496455	1057	NZ_CP013993.1	1122258	1122725	-	WP_015649656.1	155	-	-1.5	5.6864	-	Bacteria;;Proteobacteria;Gammaproteobacteria;Pseudomonadales;Pseudomonadaceae;Pseudomonas;Pseudomonas aeruginosa;Pseudomonas aeruginosa DHS01	Phage_tail_S	-	NZ_CP013993_3[4600982;4601743]|NZ_CP013993_4[4610976;4611493]|CAS-TypeIE[4601808;4610193]	NZ_CP013993.1	Type I-E	Type I-E or II-B (group F18)	Complete	1	5	1105891	4601255	..ct............................	AcrIE1 (WP_003158159.1), AcrIF3 (WP_015649655.1), AcrIF3 (WP_003158160.1), AcrIF12 (WP_003158163.1)
GCF_000503175-NZ_AYON01000160.1-68834-70053	Pseudomonas aeruginosa DHS29	GCF_000503175	79	NZ_AYON01000160.1	68834	69301	+	WP_015649656.1	155	-	-1.5	5.6864	111	Bacteria;;Proteobacteria;Gammaproteobacteria;Pseudomonadales;Pseudomonadaceae;Pseudomonas;Pseudomonas aeruginosa;Pseudomonas aeruginosa DHS29	Phage_tail_S	-	NZ_AYON01000040_1[8373;8890]|NZ_AYON01000040_2[18123;18884]|CAS-TypeIE[12348;18058]|CAS[9673;18058]	NZ_AYON01000040.1	Type I-E	Type I-E or II-B (group F18)	Complete	2	7	73849	18519	Perfect match	AcrIE1 (WP_003158159.1), AcrIF3 (WP_015649655.1), AcrIF3 (WP_003158160.1), AcrIF12 (WP_003158163.1)
GCF_000503175-NZ_AYON01000160.1-68834-70053	Pseudomonas aeruginosa DHS29	GCF_000503175	80	NZ_AYON01000160.1	69413	69835	+	WP_015649655.1	140	AcrHomolog:AcrIF3|95.0	-8.5	4.4483	-4	Bacteria;;Proteobacteria;Gammaproteobacteria;Pseudomonadales;Pseudomonadaceae;Pseudomonas;Pseudomonas aeruginosa;Pseudomonas aeruginosa DHS29	-	-	NZ_AYON01000040_1[8373;8890]|NZ_AYON01000040_2[18123;18884]|CAS-TypeIE[12348;18058]|CAS[9673;18058]	NZ_AYON01000040.1	Type I-E	Type I-E or II-B (group F18)	Complete	2	7	73849	18519	Perfect match	AcrIE1 (WP_003158159.1), AcrIF3 (WP_015649655.1), AcrIF3 (WP_003158160.1), AcrIF12 (WP_003158163.1)
GCF_000503175-NZ_AYON01000160.1-68834-70053	Pseudomonas aeruginosa DHS29	GCF_000503175	81	NZ_AYON01000160.1	69832	70053	+	WP_031636954.1	73	AcaHomolog:AcrIF3-0-WP_031636954.1|HTH_8|100.0	2.5	8.8839	-	Bacteria;;Proteobacteria;Gammaproteobacteria;Pseudomonadales;Pseudomonadaceae;Pseudomonas;Pseudomonas aeruginosa;Pseudomonas aeruginosa DHS29	-	-	NZ_AYON01000040_1[8373;8890]|NZ_AYON01000040_2[18123;18884]|CAS-TypeIE[12348;18058]|CAS[9673;18058]	NZ_AYON01000040.1	Type I-E	Type I-E or II-B (group F18)	Complete	2	7	73849	18519	Perfect match	AcrIE1 (WP_003158159.1), AcrIF3 (WP_015649655.1), AcrIF3 (WP_003158160.1), AcrIF12 (WP_003158163.1)
GCF_000505905-NZ_AWYT01002050.1-1849-2722	Pseudomonas aeruginosa JD304	GCF_000505905	3	NZ_AWYT01002050.1	1849	2070	-	WP_012613791.1	73	AcaHomolog:AcrIF5-0-WP_012613791.1|HTH_8|100.0	2.5	8.8839	-4	Bacteria;;Proteobacteria;Gammaproteobacteria;Pseudomonadales;Pseudomonadaceae;Pseudomonas;Pseudomonas aeruginosa;Pseudomonas aeruginosa JD304	-	-	-
GCF_000505905-NZ_AWYT01002050.1-1849-2722	Pseudomonas aeruginosa JD304	GCF_000505905	4	NZ_AWYT01002050.1	2067	2306	-	WP_034007236.1	79	AcrHomolog:AcrIF5|92.4	1.5	8.5858	-4	Bacteria;;Proteobacteria;Gammaproteobacteria;Pseudomonadales;Pseudomonadaceae;Pseudomonas;Pseudomonas aeruginosa;Pseudomonas aeruginosa JD304	-	-	-
GCF_000505905-NZ_AWYT01002050.1-1849-2722	Pseudomonas aeruginosa JD304	GCF_000505905	5	NZ_AWYT01002050.1	2303	2722	-	WP_012613789.1	139	AcrHomolog:AcrIF3|87.7	-5	4.7692	273	Bacteria;;Proteobacteria;Gammaproteobacteria;Pseudomonadales;Pseudomonadaceae;Pseudomonas;Pseudomonas aeruginosa;Pseudomonas aeruginosa JD304	-	-	-
GCF_000505925-NZ_AWYR01002060.1-16722-17595	Pseudomonas aeruginosa JD310	GCF_000505925	27	NZ_AWYR01002060.1	16722	17141	+	WP_012613789.1	139	AcrHomolog:AcrIF3|87.7	-5	4.7692	-4	Bacteria;;Proteobacteria;Gammaproteobacteria;Pseudomonadales;Pseudomonadaceae;Pseudomonas;Pseudomonas aeruginosa;Pseudomonas aeruginosa JD310	-	-	-
GCF_000505925-NZ_AWYR01002060.1-16722-17595	Pseudomonas aeruginosa JD310	GCF_000505925	28	NZ_AWYR01002060.1	17138	17377	+	WP_034007236.1	79	AcrHomolog:AcrIF5|92.4	1.5	8.5858	-4	Bacteria;;Proteobacteria;Gammaproteobacteria;Pseudomonadales;Pseudomonadaceae;Pseudomonas;Pseudomonas aeruginosa;Pseudomonas aeruginosa JD310	-	-	-
GCF_000505925-NZ_AWYR01002060.1-16722-17595	Pseudomonas aeruginosa JD310	GCF_000505925	29	NZ_AWYR01002060.1	17374	17595	+	WP_012613791.1	73	AcaHomolog:AcrIF5-0-WP_012613791.1|HTH_8|100.0	2.5	8.8839	-	Bacteria;;Proteobacteria;Gammaproteobacteria;Pseudomonadales;Pseudomonadaceae;Pseudomonas;Pseudomonas aeruginosa;Pseudomonas aeruginosa JD310	-	-	-
GCF_000505945-NZ_AWYQ01001792.1-5174-6168	Pseudomonas aeruginosa JD312	GCF_000505945	9	NZ_AWYQ01001792.1	5174	5395	-	WP_031805868.1	73	AcaHomolog:AcrIF7-0-WP_031805868.1|HTH_8|100.0	2.5	8.9317	-11	Bacteria;;Proteobacteria;Gammaproteobacteria;Pseudomonadales;Pseudomonadaceae;Pseudomonas;Pseudomonas aeruginosa;Pseudomonas aeruginosa JD312	-	-	-
GCF_000505945-NZ_AWYQ01001792.1-5174-6168	Pseudomonas aeruginosa JD312	GCF_000505945	10	NZ_AWYQ01001792.1	5385	5588	-	WP_031805869.1	67	AcrHomolog:AcrIF7|98.5	-9.5	3.6395	112	Bacteria;;Proteobacteria;Gammaproteobacteria;Pseudomonadales;Pseudomonadaceae;Pseudomonas;Pseudomonas aeruginosa;Pseudomonas aeruginosa JD312	-	-	-
GCF_000505945-NZ_AWYQ01001792.1-5174-6168	Pseudomonas aeruginosa JD312	GCF_000505945	11	NZ_AWYQ01001792.1	5701	6168	-	WP_015972867.1	155	-	3.5	10.0801	-	Bacteria;;Proteobacteria;Gammaproteobacteria;Pseudomonadales;Pseudomonadaceae;Pseudomonas;Pseudomonas aeruginosa;Pseudomonas aeruginosa JD312	Phage_tail_S	-	-
GCF_000505985-NZ_AWYN01001907.1-17959-18832	Pseudomonas aeruginosa JD315	GCF_000505985	28	NZ_AWYN01001907.1	17959	18378	+	WP_012613789.1	139	AcrHomolog:AcrIF3|87.7	-5	4.7692	-4	Bacteria;;Proteobacteria;Gammaproteobacteria;Pseudomonadales;Pseudomonadaceae;Pseudomonas;Pseudomonas aeruginosa;Pseudomonas aeruginosa JD315	-	-	-
GCF_000505985-NZ_AWYN01001907.1-17959-18832	Pseudomonas aeruginosa JD315	GCF_000505985	29	NZ_AWYN01001907.1	18375	18614	+	WP_034007236.1	79	AcrHomolog:AcrIF5|92.4	1.5	8.5858	-4	Bacteria;;Proteobacteria;Gammaproteobacteria;Pseudomonadales;Pseudomonadaceae;Pseudomonas;Pseudomonas aeruginosa;Pseudomonas aeruginosa JD315	-	-	-
GCF_000505985-NZ_AWYN01001907.1-17959-18832	Pseudomonas aeruginosa JD315	GCF_000505985	30	NZ_AWYN01001907.1	18611	18832	+	WP_012613791.1	73	AcaHomolog:AcrIF5-0-WP_012613791.1|HTH_8|100.0	2.5	8.8839	-	Bacteria;;Proteobacteria;Gammaproteobacteria;Pseudomonadales;Pseudomonadaceae;Pseudomonas;Pseudomonas aeruginosa;Pseudomonas aeruginosa JD315	-	-	-
GCF_000506045-NZ_AWYZ01001116.1-179-1052	Pseudomonas aeruginosa JD326	GCF_000506045	1	NZ_AWYZ01001116.1	179	400	-	WP_012613791.1	73	AcaHomolog:AcrIF5-0-WP_012613791.1|HTH_8|100.0	2.5	8.8839	-4	Bacteria;;Proteobacteria;Gammaproteobacteria;Pseudomonadales;Pseudomonadaceae;Pseudomonas;Pseudomonas aeruginosa;Pseudomonas aeruginosa JD326	-	-	-
GCF_000506045-NZ_AWYZ01001116.1-179-1052	Pseudomonas aeruginosa JD326	GCF_000506045	2	NZ_AWYZ01001116.1	397	636	-	WP_034007236.1	79	AcrHomolog:AcrIF5|92.4	1.5	8.5858	-4	Bacteria;;Proteobacteria;Gammaproteobacteria;Pseudomonadales;Pseudomonadaceae;Pseudomonas;Pseudomonas aeruginosa;Pseudomonas aeruginosa JD326	-	-	-
GCF_000506045-NZ_AWYZ01001116.1-179-1052	Pseudomonas aeruginosa JD326	GCF_000506045	3	NZ_AWYZ01001116.1	633	1052	-	WP_012613789.1	139	AcrHomolog:AcrIF3|87.7	-5	4.7692	273	Bacteria;;Proteobacteria;Gammaproteobacteria;Pseudomonadales;Pseudomonadaceae;Pseudomonas;Pseudomonas aeruginosa;Pseudomonas aeruginosa JD326	-	-	-
GCF_000506185-NZ_AWYV01001866.1-13969-14842	Pseudomonas aeruginosa JD322	GCF_000506185	24	NZ_AWYV01001866.1	13969	14388	+	WP_012613789.1	139	AcrHomolog:AcrIF3|87.7	-5	4.7692	-4	Bacteria;;Proteobacteria;Gammaproteobacteria;Pseudomonadales;Pseudomonadaceae;Pseudomonas;Pseudomonas aeruginosa;Pseudomonas aeruginosa JD322	-	-	-
GCF_000506185-NZ_AWYV01001866.1-13969-14842	Pseudomonas aeruginosa JD322	GCF_000506185	25	NZ_AWYV01001866.1	14385	14624	+	WP_034007236.1	79	AcrHomolog:AcrIF5|92.4	1.5	8.5858	-4	Bacteria;;Proteobacteria;Gammaproteobacteria;Pseudomonadales;Pseudomonadaceae;Pseudomonas;Pseudomonas aeruginosa;Pseudomonas aeruginosa JD322	-	-	-
GCF_000506185-NZ_AWYV01001866.1-13969-14842	Pseudomonas aeruginosa JD322	GCF_000506185	26	NZ_AWYV01001866.1	14621	14842	+	WP_012613791.1	73	AcaHomolog:AcrIF5-0-WP_012613791.1|HTH_8|100.0	2.5	8.8839	-	Bacteria;;Proteobacteria;Gammaproteobacteria;Pseudomonadales;Pseudomonadaceae;Pseudomonas;Pseudomonas aeruginosa;Pseudomonas aeruginosa JD322	-	-	-
GCF_000506205-NZ_AWYX01002140.1-8145-9018	Pseudomonas aeruginosa JD324	GCF_000506205	12	NZ_AWYX01002140.1	8145	8564	+	WP_012613789.1	139	AcrHomolog:AcrIF3|87.7	-5	4.7692	-4	Bacteria;;Proteobacteria;Gammaproteobacteria;Pseudomonadales;Pseudomonadaceae;Pseudomonas;Pseudomonas aeruginosa;Pseudomonas aeruginosa JD324	-	-	-
GCF_000506205-NZ_AWYX01002140.1-8145-9018	Pseudomonas aeruginosa JD324	GCF_000506205	13	NZ_AWYX01002140.1	8561	8800	+	WP_034007236.1	79	AcrHomolog:AcrIF5|92.4	1.5	8.5858	-4	Bacteria;;Proteobacteria;Gammaproteobacteria;Pseudomonadales;Pseudomonadaceae;Pseudomonas;Pseudomonas aeruginosa;Pseudomonas aeruginosa JD324	-	-	-
GCF_000506205-NZ_AWYX01002140.1-8145-9018	Pseudomonas aeruginosa JD324	GCF_000506205	14	NZ_AWYX01002140.1	8797	9018	+	WP_012613791.1	73	AcaHomolog:AcrIF5-0-WP_012613791.1|HTH_8|100.0	2.5	8.8839	-	Bacteria;;Proteobacteria;Gammaproteobacteria;Pseudomonadales;Pseudomonadaceae;Pseudomonas;Pseudomonas aeruginosa;Pseudomonas aeruginosa JD324	-	-	-
GCF_000506265-NZ_AWZB01001762.1-1975-2848	Pseudomonas aeruginosa JD329	GCF_000506265	3	NZ_AWZB01001762.1	1975	2394	+	WP_012613789.1	139	AcrHomolog:AcrIF3|87.7	-5	4.7692	-4	Bacteria;;Proteobacteria;Gammaproteobacteria;Pseudomonadales;Pseudomonadaceae;Pseudomonas;Pseudomonas aeruginosa;Pseudomonas aeruginosa JD329	-	-	-
GCF_000506265-NZ_AWZB01001762.1-1975-2848	Pseudomonas aeruginosa JD329	GCF_000506265	4	NZ_AWZB01001762.1	2391	2630	+	WP_034007236.1	79	AcrHomolog:AcrIF5|92.4	1.5	8.5858	-4	Bacteria;;Proteobacteria;Gammaproteobacteria;Pseudomonadales;Pseudomonadaceae;Pseudomonas;Pseudomonas aeruginosa;Pseudomonas aeruginosa JD329	-	-	-
GCF_000506265-NZ_AWZB01001762.1-1975-2848	Pseudomonas aeruginosa JD329	GCF_000506265	5	NZ_AWZB01001762.1	2627	2848	+	WP_012613791.1	73	AcaHomolog:AcrIF5-0-WP_012613791.1|HTH_8|100.0	2.5	8.8839	-	Bacteria;;Proteobacteria;Gammaproteobacteria;Pseudomonadales;Pseudomonadaceae;Pseudomonas;Pseudomonas aeruginosa;Pseudomonas aeruginosa JD329	-	-	-
GCF_000506365-NZ_AWZG01001811.1-184-1057	Pseudomonas aeruginosa JD335	GCF_000506365	1	NZ_AWZG01001811.1	184	405	-	WP_012613791.1	73	AcaHomolog:AcrIF5-0-WP_012613791.1|HTH_8|100.0	2.5	8.8839	-4	Bacteria;;Proteobacteria;Gammaproteobacteria;Pseudomonadales;Pseudomonadaceae;Pseudomonas;Pseudomonas aeruginosa;Pseudomonas aeruginosa JD335	-	-	-
GCF_000506365-NZ_AWZG01001811.1-184-1057	Pseudomonas aeruginosa JD335	GCF_000506365	2	NZ_AWZG01001811.1	402	641	-	WP_034007236.1	79	AcrHomolog:AcrIF5|92.4	1.5	8.5858	-4	Bacteria;;Proteobacteria;Gammaproteobacteria;Pseudomonadales;Pseudomonadaceae;Pseudomonas;Pseudomonas aeruginosa;Pseudomonas aeruginosa JD335	-	-	-
GCF_000506365-NZ_AWZG01001811.1-184-1057	Pseudomonas aeruginosa JD335	GCF_000506365	3	NZ_AWZG01001811.1	638	1057	-	WP_012613789.1	139	AcrHomolog:AcrIF3|87.7	-5	4.7692	273	Bacteria;;Proteobacteria;Gammaproteobacteria;Pseudomonadales;Pseudomonadaceae;Pseudomonas;Pseudomonas aeruginosa;Pseudomonas aeruginosa JD335	-	-	-
GCF_000506885-NZ_AZHU01000081.1-16799-18086	Pseudomonas aeruginosa VRFPA08	GCF_000506885	29	NZ_AZHU01000081.1	16799	17266	+	WP_015972867.1	155	-	3.5	10.0801	112	Bacteria;;Proteobacteria;Gammaproteobacteria;Pseudomonadales;Pseudomonadaceae;Pseudomonas;Pseudomonas aeruginosa;Pseudomonas aeruginosa VRFPA08	Phage_tail_S	-	-
GCF_000506885-NZ_AZHU01000081.1-16799-18086	Pseudomonas aeruginosa VRFPA08	GCF_000506885	30	NZ_AZHU01000081.1	17379	17576	+	WP_022580027.1	65	AcrHomolog:AcrIE3|96.8	-12	3.7617	-4	Bacteria;;Proteobacteria;Gammaproteobacteria;Pseudomonadales;Pseudomonadaceae;Pseudomonas;Pseudomonas aeruginosa;Pseudomonas aeruginosa VRFPA08	-	-	-
GCF_000506885-NZ_AZHU01000081.1-16799-18086	Pseudomonas aeruginosa VRFPA08	GCF_000506885	31	NZ_AZHU01000081.1	17573	17875	+	WP_016068584.1	100	AcrHomolog:AcrIF4|100.0	-2.5	5.0978	-38	Bacteria;;Proteobacteria;Gammaproteobacteria;Pseudomonadales;Pseudomonadaceae;Pseudomonas;Pseudomonas aeruginosa;Pseudomonas aeruginosa VRFPA08	-	-	-
GCF_000506885-NZ_AZHU01000081.1-16799-18086	Pseudomonas aeruginosa VRFPA08	GCF_000506885	32	NZ_AZHU01000081.1	17838	18086	+	WP_031294055.1	82	AcaHomolog:AcrIE3-0-REF:Gammaproteobacteria_gi_550039974-247912-284721_18248_18499_-|HTH_8|100.0	4.5	9.8006	-	Bacteria;;Proteobacteria;Gammaproteobacteria;Pseudomonadales;Pseudomonadaceae;Pseudomonas;Pseudomonas aeruginosa;Pseudomonas aeruginosa VRFPA08	HTH_8	-	-
GCF_000508765-NC_023066.1-1659717-1660590	Pseudomonas aeruginosa LES431	GCF_000508765	1552	NC_023066.1	1659717	1660136	+	WP_012613789.1	139	AcrHomolog:AcrIF3|87.7	-5	4.7692	-4	Bacteria;;Proteobacteria;Gammaproteobacteria;Pseudomonadales;Pseudomonadaceae;Pseudomonas;Pseudomonas aeruginosa;Pseudomonas aeruginosa LES431	-	-	-	NC_023066.1	?	Type I-F (group F5)	N/A	1	8	1668873	1530014	Perfect match	AcrIF3 (WP_012613789.1), AcrIF5 (WP_034007236.1)
GCF_000508765-NC_023066.1-1659717-1660590	Pseudomonas aeruginosa LES431	GCF_000508765	1553	NC_023066.1	1660133	1660372	+	WP_034007236.1	79	AcrHomolog:AcrIF5|92.4	1.5	8.5858	-4	Bacteria;;Proteobacteria;Gammaproteobacteria;Pseudomonadales;Pseudomonadaceae;Pseudomonas;Pseudomonas aeruginosa;Pseudomonas aeruginosa LES431	-	-	-	NC_023066.1	?	Type I-F (group F5)	N/A	1	8	1668873	1530014	Perfect match	AcrIF3 (WP_012613789.1), AcrIF5 (WP_034007236.1)
GCF_000508765-NC_023066.1-1659717-1660590	Pseudomonas aeruginosa LES431	GCF_000508765	1554	NC_023066.1	1660369	1660590	+	WP_012613791.1	73	AcaHomolog:AcrIF5-0-WP_012613791.1|HTH_8|100.0	2.5	8.8839	-	Bacteria;;Proteobacteria;Gammaproteobacteria;Pseudomonadales;Pseudomonadaceae;Pseudomonas;Pseudomonas aeruginosa;Pseudomonas aeruginosa LES431	-	-	-	NC_023066.1	?	Type I-F (group F5)	N/A	1	8	1668873	1530014	Perfect match	AcrIF3 (WP_012613789.1), AcrIF5 (WP_034007236.1)
GCF_000508885-NZ_BAHQ02000060.1-16409-17692	Clostridiales bacterium VE202-03	GCF_000508885	14	NZ_BAHQ02000060.1	16409	16906	+	WP_024723214.1	165	AcrHomolog:AcrIIA11|48.5	5.5	8.1507	-4	Bacteria;;Firmicutes;Clostridia;Clostridiales;;;;Clostridiales bacterium VE202-03	-	-	NZ_BAHQ02000333_1[7628;11381]|CAS-TypeIC[2151;7158]|CAS[51;7456]
GCF_000508885-NZ_BAHQ02000060.1-16409-17692	Clostridiales bacterium VE202-03	GCF_000508885	15	NZ_BAHQ02000060.1	16903	17322	+	WP_009260172.1	139	AcaHomolog:AcrIIA11-0-3300006476_____Ga0100233_101379_1210_1629_||HTH_32|100.0	11	10.7987	1	Bacteria;;Firmicutes;Clostridia;Clostridiales;;;;Clostridiales bacterium VE202-03	-	-	NZ_BAHQ02000333_1[7628;11381]|CAS-TypeIC[2151;7158]|CAS[51;7456]
GCF_000508885-NZ_BAHQ02000060.1-16409-17692	Clostridiales bacterium VE202-03	GCF_000508885	16	NZ_BAHQ02000060.1	17324	17692	+	WP_007491346.1	122	-	3	7.4668	-	Bacteria;;Firmicutes;Clostridia;Clostridiales;;;;Clostridiales bacterium VE202-03	-	-	NZ_BAHQ02000333_1[7628;11381]|CAS-TypeIC[2151;7158]|CAS[51;7456]
GCF_000518385-NZ_JADM01000008.1-113184-114821	Alcanivorax sp. 43B_GOM-46m	GCF_000518385	102	NZ_JADM01000008.1	113184	113507	+	WP_026949100.1	107	-	6	10.587	8	Bacteria;;Proteobacteria;Gammaproteobacteria;Oceanospirillales;Alcanivoracaceae;Alcanivorax;;Alcanivorax sp. 43B_GOM-46m	-	-	-
GCF_000518385-NZ_JADM01000008.1-113184-114821	Alcanivorax sp. 43B_GOM-46m	GCF_000518385	103	NZ_JADM01000008.1	113516	114085	+	WP_051414338.1	189	-	0.5	6.7057	86	Bacteria;;Proteobacteria;Gammaproteobacteria;Oceanospirillales;Alcanivoracaceae;Alcanivorax;;Alcanivorax sp. 43B_GOM-46m	SRAP	-	-
GCF_000518385-NZ_JADM01000008.1-113184-114821	Alcanivorax sp. 43B_GOM-46m	GCF_000518385	104	NZ_JADM01000008.1	114172	114624	+	WP_026949101.1	150	AcrHomolog:AcrIF11|28.1	-23.5	3.8484	-1	Bacteria;;Proteobacteria;Gammaproteobacteria;Oceanospirillales;Alcanivoracaceae;Alcanivorax;;Alcanivorax sp. 43B_GOM-46m	-	-	-
GCF_000518385-NZ_JADM01000008.1-113184-114821	Alcanivorax sp. 43B_GOM-46m	GCF_000518385	105	NZ_JADM01000008.1	114624	114821	+	WP_035450933.1	65	AcaHomolog:AcrIF11-0-WP_035450933.1|HTH_3|100.0	3	10.6026	-	Bacteria;;Proteobacteria;Gammaproteobacteria;Oceanospirillales;Alcanivoracaceae;Alcanivorax;;Alcanivorax sp. 43B_GOM-46m	HTH_3	-	-
GCF_000520295-NZ_KI914477.1-305615-306834	Pseudomonas aeruginosa BWHPSA045	GCF_000520295	301	NZ_KI914477.1	305615	305836	-	WP_031636954.1	73	AcaHomolog:AcrIF3-0-WP_031636954.1|HTH_8|100.0	2.5	8.8839	-4	Bacteria;;Proteobacteria;Gammaproteobacteria;Pseudomonadales;Pseudomonadaceae;Pseudomonas;Pseudomonas aeruginosa;Pseudomonas aeruginosa BWHPSA045	-	-	NZ_KI914476_1[2114672;2115189]|NZ_KI914476_3[2124861;2125378]|CAS-TypeIE[2115693;2124078]	NZ_KI914476.1	Type I-E	Type I-E or II-B (group F18)	Complete	1	5	290000	2114945	..ct............................	AcrIE1 (WP_003158159.1), AcrIF3 (WP_015649655.1), AcrIF3 (WP_003158160.1), AcrIF12 (WP_003158163.1)
GCF_000520295-NZ_KI914477.1-305615-306834	Pseudomonas aeruginosa BWHPSA045	GCF_000520295	302	NZ_KI914477.1	305833	306255	-	WP_015649655.1	140	AcrHomolog:AcrIF3|95.0	-8.5	4.4483	111	Bacteria;;Proteobacteria;Gammaproteobacteria;Pseudomonadales;Pseudomonadaceae;Pseudomonas;Pseudomonas aeruginosa;Pseudomonas aeruginosa BWHPSA045	-	-	NZ_KI914476_1[2114672;2115189]|NZ_KI914476_3[2124861;2125378]|CAS-TypeIE[2115693;2124078]	NZ_KI914476.1	Type I-E	Type I-E or II-B (group F18)	Complete	1	5	290000	2114945	..ct............................	AcrIE1 (WP_003158159.1), AcrIF3 (WP_015649655.1), AcrIF3 (WP_003158160.1), AcrIF12 (WP_003158163.1)
GCF_000520295-NZ_KI914477.1-305615-306834	Pseudomonas aeruginosa BWHPSA045	GCF_000520295	303	NZ_KI914477.1	306367	306834	-	WP_015649656.1	155	-	-1.5	5.6864	-	Bacteria;;Proteobacteria;Gammaproteobacteria;Pseudomonadales;Pseudomonadaceae;Pseudomonas;Pseudomonas aeruginosa;Pseudomonas aeruginosa BWHPSA045	Phage_tail_S	-	NZ_KI914476_1[2114672;2115189]|NZ_KI914476_3[2124861;2125378]|CAS-TypeIE[2115693;2124078]	NZ_KI914476.1	Type I-E	Type I-E or II-B (group F18)	Complete	1	5	290000	2114945	..ct............................	AcrIE1 (WP_003158159.1), AcrIF3 (WP_015649655.1), AcrIF3 (WP_003158160.1), AcrIF12 (WP_003158163.1)
GCF_000523395-NZ_AKYX01000036.1-11767-15277	Klebsiella sp. 10982	GCF_000523395	15	NZ_AKYX01000036.1	11767	12219	-	WP_009308352.1	150	-	4.5	9.0083	6	Bacteria;;Proteobacteria;Gammaproteobacteria;Enterobacterales;Enterobacteriaceae;Klebsiella;;Klebsiella sp. 10982	GP3_package	-	NZ_AKYX01000019_1[190232;190809]|NZ_AKYX01000019_2[199470;200229]|CAS-TypeIE[191129;199422] + NZ_AKYX01000034_1[107859;108619]|CAS-TypeIE[108716;116742]
GCF_000523395-NZ_AKYX01000036.1-11767-15277	Klebsiella sp. 10982	GCF_000523395	16	NZ_AKYX01000036.1	12226	12486	-	WP_004199477.1	86	-	-2	5.1786	-17	Bacteria;;Proteobacteria;Gammaproteobacteria;Enterobacterales;Enterobacteriaceae;Klebsiella;;Klebsiella sp. 10982	-	-	NZ_AKYX01000019_1[190232;190809]|NZ_AKYX01000019_2[199470;200229]|CAS-TypeIE[191129;199422] + NZ_AKYX01000034_1[107859;108619]|CAS-TypeIE[108716;116742]
GCF_000523395-NZ_AKYX01000036.1-11767-15277	Klebsiella sp. 10982	GCF_000523395	17	NZ_AKYX01000036.1	12470	12703	-	WP_004199520.1	77	-	-3.5	4.5822	61	Bacteria;;Proteobacteria;Gammaproteobacteria;Enterobacterales;Enterobacteriaceae;Klebsiella;;Klebsiella sp. 10982	-	-	NZ_AKYX01000019_1[190232;190809]|NZ_AKYX01000019_2[199470;200229]|CAS-TypeIE[191129;199422] + NZ_AKYX01000034_1[107859;108619]|CAS-TypeIE[108716;116742]
GCF_000523395-NZ_AKYX01000036.1-11767-15277	Klebsiella sp. 10982	GCF_000523395	18	NZ_AKYX01000036.1	12765	13289	-	WP_004199492.1	174	AcrHomolog:AcrIIA7|41.7	0	6.487	40	Bacteria;;Proteobacteria;Gammaproteobacteria;Enterobacterales;Enterobacteriaceae;Klebsiella;;Klebsiella sp. 10982	DUF2829	-	NZ_AKYX01000019_1[190232;190809]|NZ_AKYX01000019_2[199470;200229]|CAS-TypeIE[191129;199422] + NZ_AKYX01000034_1[107859;108619]|CAS-TypeIE[108716;116742]
GCF_000523395-NZ_AKYX01000036.1-11767-15277	Klebsiella sp. 10982	GCF_000523395	19	NZ_AKYX01000036.1	13330	13770	-	WP_004199525.1	146	-	-7.5	4.6379	5	Bacteria;;Proteobacteria;Gammaproteobacteria;Enterobacterales;Enterobacteriaceae;Klebsiella;;Klebsiella sp. 10982	Phage_gp49_66	-	NZ_AKYX01000019_1[190232;190809]|NZ_AKYX01000019_2[199470;200229]|CAS-TypeIE[191129;199422] + NZ_AKYX01000034_1[107859;108619]|CAS-TypeIE[108716;116742]
GCF_000523395-NZ_AKYX01000036.1-11767-15277	Klebsiella sp. 10982	GCF_000523395	20	NZ_AKYX01000036.1	13776	14123	-	WP_004199527.1	115	AcaHomolog:REF:Gammaproteobacteria_gi_510824215_22939_23286_-|HTH_IclR-1-AcrIIA7|100.0	10	10.6814	-13	Bacteria;;Proteobacteria;Gammaproteobacteria;Enterobacterales;Enterobacteriaceae;Klebsiella;;Klebsiella sp. 10982	HTH_IclR	-	NZ_AKYX01000019_1[190232;190809]|NZ_AKYX01000019_2[199470;200229]|CAS-TypeIE[191129;199422] + NZ_AKYX01000034_1[107859;108619]|CAS-TypeIE[108716;116742]
GCF_000523395-NZ_AKYX01000036.1-11767-15277	Klebsiella sp. 10982	GCF_000523395	21	NZ_AKYX01000036.1	14111	14434	-	WP_071570746.1	107	-	6	8.5347	-11	Bacteria;;Proteobacteria;Gammaproteobacteria;Enterobacterales;Enterobacteriaceae;Klebsiella;;Klebsiella sp. 10982	RecA_dep_nuc	-	NZ_AKYX01000019_1[190232;190809]|NZ_AKYX01000019_2[199470;200229]|CAS-TypeIE[191129;199422] + NZ_AKYX01000034_1[107859;108619]|CAS-TypeIE[108716;116742]
GCF_000523395-NZ_AKYX01000036.1-11767-15277	Klebsiella sp. 10982	GCF_000523395	22	NZ_AKYX01000036.1	14424	15017	-	WP_025712903.1	197	-	3.5	9.0369	68	Bacteria;;Proteobacteria;Gammaproteobacteria;Enterobacterales;Enterobacteriaceae;Klebsiella;;Klebsiella sp. 10982	DUF1367	-	NZ_AKYX01000019_1[190232;190809]|NZ_AKYX01000019_2[199470;200229]|CAS-TypeIE[191129;199422] + NZ_AKYX01000034_1[107859;108619]|CAS-TypeIE[108716;116742]
GCF_000523395-NZ_AKYX01000036.1-11767-15277	Klebsiella sp. 10982	GCF_000523395	23	NZ_AKYX01000036.1	15086	15277	-	WP_025712904.1	63	-	-2	4.9546	180	Bacteria;;Proteobacteria;Gammaproteobacteria;Enterobacterales;Enterobacteriaceae;Klebsiella;;Klebsiella sp. 10982	-	-	NZ_AKYX01000019_1[190232;190809]|NZ_AKYX01000019_2[199470;200229]|CAS-TypeIE[191129;199422] + NZ_AKYX01000034_1[107859;108619]|CAS-TypeIE[108716;116742]
GCF_000566945-NZ_KK036648.1-1097394-1100904	Klebsiella pneumoniae UCI 21	GCF_000566945	1091	NZ_KK036648.1	1097394	1097585	+	WP_029499143.1	63	-	-2	4.9546	68	Bacteria;;Proteobacteria;Gammaproteobacteria;Enterobacterales;Enterobacteriaceae;Klebsiella;Klebsiella pneumoniae;Klebsiella pneumoniae UCI 21	-	-	-
GCF_000566945-NZ_KK036648.1-1097394-1100904	Klebsiella pneumoniae UCI 21	GCF_000566945	1092	NZ_KK036648.1	1097654	1098247	+	WP_004199500.1	197	-	2.5	8.2843	-11	Bacteria;;Proteobacteria;Gammaproteobacteria;Enterobacterales;Enterobacteriaceae;Klebsiella;Klebsiella pneumoniae;Klebsiella pneumoniae UCI 21	DUF1367	-	-
GCF_000566945-NZ_KK036648.1-1097394-1100904	Klebsiella pneumoniae UCI 21	GCF_000566945	1093	NZ_KK036648.1	1098237	1098560	+	WP_071570746.1	107	-	6	8.5347	-13	Bacteria;;Proteobacteria;Gammaproteobacteria;Enterobacterales;Enterobacteriaceae;Klebsiella;Klebsiella pneumoniae;Klebsiella pneumoniae UCI 21	RecA_dep_nuc	-	-
GCF_000566945-NZ_KK036648.1-1097394-1100904	Klebsiella pneumoniae UCI 21	GCF_000566945	1094	NZ_KK036648.1	1098548	1098895	+	WP_022644607.1	115	AcaHomolog:WP_022644607.1|HTH_IclR-1-AcrIIA7|100.0	10	10.6814	5	Bacteria;;Proteobacteria;Gammaproteobacteria;Enterobacterales;Enterobacteriaceae;Klebsiella;Klebsiella pneumoniae;Klebsiella pneumoniae UCI 21	HTH_IclR	-	-
GCF_000566945-NZ_KK036648.1-1097394-1100904	Klebsiella pneumoniae UCI 21	GCF_000566945	1095	NZ_KK036648.1	1098901	1099341	+	WP_004199525.1	146	-	-7.5	4.6379	40	Bacteria;;Proteobacteria;Gammaproteobacteria;Enterobacterales;Enterobacteriaceae;Klebsiella;Klebsiella pneumoniae;Klebsiella pneumoniae UCI 21	Phage_gp49_66	-	-
GCF_000566945-NZ_KK036648.1-1097394-1100904	Klebsiella pneumoniae UCI 21	GCF_000566945	1096	NZ_KK036648.1	1099382	1099906	+	WP_004199492.1	174	AcrHomolog:AcrIIA7|41.7	0	6.487	61	Bacteria;;Proteobacteria;Gammaproteobacteria;Enterobacterales;Enterobacteriaceae;Klebsiella;Klebsiella pneumoniae;Klebsiella pneumoniae UCI 21	DUF2829	-	-
GCF_000566945-NZ_KK036648.1-1097394-1100904	Klebsiella pneumoniae UCI 21	GCF_000566945	1097	NZ_KK036648.1	1099968	1100201	+	WP_004199520.1	77	-	-3.5	4.5822	-17	Bacteria;;Proteobacteria;Gammaproteobacteria;Enterobacterales;Enterobacteriaceae;Klebsiella;Klebsiella pneumoniae;Klebsiella pneumoniae UCI 21	-	-	-
GCF_000566945-NZ_KK036648.1-1097394-1100904	Klebsiella pneumoniae UCI 21	GCF_000566945	1098	NZ_KK036648.1	1100185	1100445	+	WP_004199477.1	86	-	-2	5.1786	6	Bacteria;;Proteobacteria;Gammaproteobacteria;Enterobacterales;Enterobacteriaceae;Klebsiella;Klebsiella pneumoniae;Klebsiella pneumoniae UCI 21	-	-	-
GCF_000566945-NZ_KK036648.1-1097394-1100904	Klebsiella pneumoniae UCI 21	GCF_000566945	1099	NZ_KK036648.1	1100452	1100904	+	WP_004199526.1	150	-	5.5	9.4025	-	Bacteria;;Proteobacteria;Gammaproteobacteria;Enterobacterales;Enterobacteriaceae;Klebsiella;Klebsiella pneumoniae;Klebsiella pneumoniae UCI 21	GP3_package	-	-
GCF_000566985-NZ_KK036664.1-1200294-1203804	Klebsiella pneumoniae UCI 19	GCF_000566985	1209	NZ_KK036664.1	1200294	1200485	+	WP_029499143.1	63	-	-2	4.9546	68	Bacteria;;Proteobacteria;Gammaproteobacteria;Enterobacterales;Enterobacteriaceae;Klebsiella;Klebsiella pneumoniae;Klebsiella pneumoniae UCI 19	-	-	-
GCF_000566985-NZ_KK036664.1-1200294-1203804	Klebsiella pneumoniae UCI 19	GCF_000566985	1210	NZ_KK036664.1	1200554	1201147	+	WP_004199500.1	197	-	2.5	8.2843	-11	Bacteria;;Proteobacteria;Gammaproteobacteria;Enterobacterales;Enterobacteriaceae;Klebsiella;Klebsiella pneumoniae;Klebsiella pneumoniae UCI 19	DUF1367	-	-
GCF_000566985-NZ_KK036664.1-1200294-1203804	Klebsiella pneumoniae UCI 19	GCF_000566985	1211	NZ_KK036664.1	1201137	1201460	+	WP_071570746.1	107	-	6	8.5347	-13	Bacteria;;Proteobacteria;Gammaproteobacteria;Enterobacterales;Enterobacteriaceae;Klebsiella;Klebsiella pneumoniae;Klebsiella pneumoniae UCI 19	RecA_dep_nuc	-	-
GCF_000566985-NZ_KK036664.1-1200294-1203804	Klebsiella pneumoniae UCI 19	GCF_000566985	1212	NZ_KK036664.1	1201448	1201795	+	WP_022644607.1	115	AcaHomolog:WP_022644607.1|HTH_IclR-1-AcrIIA7|100.0	10	10.6814	5	Bacteria;;Proteobacteria;Gammaproteobacteria;Enterobacterales;Enterobacteriaceae;Klebsiella;Klebsiella pneumoniae;Klebsiella pneumoniae UCI 19	HTH_IclR	-	-
GCF_000566985-NZ_KK036664.1-1200294-1203804	Klebsiella pneumoniae UCI 19	GCF_000566985	1213	NZ_KK036664.1	1201801	1202241	+	WP_004199525.1	146	-	-7.5	4.6379	40	Bacteria;;Proteobacteria;Gammaproteobacteria;Enterobacterales;Enterobacteriaceae;Klebsiella;Klebsiella pneumoniae;Klebsiella pneumoniae UCI 19	Phage_gp49_66	-	-
GCF_000566985-NZ_KK036664.1-1200294-1203804	Klebsiella pneumoniae UCI 19	GCF_000566985	1214	NZ_KK036664.1	1202282	1202806	+	WP_004199492.1	174	AcrHomolog:AcrIIA7|41.7	0	6.487	61	Bacteria;;Proteobacteria;Gammaproteobacteria;Enterobacterales;Enterobacteriaceae;Klebsiella;Klebsiella pneumoniae;Klebsiella pneumoniae UCI 19	DUF2829	-	-
GCF_000566985-NZ_KK036664.1-1200294-1203804	Klebsiella pneumoniae UCI 19	GCF_000566985	1215	NZ_KK036664.1	1202868	1203101	+	WP_004199520.1	77	-	-3.5	4.5822	-17	Bacteria;;Proteobacteria;Gammaproteobacteria;Enterobacterales;Enterobacteriaceae;Klebsiella;Klebsiella pneumoniae;Klebsiella pneumoniae UCI 19	-	-	-
GCF_000566985-NZ_KK036664.1-1200294-1203804	Klebsiella pneumoniae UCI 19	GCF_000566985	1216	NZ_KK036664.1	1203085	1203345	+	WP_004199477.1	86	-	-2	5.1786	6	Bacteria;;Proteobacteria;Gammaproteobacteria;Enterobacterales;Enterobacteriaceae;Klebsiella;Klebsiella pneumoniae;Klebsiella pneumoniae UCI 19	-	-	-
GCF_000566985-NZ_KK036664.1-1200294-1203804	Klebsiella pneumoniae UCI 19	GCF_000566985	1217	NZ_KK036664.1	1203352	1203804	+	WP_004199526.1	150	-	5.5	9.4025	-	Bacteria;;Proteobacteria;Gammaproteobacteria;Enterobacterales;Enterobacteriaceae;Klebsiella;Klebsiella pneumoniae;Klebsiella pneumoniae UCI 19	GP3_package	-	-
GCF_000567025-NZ_KK036679.1-975100-978610	Klebsiella pneumoniae BIDMC 45	GCF_000567025	993	NZ_KK036679.1	975100	975291	+	WP_029499143.1	63	-	-2	4.9546	68	Bacteria;;Proteobacteria;Gammaproteobacteria;Enterobacterales;Enterobacteriaceae;Klebsiella;Klebsiella pneumoniae;Klebsiella pneumoniae BIDMC 45	-	-	-
GCF_000567025-NZ_KK036679.1-975100-978610	Klebsiella pneumoniae BIDMC 45	GCF_000567025	994	NZ_KK036679.1	975360	975953	+	WP_004199500.1	197	-	2.5	8.2843	-11	Bacteria;;Proteobacteria;Gammaproteobacteria;Enterobacterales;Enterobacteriaceae;Klebsiella;Klebsiella pneumoniae;Klebsiella pneumoniae BIDMC 45	DUF1367	-	-
GCF_000567025-NZ_KK036679.1-975100-978610	Klebsiella pneumoniae BIDMC 45	GCF_000567025	995	NZ_KK036679.1	975943	976266	+	WP_071570746.1	107	-	6	8.5347	-13	Bacteria;;Proteobacteria;Gammaproteobacteria;Enterobacterales;Enterobacteriaceae;Klebsiella;Klebsiella pneumoniae;Klebsiella pneumoniae BIDMC 45	RecA_dep_nuc	-	-
GCF_000567025-NZ_KK036679.1-975100-978610	Klebsiella pneumoniae BIDMC 45	GCF_000567025	996	NZ_KK036679.1	976254	976601	+	WP_022644607.1	115	AcaHomolog:WP_022644607.1|HTH_IclR-1-AcrIIA7|100.0	10	10.6814	5	Bacteria;;Proteobacteria;Gammaproteobacteria;Enterobacterales;Enterobacteriaceae;Klebsiella;Klebsiella pneumoniae;Klebsiella pneumoniae BIDMC 45	HTH_IclR	-	-
GCF_000567025-NZ_KK036679.1-975100-978610	Klebsiella pneumoniae BIDMC 45	GCF_000567025	997	NZ_KK036679.1	976607	977047	+	WP_004199525.1	146	-	-7.5	4.6379	40	Bacteria;;Proteobacteria;Gammaproteobacteria;Enterobacterales;Enterobacteriaceae;Klebsiella;Klebsiella pneumoniae;Klebsiella pneumoniae BIDMC 45	Phage_gp49_66	-	-
GCF_000567025-NZ_KK036679.1-975100-978610	Klebsiella pneumoniae BIDMC 45	GCF_000567025	998	NZ_KK036679.1	977088	977612	+	WP_004199492.1	174	AcrHomolog:AcrIIA7|41.7	0	6.487	61	Bacteria;;Proteobacteria;Gammaproteobacteria;Enterobacterales;Enterobacteriaceae;Klebsiella;Klebsiella pneumoniae;Klebsiella pneumoniae BIDMC 45	DUF2829	-	-
GCF_000567025-NZ_KK036679.1-975100-978610	Klebsiella pneumoniae BIDMC 45	GCF_000567025	999	NZ_KK036679.1	977674	977907	+	WP_004199520.1	77	-	-3.5	4.5822	-17	Bacteria;;Proteobacteria;Gammaproteobacteria;Enterobacterales;Enterobacteriaceae;Klebsiella;Klebsiella pneumoniae;Klebsiella pneumoniae BIDMC 45	-	-	-
GCF_000567025-NZ_KK036679.1-975100-978610	Klebsiella pneumoniae BIDMC 45	GCF_000567025	1000	NZ_KK036679.1	977891	978151	+	WP_004199477.1	86	-	-2	5.1786	6	Bacteria;;Proteobacteria;Gammaproteobacteria;Enterobacterales;Enterobacteriaceae;Klebsiella;Klebsiella pneumoniae;Klebsiella pneumoniae BIDMC 45	-	-	-
GCF_000567025-NZ_KK036679.1-975100-978610	Klebsiella pneumoniae BIDMC 45	GCF_000567025	1001	NZ_KK036679.1	978158	978610	+	WP_004199526.1	150	-	5.5	9.4025	-	Bacteria;;Proteobacteria;Gammaproteobacteria;Enterobacterales;Enterobacteriaceae;Klebsiella;Klebsiella pneumoniae;Klebsiella pneumoniae BIDMC 45	GP3_package	-	-
GCF_000567245-NZ_KK036744.1-5367567-5371077	Klebsiella pneumoniae BIDMC 34	GCF_000567245	5499	NZ_KK036744.1	5367567	5367758	+	WP_029499143.1	63	-	-2	4.9546	68	Bacteria;;Proteobacteria;Gammaproteobacteria;Enterobacterales;Enterobacteriaceae;Klebsiella;Klebsiella pneumoniae;Klebsiella pneumoniae BIDMC 34	-	-	-
GCF_000567245-NZ_KK036744.1-5367567-5371077	Klebsiella pneumoniae BIDMC 34	GCF_000567245	5500	NZ_KK036744.1	5367827	5368420	+	WP_004199500.1	197	-	2.5	8.2843	-11	Bacteria;;Proteobacteria;Gammaproteobacteria;Enterobacterales;Enterobacteriaceae;Klebsiella;Klebsiella pneumoniae;Klebsiella pneumoniae BIDMC 34	DUF1367	-	-
GCF_000567245-NZ_KK036744.1-5367567-5371077	Klebsiella pneumoniae BIDMC 34	GCF_000567245	5501	NZ_KK036744.1	5368410	5368733	+	WP_071570746.1	107	-	6	8.5347	-13	Bacteria;;Proteobacteria;Gammaproteobacteria;Enterobacterales;Enterobacteriaceae;Klebsiella;Klebsiella pneumoniae;Klebsiella pneumoniae BIDMC 34	RecA_dep_nuc	-	-
GCF_000567245-NZ_KK036744.1-5367567-5371077	Klebsiella pneumoniae BIDMC 34	GCF_000567245	5502	NZ_KK036744.1	5368721	5369068	+	WP_022644607.1	115	AcaHomolog:WP_022644607.1|HTH_IclR-1-AcrIIA7|100.0	10	10.6814	5	Bacteria;;Proteobacteria;Gammaproteobacteria;Enterobacterales;Enterobacteriaceae;Klebsiella;Klebsiella pneumoniae;Klebsiella pneumoniae BIDMC 34	HTH_IclR	-	-
GCF_000567245-NZ_KK036744.1-5367567-5371077	Klebsiella pneumoniae BIDMC 34	GCF_000567245	5503	NZ_KK036744.1	5369074	5369514	+	WP_004199525.1	146	-	-7.5	4.6379	40	Bacteria;;Proteobacteria;Gammaproteobacteria;Enterobacterales;Enterobacteriaceae;Klebsiella;Klebsiella pneumoniae;Klebsiella pneumoniae BIDMC 34	Phage_gp49_66	-	-
GCF_000567245-NZ_KK036744.1-5367567-5371077	Klebsiella pneumoniae BIDMC 34	GCF_000567245	5504	NZ_KK036744.1	5369555	5370079	+	WP_004199492.1	174	AcrHomolog:AcrIIA7|41.7	0	6.487	61	Bacteria;;Proteobacteria;Gammaproteobacteria;Enterobacterales;Enterobacteriaceae;Klebsiella;Klebsiella pneumoniae;Klebsiella pneumoniae BIDMC 34	DUF2829	-	-
GCF_000567245-NZ_KK036744.1-5367567-5371077	Klebsiella pneumoniae BIDMC 34	GCF_000567245	5505	NZ_KK036744.1	5370141	5370374	+	WP_004199520.1	77	-	-3.5	4.5822	-17	Bacteria;;Proteobacteria;Gammaproteobacteria;Enterobacterales;Enterobacteriaceae;Klebsiella;Klebsiella pneumoniae;Klebsiella pneumoniae BIDMC 34	-	-	-
GCF_000567245-NZ_KK036744.1-5367567-5371077	Klebsiella pneumoniae BIDMC 34	GCF_000567245	5506	NZ_KK036744.1	5370358	5370618	+	WP_004199477.1	86	-	-2	5.1786	6	Bacteria;;Proteobacteria;Gammaproteobacteria;Enterobacterales;Enterobacteriaceae;Klebsiella;Klebsiella pneumoniae;Klebsiella pneumoniae BIDMC 34	-	-	-
GCF_000567245-NZ_KK036744.1-5367567-5371077	Klebsiella pneumoniae BIDMC 34	GCF_000567245	5507	NZ_KK036744.1	5370625	5371077	+	WP_004199526.1	150	-	5.5	9.4025	-	Bacteria;;Proteobacteria;Gammaproteobacteria;Enterobacterales;Enterobacteriaceae;Klebsiella;Klebsiella pneumoniae;Klebsiella pneumoniae BIDMC 34	GP3_package	-	-
GCF_000567305-NZ_KK036783.1-368904-372414	Klebsiella pneumoniae BIDMC 18A	GCF_000567305	403	NZ_KK036783.1	368904	369356	-	WP_004199526.1	150	-	5.5	9.4025	6	Bacteria;;Proteobacteria;Gammaproteobacteria;Enterobacterales;Enterobacteriaceae;Klebsiella;Klebsiella pneumoniae;Klebsiella pneumoniae BIDMC 18A	GP3_package	-	-
GCF_000567305-NZ_KK036783.1-368904-372414	Klebsiella pneumoniae BIDMC 18A	GCF_000567305	404	NZ_KK036783.1	369363	369623	-	WP_004199477.1	86	-	-2	5.1786	-17	Bacteria;;Proteobacteria;Gammaproteobacteria;Enterobacterales;Enterobacteriaceae;Klebsiella;Klebsiella pneumoniae;Klebsiella pneumoniae BIDMC 18A	-	-	-
GCF_000567305-NZ_KK036783.1-368904-372414	Klebsiella pneumoniae BIDMC 18A	GCF_000567305	405	NZ_KK036783.1	369607	369840	-	WP_004199520.1	77	-	-3.5	4.5822	61	Bacteria;;Proteobacteria;Gammaproteobacteria;Enterobacterales;Enterobacteriaceae;Klebsiella;Klebsiella pneumoniae;Klebsiella pneumoniae BIDMC 18A	-	-	-
GCF_000567305-NZ_KK036783.1-368904-372414	Klebsiella pneumoniae BIDMC 18A	GCF_000567305	406	NZ_KK036783.1	369902	370426	-	WP_004199492.1	174	AcrHomolog:AcrIIA7|41.7	0	6.487	40	Bacteria;;Proteobacteria;Gammaproteobacteria;Enterobacterales;Enterobacteriaceae;Klebsiella;Klebsiella pneumoniae;Klebsiella pneumoniae BIDMC 18A	DUF2829	-	-
GCF_000567305-NZ_KK036783.1-368904-372414	Klebsiella pneumoniae BIDMC 18A	GCF_000567305	407	NZ_KK036783.1	370467	370907	-	WP_004199525.1	146	-	-7.5	4.6379	5	Bacteria;;Proteobacteria;Gammaproteobacteria;Enterobacterales;Enterobacteriaceae;Klebsiella;Klebsiella pneumoniae;Klebsiella pneumoniae BIDMC 18A	Phage_gp49_66	-	-
GCF_000567305-NZ_KK036783.1-368904-372414	Klebsiella pneumoniae BIDMC 18A	GCF_000567305	408	NZ_KK036783.1	370913	371260	-	WP_022644607.1	115	AcaHomolog:WP_022644607.1|HTH_IclR-1-AcrIIA7|100.0	10	10.6814	-13	Bacteria;;Proteobacteria;Gammaproteobacteria;Enterobacterales;Enterobacteriaceae;Klebsiella;Klebsiella pneumoniae;Klebsiella pneumoniae BIDMC 18A	HTH_IclR	-	-
GCF_000567305-NZ_KK036783.1-368904-372414	Klebsiella pneumoniae BIDMC 18A	GCF_000567305	409	NZ_KK036783.1	371248	371571	-	WP_071570746.1	107	-	6	8.5347	-11	Bacteria;;Proteobacteria;Gammaproteobacteria;Enterobacterales;Enterobacteriaceae;Klebsiella;Klebsiella pneumoniae;Klebsiella pneumoniae BIDMC 18A	RecA_dep_nuc	-	-
GCF_000567305-NZ_KK036783.1-368904-372414	Klebsiella pneumoniae BIDMC 18A	GCF_000567305	410	NZ_KK036783.1	371561	372154	-	WP_004199500.1	197	-	2.5	8.2843	68	Bacteria;;Proteobacteria;Gammaproteobacteria;Enterobacterales;Enterobacteriaceae;Klebsiella;Klebsiella pneumoniae;Klebsiella pneumoniae BIDMC 18A	DUF1367	-	-
GCF_000567305-NZ_KK036783.1-368904-372414	Klebsiella pneumoniae BIDMC 18A	GCF_000567305	411	NZ_KK036783.1	372223	372414	-	WP_029499143.1	63	-	-2	4.9546	180	Bacteria;;Proteobacteria;Gammaproteobacteria;Enterobacterales;Enterobacteriaceae;Klebsiella;Klebsiella pneumoniae;Klebsiella pneumoniae BIDMC 18A	-	-	-
GCF_000567785-NZ_KK036975.1-963902-967412	Klebsiella pneumoniae MGH 29	GCF_000567785	990	NZ_KK036975.1	963902	964093	+	WP_029499143.1	63	-	-2	4.9546	68	Bacteria;;Proteobacteria;Gammaproteobacteria;Enterobacterales;Enterobacteriaceae;Klebsiella;Klebsiella pneumoniae;Klebsiella pneumoniae MGH 29	-	-	-
GCF_000567785-NZ_KK036975.1-963902-967412	Klebsiella pneumoniae MGH 29	GCF_000567785	991	NZ_KK036975.1	964162	964755	+	WP_004199500.1	197	-	2.5	8.2843	-11	Bacteria;;Proteobacteria;Gammaproteobacteria;Enterobacterales;Enterobacteriaceae;Klebsiella;Klebsiella pneumoniae;Klebsiella pneumoniae MGH 29	DUF1367	-	-
GCF_000567785-NZ_KK036975.1-963902-967412	Klebsiella pneumoniae MGH 29	GCF_000567785	992	NZ_KK036975.1	964745	965068	+	WP_071570746.1	107	-	6	8.5347	-13	Bacteria;;Proteobacteria;Gammaproteobacteria;Enterobacterales;Enterobacteriaceae;Klebsiella;Klebsiella pneumoniae;Klebsiella pneumoniae MGH 29	RecA_dep_nuc	-	-
GCF_000567785-NZ_KK036975.1-963902-967412	Klebsiella pneumoniae MGH 29	GCF_000567785	993	NZ_KK036975.1	965056	965403	+	WP_022644607.1	115	AcaHomolog:WP_022644607.1|HTH_IclR-1-AcrIIA7|100.0	10	10.6814	5	Bacteria;;Proteobacteria;Gammaproteobacteria;Enterobacterales;Enterobacteriaceae;Klebsiella;Klebsiella pneumoniae;Klebsiella pneumoniae MGH 29	HTH_IclR	-	-
GCF_000567785-NZ_KK036975.1-963902-967412	Klebsiella pneumoniae MGH 29	GCF_000567785	994	NZ_KK036975.1	965409	965849	+	WP_004199525.1	146	-	-7.5	4.6379	40	Bacteria;;Proteobacteria;Gammaproteobacteria;Enterobacterales;Enterobacteriaceae;Klebsiella;Klebsiella pneumoniae;Klebsiella pneumoniae MGH 29	Phage_gp49_66	-	-
GCF_000567785-NZ_KK036975.1-963902-967412	Klebsiella pneumoniae MGH 29	GCF_000567785	995	NZ_KK036975.1	965890	966414	+	WP_004199492.1	174	AcrHomolog:AcrIIA7|41.7	0	6.487	61	Bacteria;;Proteobacteria;Gammaproteobacteria;Enterobacterales;Enterobacteriaceae;Klebsiella;Klebsiella pneumoniae;Klebsiella pneumoniae MGH 29	DUF2829	-	-
GCF_000567785-NZ_KK036975.1-963902-967412	Klebsiella pneumoniae MGH 29	GCF_000567785	996	NZ_KK036975.1	966476	966709	+	WP_004199520.1	77	-	-3.5	4.5822	-17	Bacteria;;Proteobacteria;Gammaproteobacteria;Enterobacterales;Enterobacteriaceae;Klebsiella;Klebsiella pneumoniae;Klebsiella pneumoniae MGH 29	-	-	-
GCF_000567785-NZ_KK036975.1-963902-967412	Klebsiella pneumoniae MGH 29	GCF_000567785	997	NZ_KK036975.1	966693	966953	+	WP_004199477.1	86	-	-2	5.1786	6	Bacteria;;Proteobacteria;Gammaproteobacteria;Enterobacterales;Enterobacteriaceae;Klebsiella;Klebsiella pneumoniae;Klebsiella pneumoniae MGH 29	-	-	-
GCF_000567785-NZ_KK036975.1-963902-967412	Klebsiella pneumoniae MGH 29	GCF_000567785	998	NZ_KK036975.1	966960	967412	+	WP_004199526.1	150	-	5.5	9.4025	-	Bacteria;;Proteobacteria;Gammaproteobacteria;Enterobacterales;Enterobacteriaceae;Klebsiella;Klebsiella pneumoniae;Klebsiella pneumoniae MGH 29	GP3_package	-	-
GCF_000567845-NZ_KK037008.1-1099298-1102808	Klebsiella pneumoniae UCICRE 13	GCF_000567845	1092	NZ_KK037008.1	1099298	1099489	+	WP_029499143.1	63	-	-2	4.9546	68	Bacteria;;Proteobacteria;Gammaproteobacteria;Enterobacterales;Enterobacteriaceae;Klebsiella;Klebsiella pneumoniae;Klebsiella pneumoniae UCICRE 13	-	-	-
GCF_000567845-NZ_KK037008.1-1099298-1102808	Klebsiella pneumoniae UCICRE 13	GCF_000567845	1093	NZ_KK037008.1	1099558	1100151	+	WP_004199500.1	197	-	2.5	8.2843	-11	Bacteria;;Proteobacteria;Gammaproteobacteria;Enterobacterales;Enterobacteriaceae;Klebsiella;Klebsiella pneumoniae;Klebsiella pneumoniae UCICRE 13	DUF1367	-	-
GCF_000567845-NZ_KK037008.1-1099298-1102808	Klebsiella pneumoniae UCICRE 13	GCF_000567845	1094	NZ_KK037008.1	1100141	1100464	+	WP_071570746.1	107	-	6	8.5347	-13	Bacteria;;Proteobacteria;Gammaproteobacteria;Enterobacterales;Enterobacteriaceae;Klebsiella;Klebsiella pneumoniae;Klebsiella pneumoniae UCICRE 13	RecA_dep_nuc	-	-
GCF_000567845-NZ_KK037008.1-1099298-1102808	Klebsiella pneumoniae UCICRE 13	GCF_000567845	1095	NZ_KK037008.1	1100452	1100799	+	WP_022644607.1	115	AcaHomolog:WP_022644607.1|HTH_IclR-1-AcrIIA7|100.0	10	10.6814	5	Bacteria;;Proteobacteria;Gammaproteobacteria;Enterobacterales;Enterobacteriaceae;Klebsiella;Klebsiella pneumoniae;Klebsiella pneumoniae UCICRE 13	HTH_IclR	-	-
GCF_000567845-NZ_KK037008.1-1099298-1102808	Klebsiella pneumoniae UCICRE 13	GCF_000567845	1096	NZ_KK037008.1	1100805	1101245	+	WP_004199525.1	146	-	-7.5	4.6379	40	Bacteria;;Proteobacteria;Gammaproteobacteria;Enterobacterales;Enterobacteriaceae;Klebsiella;Klebsiella pneumoniae;Klebsiella pneumoniae UCICRE 13	Phage_gp49_66	-	-
GCF_000567845-NZ_KK037008.1-1099298-1102808	Klebsiella pneumoniae UCICRE 13	GCF_000567845	1097	NZ_KK037008.1	1101286	1101810	+	WP_004199492.1	174	AcrHomolog:AcrIIA7|41.7	0	6.487	61	Bacteria;;Proteobacteria;Gammaproteobacteria;Enterobacterales;Enterobacteriaceae;Klebsiella;Klebsiella pneumoniae;Klebsiella pneumoniae UCICRE 13	DUF2829	-	-
GCF_000567845-NZ_KK037008.1-1099298-1102808	Klebsiella pneumoniae UCICRE 13	GCF_000567845	1098	NZ_KK037008.1	1101872	1102105	+	WP_004199520.1	77	-	-3.5	4.5822	-17	Bacteria;;Proteobacteria;Gammaproteobacteria;Enterobacterales;Enterobacteriaceae;Klebsiella;Klebsiella pneumoniae;Klebsiella pneumoniae UCICRE 13	-	-	-
GCF_000567845-NZ_KK037008.1-1099298-1102808	Klebsiella pneumoniae UCICRE 13	GCF_000567845	1099	NZ_KK037008.1	1102089	1102349	+	WP_004199477.1	86	-	-2	5.1786	6	Bacteria;;Proteobacteria;Gammaproteobacteria;Enterobacterales;Enterobacteriaceae;Klebsiella;Klebsiella pneumoniae;Klebsiella pneumoniae UCICRE 13	-	-	-
GCF_000567845-NZ_KK037008.1-1099298-1102808	Klebsiella pneumoniae UCICRE 13	GCF_000567845	1100	NZ_KK037008.1	1102356	1102808	+	WP_004199526.1	150	-	5.5	9.4025	-	Bacteria;;Proteobacteria;Gammaproteobacteria;Enterobacterales;Enterobacteriaceae;Klebsiella;Klebsiella pneumoniae;Klebsiella pneumoniae UCICRE 13	GP3_package	-	-
GCF_000568475-NZ_CP007160.1-33789-35642	Listeria monocytogenes WSLC1001	GCF_000568475	44	NZ_CP007160.1	33789	34361	-	WP_014930928.1	190	-	-7	4.8143	67	Bacteria;;Firmicutes;Bacilli;Bacillales;Listeriaceae;Listeria;Listeria monocytogenes;Listeria monocytogenes WSLC1001	-	-	NZ_CP007160_1[1410424;1412508]|NZ_CP007160_4[2199779;2200322]|CAS-TypeIIA[1412637;1418507]	NZ_CP007160.1	Type II-A	Type II-A or II-B (group F27)	Complete	1	29	2930288	1412311	Perfect match	AcrIIA3 (WP_014930931.1), AcrIIA2 (WP_014930930.1), AcrIIA1 (WP_014930929.1)
GCF_000568475-NZ_CP007160.1-33789-35642	Listeria monocytogenes WSLC1001	GCF_000568475	45	NZ_CP007160.1	34429	34878	-	WP_014930929.1	149	AcaHomolog:AcrIIA3-1-WP_014930929.1|HTH_26|100.0	-2.5	5.3467	4	Bacteria;;Firmicutes;Bacilli;Bacillales;Listeriaceae;Listeria;Listeria monocytogenes;Listeria monocytogenes WSLC1001	HTH_26	-	NZ_CP007160_1[1410424;1412508]|NZ_CP007160_4[2199779;2200322]|CAS-TypeIIA[1412637;1418507]	NZ_CP007160.1	Type II-A	Type II-A or II-B (group F27)	Complete	1	29	2930288	1412311	Perfect match	AcrIIA3 (WP_014930931.1), AcrIIA2 (WP_014930930.1), AcrIIA1 (WP_014930929.1)
GCF_000568475-NZ_CP007160.1-33789-35642	Listeria monocytogenes WSLC1001	GCF_000568475	46	NZ_CP007160.1	34883	35233	-	WP_014930930.1	116	AcrHomolog:AcrIIA2|52.5	-16.5	3.9178	31	Bacteria;;Firmicutes;Bacilli;Bacillales;Listeriaceae;Listeria;Listeria monocytogenes;Listeria monocytogenes WSLC1001	-	-	NZ_CP007160_1[1410424;1412508]|NZ_CP007160_4[2199779;2200322]|CAS-TypeIIA[1412637;1418507]	NZ_CP007160.1	Type II-A	Type II-A or II-B (group F27)	Complete	1	29	2930288	1412311	Perfect match	AcrIIA3 (WP_014930931.1), AcrIIA2 (WP_014930930.1), AcrIIA1 (WP_014930929.1)
GCF_000568475-NZ_CP007160.1-33789-35642	Listeria monocytogenes WSLC1001	GCF_000568475	47	NZ_CP007160.1	35265	35642	-	WP_014930931.1	125	AcrHomolog:AcrIIA3|91.2	2	7.3226	-	Bacteria;;Firmicutes;Bacilli;Bacillales;Listeriaceae;Listeria;Listeria monocytogenes;Listeria monocytogenes WSLC1001	-	-	NZ_CP007160_1[1410424;1412508]|NZ_CP007160_4[2199779;2200322]|CAS-TypeIIA[1412637;1418507]	NZ_CP007160.1	Type II-A	Type II-A or II-B (group F27)	Complete	1	29	2930288	1412311	Perfect match	AcrIIA3 (WP_014930931.1), AcrIIA2 (WP_014930930.1), AcrIIA1 (WP_014930929.1)
GCF_000577745-NZ_HG813249.1-1736820-1738430	Listeria monocytogenes 6179	GCF_000577745	1731	NZ_HG813249.1	1736820	1737317	-	WP_009926666.1	165	-	16	10.4058	24	Bacteria;;Firmicutes;Bacilli;Bacillales;Listeriaceae;Listeria;Listeria monocytogenes;Listeria monocytogenes 6179	-	-	NZ_HG813249_1[49;414]|NZ_HG813249_2[809631;809980]|NZ_HG813249_3[825174;827484]|CAS-TypeIIA[543;6404]|CAS-TypeIB[818099;824976]	NZ_HG813249.1	Type I-B	Type I-A (group F28)	Proteins missing: Cas4	3	3	1735084	809789	Perfect match	AcrIIA2 (WP_003722517.1), AcrIIA1 (WP_031669445.1), AcrIIA1 (WP_038409766.1)
GCF_000577745-NZ_HG813249.1-1736820-1738430	Listeria monocytogenes 6179	GCF_000577745	1732	NZ_HG813249.1	1737342	1737791	-	WP_031669445.1	149	AcaHomolog:AcrIIA2-0-WP_031669445.1|HTH_26|100.0	-4.5	4.9176	5	Bacteria;;Firmicutes;Bacilli;Bacillales;Listeriaceae;Listeria;Listeria monocytogenes;Listeria monocytogenes 6179	HTH_26	antitoxins|0.0029	NZ_HG813249_1[49;414]|NZ_HG813249_2[809631;809980]|NZ_HG813249_3[825174;827484]|CAS-TypeIIA[543;6404]|CAS-TypeIB[818099;824976]	NZ_HG813249.1	Type I-B	Type I-A (group F28)	Proteins missing: Cas4	3	3	1735084	809789	Perfect match	AcrIIA2 (WP_003722517.1), AcrIIA1 (WP_031669445.1), AcrIIA1 (WP_038409766.1)
GCF_000577745-NZ_HG813249.1-1736820-1738430	Listeria monocytogenes 6179	GCF_000577745	1733	NZ_HG813249.1	1737797	1738168	-	WP_003722517.1	123	AcrHomolog:AcrIIA2|100.0	-19	3.8434	28	Bacteria;;Firmicutes;Bacilli;Bacillales;Listeriaceae;Listeria;Listeria monocytogenes;Listeria monocytogenes 6179	-	-	NZ_HG813249_1[49;414]|NZ_HG813249_2[809631;809980]|NZ_HG813249_3[825174;827484]|CAS-TypeIIA[543;6404]|CAS-TypeIB[818099;824976]	NZ_HG813249.1	Type I-B	Type I-A (group F28)	Proteins missing: Cas4	3	3	1735084	809789	Perfect match	AcrIIA2 (WP_003722517.1), AcrIIA1 (WP_031669445.1), AcrIIA1 (WP_038409766.1)
GCF_000577745-NZ_HG813249.1-1736820-1738430	Listeria monocytogenes 6179	GCF_000577745	1734	NZ_HG813249.1	1738197	1738430	-	WP_009924649.1	77	-	-18	3.6771	-	Bacteria;;Firmicutes;Bacilli;Bacillales;Listeriaceae;Listeria;Listeria monocytogenes;Listeria monocytogenes 6179	-	-	NZ_HG813249_1[49;414]|NZ_HG813249_2[809631;809980]|NZ_HG813249_3[825174;827484]|CAS-TypeIIA[543;6404]|CAS-TypeIB[818099;824976]	NZ_HG813249.1	Type I-B	Type I-A (group F28)	Proteins missing: Cas4	3	3	1735084	809789	Perfect match	AcrIIA2 (WP_003722517.1), AcrIIA1 (WP_031669445.1), AcrIIA1 (WP_038409766.1)
GCF_000582845-NC_022568.1-1266462-1268315	Listeria monocytogenes EGD	GCF_000582845	1262	NC_022568.1	1266462	1267034	-	WP_014930928.1	190	-	-7	4.8143	67	Bacteria;;Firmicutes;Bacilli;Bacillales;Listeriaceae;Listeria;Listeria monocytogenes;Listeria monocytogenes EGD	-	-	NC_022568_2[524163;524704]|NC_022568_3[2642401;2644088]|CAS-TypeIIA[2644217;2650087]
GCF_000582845-NC_022568.1-1266462-1268315	Listeria monocytogenes EGD	GCF_000582845	1263	NC_022568.1	1267102	1267551	-	WP_014930929.1	149	AcaHomolog:AcrIIA3-1-WP_014930929.1|HTH_26|100.0	-2.5	5.3467	4	Bacteria;;Firmicutes;Bacilli;Bacillales;Listeriaceae;Listeria;Listeria monocytogenes;Listeria monocytogenes EGD	HTH_26	-	NC_022568_2[524163;524704]|NC_022568_3[2642401;2644088]|CAS-TypeIIA[2644217;2650087]
GCF_000582845-NC_022568.1-1266462-1268315	Listeria monocytogenes EGD	GCF_000582845	1264	NC_022568.1	1267556	1267906	-	WP_014930930.1	116	AcrHomolog:AcrIIA2|52.5	-16.5	3.9178	31	Bacteria;;Firmicutes;Bacilli;Bacillales;Listeriaceae;Listeria;Listeria monocytogenes;Listeria monocytogenes EGD	-	-	NC_022568_2[524163;524704]|NC_022568_3[2642401;2644088]|CAS-TypeIIA[2644217;2650087]
GCF_000582845-NC_022568.1-1266462-1268315	Listeria monocytogenes EGD	GCF_000582845	1265	NC_022568.1	1267938	1268315	-	WP_014930931.1	125	AcrHomolog:AcrIIA3|91.2	2	7.3226	-	Bacteria;;Firmicutes;Bacilli;Bacillales;Listeriaceae;Listeria;Listeria monocytogenes;Listeria monocytogenes EGD	-	-	NC_022568_2[524163;524704]|NC_022568_3[2642401;2644088]|CAS-TypeIIA[2644217;2650087]
GCF_000583895-NZ_CP006980.1-1701937-1702810	Pseudomonas aeruginosa LESlike5	GCF_000583895	1616	NZ_CP006980.1	1701937	1702356	+	WP_012613789.1	139	AcrHomolog:AcrIF3|87.7	-5	4.7692	-4	Bacteria;;Proteobacteria;Gammaproteobacteria;Pseudomonadales;Pseudomonadaceae;Pseudomonas;Pseudomonas aeruginosa;Pseudomonas aeruginosa LESlike5	-	-	-	NZ_CP006980.1	?	Type I-F (group F5)	N/A	1	8	1711093	1572234	Perfect match	AcrIF3 (WP_012613789.1), AcrIF5 (WP_034007236.1)
GCF_000583895-NZ_CP006980.1-1701937-1702810	Pseudomonas aeruginosa LESlike5	GCF_000583895	1617	NZ_CP006980.1	1702353	1702592	+	WP_034007236.1	79	AcrHomolog:AcrIF5|92.4	1.5	8.5858	-4	Bacteria;;Proteobacteria;Gammaproteobacteria;Pseudomonadales;Pseudomonadaceae;Pseudomonas;Pseudomonas aeruginosa;Pseudomonas aeruginosa LESlike5	-	-	-	NZ_CP006980.1	?	Type I-F (group F5)	N/A	1	8	1711093	1572234	Perfect match	AcrIF3 (WP_012613789.1), AcrIF5 (WP_034007236.1)
GCF_000583895-NZ_CP006980.1-1701937-1702810	Pseudomonas aeruginosa LESlike5	GCF_000583895	1618	NZ_CP006980.1	1702589	1702810	+	WP_012613791.1	73	AcaHomolog:AcrIF5-0-WP_012613791.1|HTH_8|100.0	2.5	8.8839	-	Bacteria;;Proteobacteria;Gammaproteobacteria;Pseudomonadales;Pseudomonadaceae;Pseudomonas;Pseudomonas aeruginosa;Pseudomonas aeruginosa LESlike5	-	-	-	NZ_CP006980.1	?	Type I-F (group F5)	N/A	1	8	1711093	1572234	Perfect match	AcrIF3 (WP_012613789.1), AcrIF5 (WP_034007236.1)
GCF_000583915-NZ_CP006981.1-1659711-1660584	Pseudomonas aeruginosa LESlike7	GCF_000583915	1554	NZ_CP006981.1	1659711	1660130	+	WP_012613789.1	139	AcrHomolog:AcrIF3|87.7	-5	4.7692	-4	Bacteria;;Proteobacteria;Gammaproteobacteria;Pseudomonadales;Pseudomonadaceae;Pseudomonas;Pseudomonas aeruginosa;Pseudomonas aeruginosa LESlike7	-	-	-	NZ_CP006981.1	?	Type I-F (group F5)	N/A	1	8	1668867	1530008	Perfect match	AcrIF3 (WP_012613789.1), AcrIF5 (WP_034007236.1)
GCF_000583915-NZ_CP006981.1-1659711-1660584	Pseudomonas aeruginosa LESlike7	GCF_000583915	1555	NZ_CP006981.1	1660127	1660366	+	WP_034007236.1	79	AcrHomolog:AcrIF5|92.4	1.5	8.5858	-4	Bacteria;;Proteobacteria;Gammaproteobacteria;Pseudomonadales;Pseudomonadaceae;Pseudomonas;Pseudomonas aeruginosa;Pseudomonas aeruginosa LESlike7	-	-	-	NZ_CP006981.1	?	Type I-F (group F5)	N/A	1	8	1668867	1530008	Perfect match	AcrIF3 (WP_012613789.1), AcrIF5 (WP_034007236.1)
GCF_000583915-NZ_CP006981.1-1659711-1660584	Pseudomonas aeruginosa LESlike7	GCF_000583915	1556	NZ_CP006981.1	1660363	1660584	+	WP_012613791.1	73	AcaHomolog:AcrIF5-0-WP_012613791.1|HTH_8|100.0	2.5	8.8839	-	Bacteria;;Proteobacteria;Gammaproteobacteria;Pseudomonadales;Pseudomonadaceae;Pseudomonas;Pseudomonas aeruginosa;Pseudomonas aeruginosa LESlike7	-	-	-	NZ_CP006981.1	?	Type I-F (group F5)	N/A	1	8	1668867	1530008	Perfect match	AcrIF3 (WP_012613789.1), AcrIF5 (WP_034007236.1)
GCF_000583935-NZ_CP006982.1-1701585-1702458	Pseudomonas aeruginosa LES400	GCF_000583935	1614	NZ_CP006982.1	1701585	1702004	+	WP_012613789.1	139	AcrHomolog:AcrIF3|87.7	-5	4.7692	-4	Bacteria;;Proteobacteria;Gammaproteobacteria;Pseudomonadales;Pseudomonadaceae;Pseudomonas;Pseudomonas aeruginosa;Pseudomonas aeruginosa LES400	-	-	-	NZ_CP006982.1	?	Type I-F (group F5)	N/A	1	8	1710741	1571881	Perfect match	AcrIF3 (WP_012613789.1), AcrIF5 (WP_034007236.1)
GCF_000583935-NZ_CP006982.1-1701585-1702458	Pseudomonas aeruginosa LES400	GCF_000583935	1615	NZ_CP006982.1	1702001	1702240	+	WP_034007236.1	79	AcrHomolog:AcrIF5|92.4	1.5	8.5858	-4	Bacteria;;Proteobacteria;Gammaproteobacteria;Pseudomonadales;Pseudomonadaceae;Pseudomonas;Pseudomonas aeruginosa;Pseudomonas aeruginosa LES400	-	-	-	NZ_CP006982.1	?	Type I-F (group F5)	N/A	1	8	1710741	1571881	Perfect match	AcrIF3 (WP_012613789.1), AcrIF5 (WP_034007236.1)
GCF_000583935-NZ_CP006982.1-1701585-1702458	Pseudomonas aeruginosa LES400	GCF_000583935	1616	NZ_CP006982.1	1702237	1702458	+	WP_012613791.1	73	AcaHomolog:AcrIF5-0-WP_012613791.1|HTH_8|100.0	2.5	8.8839	-	Bacteria;;Proteobacteria;Gammaproteobacteria;Pseudomonadales;Pseudomonadaceae;Pseudomonas;Pseudomonas aeruginosa;Pseudomonas aeruginosa LES400	-	-	-	NZ_CP006982.1	?	Type I-F (group F5)	N/A	1	8	1710741	1571881	Perfect match	AcrIF3 (WP_012613789.1), AcrIF5 (WP_034007236.1)
GCF_000583955-NZ_CP006983.1-1701350-1702223	Pseudomonas aeruginosa LESB65	GCF_000583955	1614	NZ_CP006983.1	1701350	1701769	+	WP_012613789.1	139	AcrHomolog:AcrIF3|87.7	-5	4.7692	-4	Bacteria;;Proteobacteria;Gammaproteobacteria;Pseudomonadales;Pseudomonadaceae;Pseudomonas;Pseudomonas aeruginosa;Pseudomonas aeruginosa LESB65	-	-	-	NZ_CP006983.1	?	Type I-F (group F5)	N/A	1	8	1710506	1571647	Perfect match	AcrIF3 (WP_012613789.1), AcrIF5 (WP_034007236.1)
GCF_000583955-NZ_CP006983.1-1701350-1702223	Pseudomonas aeruginosa LESB65	GCF_000583955	1615	NZ_CP006983.1	1701766	1702005	+	WP_034007236.1	79	AcrHomolog:AcrIF5|92.4	1.5	8.5858	-4	Bacteria;;Proteobacteria;Gammaproteobacteria;Pseudomonadales;Pseudomonadaceae;Pseudomonas;Pseudomonas aeruginosa;Pseudomonas aeruginosa LESB65	-	-	-	NZ_CP006983.1	?	Type I-F (group F5)	N/A	1	8	1710506	1571647	Perfect match	AcrIF3 (WP_012613789.1), AcrIF5 (WP_034007236.1)
GCF_000583955-NZ_CP006983.1-1701350-1702223	Pseudomonas aeruginosa LESB65	GCF_000583955	1616	NZ_CP006983.1	1702002	1702223	+	WP_012613791.1	73	AcaHomolog:AcrIF5-0-WP_012613791.1|HTH_8|100.0	2.5	8.8839	-	Bacteria;;Proteobacteria;Gammaproteobacteria;Pseudomonadales;Pseudomonadaceae;Pseudomonas;Pseudomonas aeruginosa;Pseudomonas aeruginosa LESB65	-	-	-	NZ_CP006983.1	?	Type I-F (group F5)	N/A	1	8	1710506	1571647	Perfect match	AcrIF3 (WP_012613789.1), AcrIF5 (WP_034007236.1)
GCF_000583975-NZ_CP006984.1-1701550-1702423	Pseudomonas aeruginosa LESlike1	GCF_000583975	1617	NZ_CP006984.1	1701550	1701969	+	WP_012613789.1	139	AcrHomolog:AcrIF3|87.7	-5	4.7692	-4	Bacteria;;Proteobacteria;Gammaproteobacteria;Pseudomonadales;Pseudomonadaceae;Pseudomonas;Pseudomonas aeruginosa;Pseudomonas aeruginosa LESlike1	-	-	-	NZ_CP006984.1	?	Type I-F (group F5)	N/A	1	8	1710706	1571847	Perfect match	AcrIF3 (WP_012613789.1), AcrIF5 (WP_034007236.1)
GCF_000583975-NZ_CP006984.1-1701550-1702423	Pseudomonas aeruginosa LESlike1	GCF_000583975	1618	NZ_CP006984.1	1701966	1702205	+	WP_034007236.1	79	AcrHomolog:AcrIF5|92.4	1.5	8.5858	-4	Bacteria;;Proteobacteria;Gammaproteobacteria;Pseudomonadales;Pseudomonadaceae;Pseudomonas;Pseudomonas aeruginosa;Pseudomonas aeruginosa LESlike1	-	-	-	NZ_CP006984.1	?	Type I-F (group F5)	N/A	1	8	1710706	1571847	Perfect match	AcrIF3 (WP_012613789.1), AcrIF5 (WP_034007236.1)
GCF_000583975-NZ_CP006984.1-1701550-1702423	Pseudomonas aeruginosa LESlike1	GCF_000583975	1619	NZ_CP006984.1	1702202	1702423	+	WP_012613791.1	73	AcaHomolog:AcrIF5-0-WP_012613791.1|HTH_8|100.0	2.5	8.8839	-	Bacteria;;Proteobacteria;Gammaproteobacteria;Pseudomonadales;Pseudomonadaceae;Pseudomonas;Pseudomonas aeruginosa;Pseudomonas aeruginosa LESlike1	-	-	-	NZ_CP006984.1	?	Type I-F (group F5)	N/A	1	8	1710706	1571847	Perfect match	AcrIF3 (WP_012613789.1), AcrIF5 (WP_034007236.1)
GCF_000583995-NZ_CP006985.1-1701413-1702286	Pseudomonas aeruginosa LESlike4	GCF_000583995	1617	NZ_CP006985.1	1701413	1701832	+	WP_012613789.1	139	AcrHomolog:AcrIF3|87.7	-5	4.7692	-4	Bacteria;;Proteobacteria;Gammaproteobacteria;Pseudomonadales;Pseudomonadaceae;Pseudomonas;Pseudomonas aeruginosa;Pseudomonas aeruginosa LESlike4	-	-	-	NZ_CP006985.1	?	Type I-F (group F5)	N/A	1	8	1710569	1571710	Perfect match	AcrIF3 (WP_012613789.1), AcrIF5 (WP_034007236.1)
GCF_000583995-NZ_CP006985.1-1701413-1702286	Pseudomonas aeruginosa LESlike4	GCF_000583995	1618	NZ_CP006985.1	1701829	1702068	+	WP_034007236.1	79	AcrHomolog:AcrIF5|92.4	1.5	8.5858	-4	Bacteria;;Proteobacteria;Gammaproteobacteria;Pseudomonadales;Pseudomonadaceae;Pseudomonas;Pseudomonas aeruginosa;Pseudomonas aeruginosa LESlike4	-	-	-	NZ_CP006985.1	?	Type I-F (group F5)	N/A	1	8	1710569	1571710	Perfect match	AcrIF3 (WP_012613789.1), AcrIF5 (WP_034007236.1)
GCF_000583995-NZ_CP006985.1-1701413-1702286	Pseudomonas aeruginosa LESlike4	GCF_000583995	1619	NZ_CP006985.1	1702065	1702286	+	WP_012613791.1	73	AcaHomolog:AcrIF5-0-WP_012613791.1|HTH_8|100.0	2.5	8.8839	-	Bacteria;;Proteobacteria;Gammaproteobacteria;Pseudomonadales;Pseudomonadaceae;Pseudomonas;Pseudomonas aeruginosa;Pseudomonas aeruginosa LESlike4	-	-	-	NZ_CP006985.1	?	Type I-F (group F5)	N/A	1	8	1710569	1571710	Perfect match	AcrIF3 (WP_012613789.1), AcrIF5 (WP_034007236.1)
GCF_000585795-NZ_KK074031.1-37345-38062	Listeria monocytogenes Lm_1840	GCF_000585795	36	NZ_KK074031.1	37345	37608	+	WP_031667946.1	87	AcrHomolog:AcrIIA4|96.6	-10.5	3.9756	4	Bacteria;;Firmicutes;Bacilli;Bacillales;Listeriaceae;Listeria;Listeria monocytogenes;Listeria monocytogenes Lm_1840	-	-	NZ_KK074037_1[5242;6202]|CAS-TypeIIA[6331;12192]	NZ_KK074037.1	Type II-A	Type II-A or II-B (group F27)	Complete	1	6	39967	5609	.............................g	AcrIIA1 (WP_031667947.1), AcrIIA4 (WP_031667946.1)
GCF_000585795-NZ_KK074031.1-37345-38062	Listeria monocytogenes Lm_1840	GCF_000585795	37	NZ_KK074031.1	37613	38062	+	WP_031667947.1	149	AcaHomolog:AcrIIA4-0-WP_031667947.1|HTH_26|100.0	-0.5	6.2495	-	Bacteria;;Firmicutes;Bacilli;Bacillales;Listeriaceae;Listeria;Listeria monocytogenes;Listeria monocytogenes Lm_1840	HTH_26	-	NZ_KK074037_1[5242;6202]|CAS-TypeIIA[6331;12192]	NZ_KK074037.1	Type II-A	Type II-A or II-B (group F27)	Complete	1	6	39967	5609	.............................g	AcrIIA1 (WP_031667947.1), AcrIIA4 (WP_031667946.1)
GCF_000585815-NZ_KK074057.1-22127-23655	Listeria monocytogenes Lm_1886	GCF_000585815	24	NZ_KK074057.1	22127	22336	+	WP_003727805.1	69	-	4.5	10.2041	105	Bacteria;;Firmicutes;Bacilli;Bacillales;Listeriaceae;Listeria;Listeria monocytogenes;Listeria monocytogenes Lm_1886	-	-	-
GCF_000585815-NZ_KK074057.1-22127-23655	Listeria monocytogenes Lm_1886	GCF_000585815	25	NZ_KK074057.1	22442	22819	+	WP_012581436.1	125	AcrHomolog:AcrIIA3|91.2	1.5	7.2456	31	Bacteria;;Firmicutes;Bacilli;Bacillales;Listeriaceae;Listeria;Listeria monocytogenes;Listeria monocytogenes Lm_1886	-	-	-
GCF_000585815-NZ_KK074057.1-22127-23655	Listeria monocytogenes Lm_1886	GCF_000585815	26	NZ_KK074057.1	22851	23201	+	WP_012581437.1	116	AcrHomolog:AcrIIA2|53.3	-16	3.9489	4	Bacteria;;Firmicutes;Bacilli;Bacillales;Listeriaceae;Listeria;Listeria monocytogenes;Listeria monocytogenes Lm_1886	-	-	-
GCF_000585815-NZ_KK074057.1-22127-23655	Listeria monocytogenes Lm_1886	GCF_000585815	27	NZ_KK074057.1	23206	23655	+	WP_012581438.1	149	AcaHomolog:AcrIIA3-1-REF:Bacilli_gi_217963303-1387838-1431243_1104_1553_||HTH_26|100.0	-0.5	6.2495	-	Bacteria;;Firmicutes;Bacilli;Bacillales;Listeriaceae;Listeria;Listeria monocytogenes;Listeria monocytogenes Lm_1886	HTH_26	-	-
GCF_000599925-NZ_AQRD01000007.1-2053576-2057086	Klebsiella pneumoniae Kb140	GCF_000599925	2108	NZ_AQRD01000007.1	2053576	2054028	-	WP_004199526.1	150	-	5.5	9.4025	6	Bacteria;;Proteobacteria;Gammaproteobacteria;Enterobacterales;Enterobacteriaceae;Klebsiella;Klebsiella pneumoniae;Klebsiella pneumoniae Kb140	GP3_package	-	-
GCF_000599925-NZ_AQRD01000007.1-2053576-2057086	Klebsiella pneumoniae Kb140	GCF_000599925	2109	NZ_AQRD01000007.1	2054035	2054295	-	WP_004199477.1	86	-	-2	5.1786	-17	Bacteria;;Proteobacteria;Gammaproteobacteria;Enterobacterales;Enterobacteriaceae;Klebsiella;Klebsiella pneumoniae;Klebsiella pneumoniae Kb140	-	-	-
GCF_000599925-NZ_AQRD01000007.1-2053576-2057086	Klebsiella pneumoniae Kb140	GCF_000599925	2110	NZ_AQRD01000007.1	2054279	2054512	-	WP_004199520.1	77	-	-3.5	4.5822	61	Bacteria;;Proteobacteria;Gammaproteobacteria;Enterobacterales;Enterobacteriaceae;Klebsiella;Klebsiella pneumoniae;Klebsiella pneumoniae Kb140	-	-	-
GCF_000599925-NZ_AQRD01000007.1-2053576-2057086	Klebsiella pneumoniae Kb140	GCF_000599925	2111	NZ_AQRD01000007.1	2054574	2055098	-	WP_004199492.1	174	AcrHomolog:AcrIIA7|41.7	0	6.487	40	Bacteria;;Proteobacteria;Gammaproteobacteria;Enterobacterales;Enterobacteriaceae;Klebsiella;Klebsiella pneumoniae;Klebsiella pneumoniae Kb140	DUF2829	-	-
GCF_000599925-NZ_AQRD01000007.1-2053576-2057086	Klebsiella pneumoniae Kb140	GCF_000599925	2112	NZ_AQRD01000007.1	2055139	2055579	-	WP_004199525.1	146	-	-7.5	4.6379	5	Bacteria;;Proteobacteria;Gammaproteobacteria;Enterobacterales;Enterobacteriaceae;Klebsiella;Klebsiella pneumoniae;Klebsiella pneumoniae Kb140	Phage_gp49_66	-	-
GCF_000599925-NZ_AQRD01000007.1-2053576-2057086	Klebsiella pneumoniae Kb140	GCF_000599925	2113	NZ_AQRD01000007.1	2055585	2055932	-	WP_004199527.1	115	AcaHomolog:REF:Gammaproteobacteria_gi_510824215_22939_23286_-|HTH_IclR-1-AcrIIA7|100.0	10	10.6814	-13	Bacteria;;Proteobacteria;Gammaproteobacteria;Enterobacterales;Enterobacteriaceae;Klebsiella;Klebsiella pneumoniae;Klebsiella pneumoniae Kb140	HTH_IclR	-	-
GCF_000599925-NZ_AQRD01000007.1-2053576-2057086	Klebsiella pneumoniae Kb140	GCF_000599925	2114	NZ_AQRD01000007.1	2055920	2056243	-	WP_071570746.1	107	-	6	8.5347	-11	Bacteria;;Proteobacteria;Gammaproteobacteria;Enterobacterales;Enterobacteriaceae;Klebsiella;Klebsiella pneumoniae;Klebsiella pneumoniae Kb140	RecA_dep_nuc	-	-
GCF_000599925-NZ_AQRD01000007.1-2053576-2057086	Klebsiella pneumoniae Kb140	GCF_000599925	2115	NZ_AQRD01000007.1	2056233	2056826	-	WP_004199500.1	197	-	2.5	8.2843	68	Bacteria;;Proteobacteria;Gammaproteobacteria;Enterobacterales;Enterobacteriaceae;Klebsiella;Klebsiella pneumoniae;Klebsiella pneumoniae Kb140	DUF1367	-	-
GCF_000599925-NZ_AQRD01000007.1-2053576-2057086	Klebsiella pneumoniae Kb140	GCF_000599925	2116	NZ_AQRD01000007.1	2056895	2057086	-	WP_025712904.1	63	-	-2	4.9546	180	Bacteria;;Proteobacteria;Gammaproteobacteria;Enterobacterales;Enterobacteriaceae;Klebsiella;Klebsiella pneumoniae;Klebsiella pneumoniae Kb140	-	-	-
GCF_000615325-NZ_BALV01000014.1-10712-12049	Lactobacillus plantarum subsp. plantarum ATCC 14917 = JCM 1149 = CGMCC 1.2437	GCF_000615325	18	NZ_BALV01000014.1	10712	11083	-	WP_033607686.1	123	-	-7	4.446	23	Bacteria;;Firmicutes;Bacilli;Lactobacillales;Lactobacillaceae;Lactobacillus;Lactobacillus plantarum;Lactobacillus plantarum subsp. plantarum ATCC 14917 = JCM 1149 = CGMCC 1.2437	-	-	-
GCF_000615325-NZ_BALV01000014.1-10712-12049	Lactobacillus plantarum subsp. plantarum ATCC 14917 = JCM 1149 = CGMCC 1.2437	GCF_000615325	19	NZ_BALV01000014.1	11107	11589	-	WP_050431000.1	160	AcaHomolog:AcrIIA7-0-WP_050431000.1|HTH_23|100.0	13	10.0899	40	Bacteria;;Firmicutes;Bacilli;Lactobacillales;Lactobacillaceae;Lactobacillus;Lactobacillus plantarum;Lactobacillus plantarum subsp. plantarum ATCC 14917 = JCM 1149 = CGMCC 1.2437	Termi-se_2	-	-
GCF_000615325-NZ_BALV01000014.1-10712-12049	Lactobacillus plantarum subsp. plantarum ATCC 14917 = JCM 1149 = CGMCC 1.2437	GCF_000615325	20	NZ_BALV01000014.1	11630	12049	-	WP_003642807.1	139	AcrHomolog:AcrIIA7|39.6	7.5	10.1883	-	Bacteria;;Firmicutes;Bacilli;Lactobacillales;Lactobacillaceae;Lactobacillus;Lactobacillus plantarum;Lactobacillus plantarum subsp. plantarum ATCC 14917 = JCM 1149 = CGMCC 1.2437	DUF2829	-	-
GCF_000615905-NZ_BAMN01000025.1-1-1590	Lactobacillus nodensis DSM 19682 = JCM 14932 = NBRC 107160	GCF_000615905	1	NZ_BAMN01000025.1	1	464	+	WP_051528135.1	153	AcrHomolog:AcrIIA7|38.5	-5	4.6772	1	Bacteria;;Firmicutes;Bacilli;Lactobacillales;Lactobacillaceae;Lactobacillus;Lactobacillus nodensis;Lactobacillus nodensis DSM 19682 = JCM 14932 = NBRC 107160	DUF2829	-	NZ_BAMN01000004_1[53875;54504]|CAS-TypeIIU[55545;60354]
GCF_000615905-NZ_BAMN01000025.1-1-1590	Lactobacillus nodensis DSM 19682 = JCM 14932 = NBRC 107160	GCF_000615905	2	NZ_BAMN01000025.1	466	696	+	WP_025025090.1	76	-	8	10.4214	-8	Bacteria;;Firmicutes;Bacilli;Lactobacillales;Lactobacillaceae;Lactobacillus;Lactobacillus nodensis;Lactobacillus nodensis DSM 19682 = JCM 14932 = NBRC 107160	-	-	NZ_BAMN01000004_1[53875;54504]|CAS-TypeIIU[55545;60354]
GCF_000615905-NZ_BAMN01000025.1-1-1590	Lactobacillus nodensis DSM 19682 = JCM 14932 = NBRC 107160	GCF_000615905	3	NZ_BAMN01000025.1	689	892	+	WP_025025091.1	67	-	-7.5	3.9794	113	Bacteria;;Firmicutes;Bacilli;Lactobacillales;Lactobacillaceae;Lactobacillus;Lactobacillus nodensis;Lactobacillus nodensis DSM 19682 = JCM 14932 = NBRC 107160	-	-	NZ_BAMN01000004_1[53875;54504]|CAS-TypeIIU[55545;60354]
GCF_000615905-NZ_BAMN01000025.1-1-1590	Lactobacillus nodensis DSM 19682 = JCM 14932 = NBRC 107160	GCF_000615905	4	NZ_BAMN01000025.1	1006	1590	+	WP_025025092.1	194	AcaHomolog:AcrIIA7-1-WP_058843149.1|HTH_23|52.4	4.5	9.1953	-	Bacteria;;Firmicutes;Bacilli;Lactobacillales;Lactobacillaceae;Lactobacillus;Lactobacillus nodensis;Lactobacillus nodensis DSM 19682 = JCM 14932 = NBRC 107160	-	-	NZ_BAMN01000004_1[53875;54504]|CAS-TypeIIU[55545;60354]
GCF_000626575-NZ_AXDU01000002.1-4-829	Listeria monocytogenes N53-1	GCF_000626575	1	NZ_AXDU01000002.1	4	375	+	WP_031668925.1	123	AcrHomolog:AcrIIA2|100.0	-20	3.784	4	Bacteria;;Firmicutes;Bacilli;Bacillales;Listeriaceae;Listeria;Listeria monocytogenes;Listeria monocytogenes N53-1	-	-	NZ_AXDU01000001_1[30075;30424]|NZ_AXDU01000001_2[45618;47914]|CAS-TypeIB[38543;45420] + NZ_AXDU01000016_1[50;1009]|CAS-TypeIIA[1138;7032]	NZ_AXDU01000001.1	Type I-B	Type I-A (group F28)	Proteins missing: Cas4	1	4	1015	30297	..................................g	AcrIIA3 (WP_015455142.1), AcrIIA2 (WP_031668925.1), AcrIIA2 (EZH71062.1), AcrIIA1 (WP_031669445.1), AcrIIA1 (WP_031668927.1)
GCF_000626575-NZ_AXDU01000002.1-4-829	Listeria monocytogenes N53-1	GCF_000626575	2	NZ_AXDU01000002.1	380	829	+	WP_031668927.1	149	AcaHomolog:AcrIIA3-1-WP_031668927.1|HTH_26|100.0	0.5	6.6433	-	Bacteria;;Firmicutes;Bacilli;Bacillales;Listeriaceae;Listeria;Listeria monocytogenes;Listeria monocytogenes N53-1	HTH_26	-	NZ_AXDU01000001_1[30075;30424]|NZ_AXDU01000001_2[45618;47914]|CAS-TypeIB[38543;45420] + NZ_AXDU01000016_1[50;1009]|CAS-TypeIIA[1138;7032]	NZ_AXDU01000001.1	Type I-B	Type I-A (group F28)	Proteins missing: Cas4	1	4	1015	30297	..................................g	AcrIIA3 (WP_015455142.1), AcrIIA2 (WP_031668925.1), AcrIIA2 (EZH71062.1), AcrIIA1 (WP_031669445.1), AcrIIA1 (WP_031668927.1)
GCF_000629165-NZ_KK212423.1-12757-13976	Pseudomonas aeruginosa 3581	GCF_000629165	13	NZ_KK212423.1	12757	12978	-	WP_031636954.1	73	AcaHomolog:AcrIF3-0-WP_031636954.1|HTH_8|100.0	2.5	8.8839	-4	Bacteria;;Proteobacteria;Gammaproteobacteria;Pseudomonadales;Pseudomonadaceae;Pseudomonas;Pseudomonas aeruginosa;Pseudomonas aeruginosa 3581	-	-	NZ_KK212451_1[9281;9554]|CAS-TypeIE[113;5823]|CAS[113;8498]
GCF_000629165-NZ_KK212423.1-12757-13976	Pseudomonas aeruginosa 3581	GCF_000629165	14	NZ_KK212423.1	12975	13397	-	WP_015649655.1	140	AcrHomolog:AcrIF3|95.0	-8.5	4.4483	111	Bacteria;;Proteobacteria;Gammaproteobacteria;Pseudomonadales;Pseudomonadaceae;Pseudomonas;Pseudomonas aeruginosa;Pseudomonas aeruginosa 3581	-	-	NZ_KK212451_1[9281;9554]|CAS-TypeIE[113;5823]|CAS[113;8498]
GCF_000629165-NZ_KK212423.1-12757-13976	Pseudomonas aeruginosa 3581	GCF_000629165	15	NZ_KK212423.1	13509	13976	-	WP_015649656.1	155	-	-1.5	5.6864	-	Bacteria;;Proteobacteria;Gammaproteobacteria;Pseudomonadales;Pseudomonadaceae;Pseudomonas;Pseudomonas aeruginosa;Pseudomonas aeruginosa 3581	Phage_tail_S	-	NZ_KK212451_1[9281;9554]|CAS-TypeIE[113;5823]|CAS[113;8498]
GCF_000629185-NZ_KK212487.1-8988-10207	Pseudomonas aeruginosa 3580	GCF_000629185	10	NZ_KK212487.1	8988	9209	-	WP_031636954.1	73	AcaHomolog:AcrIF3-0-WP_031636954.1|HTH_8|100.0	2.5	8.8839	-4	Bacteria;;Proteobacteria;Gammaproteobacteria;Pseudomonadales;Pseudomonadaceae;Pseudomonas;Pseudomonas aeruginosa;Pseudomonas aeruginosa 3580	-	-	-
GCF_000629185-NZ_KK212487.1-8988-10207	Pseudomonas aeruginosa 3580	GCF_000629185	11	NZ_KK212487.1	9206	9628	-	WP_015649655.1	140	AcrHomolog:AcrIF3|95.0	-8.5	4.4483	111	Bacteria;;Proteobacteria;Gammaproteobacteria;Pseudomonadales;Pseudomonadaceae;Pseudomonas;Pseudomonas aeruginosa;Pseudomonas aeruginosa 3580	-	-	-
GCF_000629185-NZ_KK212487.1-8988-10207	Pseudomonas aeruginosa 3580	GCF_000629185	12	NZ_KK212487.1	9740	10207	-	WP_015649656.1	155	-	-1.5	5.6864	-	Bacteria;;Proteobacteria;Gammaproteobacteria;Pseudomonadales;Pseudomonadaceae;Pseudomonas;Pseudomonas aeruginosa;Pseudomonas aeruginosa 3580	Phage_tail_S	-	-
GCF_000629265-NZ_KK212851.1-43924-45209	Pseudomonas aeruginosa 3576	GCF_000629265	52	NZ_KK212851.1	43924	44391	+	WP_003094546.1	155	-	-1.5	5.6864	110	Bacteria;;Proteobacteria;Gammaproteobacteria;Pseudomonadales;Pseudomonadaceae;Pseudomonas;Pseudomonas aeruginosa;Pseudomonas aeruginosa 3576	Phage_tail_S	-	-
GCF_000629265-NZ_KK212851.1-43924-45209	Pseudomonas aeruginosa 3576	GCF_000629265	53	NZ_KK212851.1	44502	44699	+	WP_003094549.1	65	AcrHomolog:AcrIE3|100.0	-12	3.751	-4	Bacteria;;Proteobacteria;Gammaproteobacteria;Pseudomonadales;Pseudomonadaceae;Pseudomonas;Pseudomonas aeruginosa;Pseudomonas aeruginosa 3576	-	-	-
GCF_000629265-NZ_KK212851.1-43924-45209	Pseudomonas aeruginosa 3576	GCF_000629265	54	NZ_KK212851.1	44696	44998	+	WP_016068584.1	100	AcrHomolog:AcrIF4|100.0	-2.5	5.0978	-38	Bacteria;;Proteobacteria;Gammaproteobacteria;Pseudomonadales;Pseudomonadaceae;Pseudomonas;Pseudomonas aeruginosa;Pseudomonas aeruginosa 3576	-	-	-
GCF_000629265-NZ_KK212851.1-43924-45209	Pseudomonas aeruginosa 3576	GCF_000629265	55	NZ_KK212851.1	44961	45209	+	WP_031632011.1	82	AcaHomolog:AcrIE3-0-REF:Gammaproteobacteria_gi_553776604-225119-253761_17620_17871_-|HTH_8|100.0	4.5	9.8006	-	Bacteria;;Proteobacteria;Gammaproteobacteria;Pseudomonadales;Pseudomonadaceae;Pseudomonas;Pseudomonas aeruginosa;Pseudomonas aeruginosa 3576	HTH_8	-	-
GCF_000629305-NZ_KK213000.1-56168-57455	Pseudomonas aeruginosa 3574	GCF_000629305	52	NZ_KK213000.1	56168	56416	-	WP_031643706.1	82	AcaHomolog:AcrIF4-0-WP_031643706.1|HTH_8|100.0	4.5	9.8006	-38	Bacteria;;Proteobacteria;Gammaproteobacteria;Pseudomonadales;Pseudomonadaceae;Pseudomonas;Pseudomonas aeruginosa;Pseudomonas aeruginosa 3574	-	-	-
GCF_000629305-NZ_KK213000.1-56168-57455	Pseudomonas aeruginosa 3574	GCF_000629305	53	NZ_KK213000.1	56379	56681	-	WP_016068584.1	100	AcrHomolog:AcrIF4|100.0	-2.5	5.0978	-4	Bacteria;;Proteobacteria;Gammaproteobacteria;Pseudomonadales;Pseudomonadaceae;Pseudomonas;Pseudomonas aeruginosa;Pseudomonas aeruginosa 3574	-	-	-
GCF_000629305-NZ_KK213000.1-56168-57455	Pseudomonas aeruginosa 3574	GCF_000629305	54	NZ_KK213000.1	56678	56875	-	WP_022580027.1	65	AcrHomolog:AcrIE3|96.8	-12	3.7617	112	Bacteria;;Proteobacteria;Gammaproteobacteria;Pseudomonadales;Pseudomonadaceae;Pseudomonas;Pseudomonas aeruginosa;Pseudomonas aeruginosa 3574	-	-	-
GCF_000629305-NZ_KK213000.1-56168-57455	Pseudomonas aeruginosa 3574	GCF_000629305	55	NZ_KK213000.1	56988	57455	-	WP_015972867.1	155	-	3.5	10.0801	-	Bacteria;;Proteobacteria;Gammaproteobacteria;Pseudomonadales;Pseudomonadaceae;Pseudomonas;Pseudomonas aeruginosa;Pseudomonas aeruginosa 3574	Phage_tail_S	-	-
GCF_000629405-NZ_KK213173.1-352202-353421	Pseudomonas aeruginosa BWH059	GCF_000629405	316	NZ_KK213173.1	352202	352423	-	WP_031636954.1	73	AcaHomolog:AcrIF3-0-WP_031636954.1|HTH_8|100.0	2.5	8.8839	-4	Bacteria;;Proteobacteria;Gammaproteobacteria;Pseudomonadales;Pseudomonadaceae;Pseudomonas;Pseudomonas aeruginosa;Pseudomonas aeruginosa BWH059	-	-	NZ_KK213173_2[3617966;3618727]|NZ_KK213173_3[3627960;3628477]|CAS-TypeIE[3618792;3627177]	NZ_KK213173.1	Type I-E	Type I-E or II-B (group F18)	Complete	1	5	336587	3618239	..ct............................	AcrIE1 (WP_003158159.1), AcrIF3 (WP_015649655.1), AcrIF3 (WP_003158160.1), AcrIF12 (WP_003158163.1)
GCF_000629405-NZ_KK213173.1-352202-353421	Pseudomonas aeruginosa BWH059	GCF_000629405	317	NZ_KK213173.1	352420	352842	-	WP_015649655.1	140	AcrHomolog:AcrIF3|95.0	-8.5	4.4483	111	Bacteria;;Proteobacteria;Gammaproteobacteria;Pseudomonadales;Pseudomonadaceae;Pseudomonas;Pseudomonas aeruginosa;Pseudomonas aeruginosa BWH059	-	-	NZ_KK213173_2[3617966;3618727]|NZ_KK213173_3[3627960;3628477]|CAS-TypeIE[3618792;3627177]	NZ_KK213173.1	Type I-E	Type I-E or II-B (group F18)	Complete	1	5	336587	3618239	..ct............................	AcrIE1 (WP_003158159.1), AcrIF3 (WP_015649655.1), AcrIF3 (WP_003158160.1), AcrIF12 (WP_003158163.1)
GCF_000629405-NZ_KK213173.1-352202-353421	Pseudomonas aeruginosa BWH059	GCF_000629405	318	NZ_KK213173.1	352954	353421	-	WP_015649656.1	155	-	-1.5	5.6864	-	Bacteria;;Proteobacteria;Gammaproteobacteria;Pseudomonadales;Pseudomonadaceae;Pseudomonas;Pseudomonas aeruginosa;Pseudomonas aeruginosa BWH059	Phage_tail_S	-	NZ_KK213173_2[3617966;3618727]|NZ_KK213173_3[3627960;3628477]|CAS-TypeIE[3618792;3627177]	NZ_KK213173.1	Type I-E	Type I-E or II-B (group F18)	Complete	1	5	336587	3618239	..ct............................	AcrIE1 (WP_003158159.1), AcrIF3 (WP_015649655.1), AcrIF3 (WP_003158160.1), AcrIF12 (WP_003158163.1)
GCF_000629505-NZ_KK213231.1-7423-9201	Pseudomonas aeruginosa BWH054	GCF_000629505	11	NZ_KK213231.1	7423	7644	-	WP_016068569.1	73	AcaHomolog:AcrIE1-AcrIF3-AcrIF5-Aca1|YP_007392741.1|100.0	2.5	8.8839	-4	Bacteria;;Proteobacteria;Gammaproteobacteria;Pseudomonadales;Pseudomonadaceae;Pseudomonas;Pseudomonas aeruginosa;Pseudomonas aeruginosa BWH054	HTH_8	-	-
GCF_000629505-NZ_KK213231.1-7423-9201	Pseudomonas aeruginosa BWH054	GCF_000629505	12	NZ_KK213231.1	7641	7880	-	WP_016068568.1	79	AcrHomolog:AcrIF5|100.0	3	10.2201	-4	Bacteria;;Proteobacteria;Gammaproteobacteria;Pseudomonadales;Pseudomonadaceae;Pseudomonas;Pseudomonas aeruginosa;Pseudomonas aeruginosa BWH054	-	-	-
GCF_000629505-NZ_KK213231.1-7423-9201	Pseudomonas aeruginosa BWH054	GCF_000629505	13	NZ_KK213231.1	7877	8296	-	WP_016068567.1	139	AcrHomolog:AcrIF3|86.2	-5.5	4.6547	22	Bacteria;;Proteobacteria;Gammaproteobacteria;Pseudomonadales;Pseudomonadaceae;Pseudomonas;Pseudomonas aeruginosa;Pseudomonas aeruginosa BWH054	-	-	-
GCF_000629505-NZ_KK213231.1-7423-9201	Pseudomonas aeruginosa BWH054	GCF_000629505	14	NZ_KK213231.1	8319	8621	-	WP_016068566.1	100	AcrHomolog:AcrIE1|100.0	-6.5	4.3705	112	Bacteria;;Proteobacteria;Gammaproteobacteria;Pseudomonadales;Pseudomonadaceae;Pseudomonas;Pseudomonas aeruginosa;Pseudomonas aeruginosa BWH054	-	-	-
GCF_000629505-NZ_KK213231.1-7423-9201	Pseudomonas aeruginosa BWH054	GCF_000629505	15	NZ_KK213231.1	8734	9201	-	WP_016068565.1	155	-	2.5	9.6514	-	Bacteria;;Proteobacteria;Gammaproteobacteria;Pseudomonadales;Pseudomonadaceae;Pseudomonas;Pseudomonas aeruginosa;Pseudomonas aeruginosa BWH054	Phage_tail_S	-	-
GCF_000629525-NZ_KK213237.1-2271316-2272341	Pseudomonas aeruginosa BWH053	GCF_000629525	2090	NZ_KK213237.1	2271316	2271783	+	WP_003137272.1	155	-	-1.5	5.6864	110	Bacteria;;Proteobacteria;Gammaproteobacteria;Pseudomonadales;Pseudomonadaceae;Pseudomonas;Pseudomonas aeruginosa;Pseudomonas aeruginosa BWH053	Phage_tail_S	-	-
GCF_000629525-NZ_KK213237.1-2271316-2272341	Pseudomonas aeruginosa BWH053	GCF_000629525	2091	NZ_KK213237.1	2271894	2272130	+	WP_016068276.1	78	AcrHomolog:AcrIF1|100.0	1.5	8.4542	-29	Bacteria;;Proteobacteria;Gammaproteobacteria;Pseudomonadales;Pseudomonadaceae;Pseudomonas;Pseudomonas aeruginosa;Pseudomonas aeruginosa BWH053	-	-	-
GCF_000629525-NZ_KK213237.1-2271316-2272341	Pseudomonas aeruginosa BWH053	GCF_000629525	2092	NZ_KK213237.1	2272102	2272341	+	WP_016068277.1	79	AcaHomolog:AcrIF1-0-WP_016068277.1|HTH_8|100.0	2.5	8.8837	-	Bacteria;;Proteobacteria;Gammaproteobacteria;Pseudomonadales;Pseudomonadaceae;Pseudomonas;Pseudomonas aeruginosa;Pseudomonas aeruginosa BWH053	HTH_8	-	-
GCF_000633575-NZ_JANF02000027.1-40791-44241	Sphingobium lucknowense F2	GCF_000633575	42	NZ_JANF02000027.1	40791	40985	-	WP_020820843.1	64	-	-3	4.4384	142	Bacteria;;Proteobacteria;Alphaproteobacteria;Sphingomonadales;Sphingomonadaceae;Sphingobium;Sphingobium lucknowense;Sphingobium lucknowense F2	-	-	-
GCF_000633575-NZ_JANF02000027.1-40791-44241	Sphingobium lucknowense F2	GCF_000633575	43	NZ_JANF02000027.1	41128	41427	-	WP_020820842.1	99	-	-5	4.8783	4	Bacteria;;Proteobacteria;Alphaproteobacteria;Sphingomonadales;Sphingomonadaceae;Sphingobium;Sphingobium lucknowense;Sphingobium lucknowense F2	D-J_CXXCXGXG	-	-
GCF_000633575-NZ_JANF02000027.1-40791-44241	Sphingobium lucknowense F2	GCF_000633575	44	NZ_JANF02000027.1	41432	41788	-	WP_020820841.1	118	-	-3.5	4.8256	1	Bacteria;;Proteobacteria;Alphaproteobacteria;Sphingomonadales;Sphingomonadaceae;Sphingobium;Sphingobium lucknowense;Sphingobium lucknowense F2	-	-	-
GCF_000633575-NZ_JANF02000027.1-40791-44241	Sphingobium lucknowense F2	GCF_000633575	45	NZ_JANF02000027.1	41790	42005	-	WP_020820840.1	71	-	2	8.7926	127	Bacteria;;Proteobacteria;Alphaproteobacteria;Sphingomonadales;Sphingomonadaceae;Sphingobium;Sphingobium lucknowense;Sphingobium lucknowense F2	-	-	-
GCF_000633575-NZ_JANF02000027.1-40791-44241	Sphingobium lucknowense F2	GCF_000633575	46	NZ_JANF02000027.1	42133	42315	-	WP_020820838.1	60	-	-5	4.3695	61	Bacteria;;Proteobacteria;Alphaproteobacteria;Sphingomonadales;Sphingomonadaceae;Sphingobium;Sphingobium lucknowense;Sphingobium lucknowense F2	-	-	-
GCF_000633575-NZ_JANF02000027.1-40791-44241	Sphingobium lucknowense F2	GCF_000633575	47	NZ_JANF02000027.1	42377	42808	-	WP_020820837.1	143	AcrHomolog:AcrIIA7|36.0	-4	4.725	62	Bacteria;;Proteobacteria;Alphaproteobacteria;Sphingomonadales;Sphingomonadaceae;Sphingobium;Sphingobium lucknowense;Sphingobium lucknowense F2	DUF2829	-	-
GCF_000633575-NZ_JANF02000027.1-40791-44241	Sphingobium lucknowense F2	GCF_000633575	48	NZ_JANF02000027.1	42871	43071	-	WP_020820836.1	66	-	6.5	10.5849	-4	Bacteria;;Proteobacteria;Alphaproteobacteria;Sphingomonadales;Sphingomonadaceae;Sphingobium;Sphingobium lucknowense;Sphingobium lucknowense F2	-	-	-
GCF_000633575-NZ_JANF02000027.1-40791-44241	Sphingobium lucknowense F2	GCF_000633575	49	NZ_JANF02000027.1	43068	43361	-	WP_020820835.1	97	-	4	9.546	83	Bacteria;;Proteobacteria;Alphaproteobacteria;Sphingomonadales;Sphingomonadaceae;Sphingobium;Sphingobium lucknowense;Sphingobium lucknowense F2	-	-	-
GCF_000633575-NZ_JANF02000027.1-40791-44241	Sphingobium lucknowense F2	GCF_000633575	50	NZ_JANF02000027.1	43445	43687	-	WP_020820834.1	80	-	4.5	9.8768	-25	Bacteria;;Proteobacteria;Alphaproteobacteria;Sphingomonadales;Sphingomonadaceae;Sphingobium;Sphingobium lucknowense;Sphingobium lucknowense F2	-	-	-
GCF_000633575-NZ_JANF02000027.1-40791-44241	Sphingobium lucknowense F2	GCF_000633575	51	NZ_JANF02000027.1	43663	44241	-	WP_020820833.1	192	AcaHomolog:WP_020820833.1|HTH_XRE-3-AcrIIA7|100.0	3	8.2579	-	Bacteria;;Proteobacteria;Alphaproteobacteria;Sphingomonadales;Sphingomonadaceae;Sphingobium;Sphingobium lucknowense;Sphingobium lucknowense F2	Peptidase_S24	-	-
GCF_000689475-NZ_CBXR010000002.1-97082-98692	Listeria monocytogenes 4423	GCF_000689475	104	NZ_CBXR010000002.1	97082	97315	+	WP_009924649.1	77	-	-18	3.6771	28	Bacteria;;Firmicutes;Bacilli;Bacillales;Listeriaceae;Listeria;Listeria monocytogenes;Listeria monocytogenes 4423	-	-	NZ_CBXR010000002_1[281598;283018]|CAS-TypeIIA[283147;289008] + NZ_CBXR010000007_1[42991;43340]|NZ_CBXR010000007_2[58534;60830]|CAS-TypeIB[51459;58336]	NZ_CBXR010000002.1	Type II-A	Type II-A or II-B (group F27)	Complete	1	6	97356	281962	Perfect match	AcrIIA2 (WP_003722517.1), AcrIIA1 (WP_031669445.1)
GCF_000689475-NZ_CBXR010000002.1-97082-98692	Listeria monocytogenes 4423	GCF_000689475	105	NZ_CBXR010000002.1	97344	97715	+	WP_003722517.1	123	AcrHomolog:AcrIIA2|100.0	-19	3.8434	5	Bacteria;;Firmicutes;Bacilli;Bacillales;Listeriaceae;Listeria;Listeria monocytogenes;Listeria monocytogenes 4423	-	-	NZ_CBXR010000002_1[281598;283018]|CAS-TypeIIA[283147;289008] + NZ_CBXR010000007_1[42991;43340]|NZ_CBXR010000007_2[58534;60830]|CAS-TypeIB[51459;58336]	NZ_CBXR010000002.1	Type II-A	Type II-A or II-B (group F27)	Complete	1	6	97356	281962	Perfect match	AcrIIA2 (WP_003722517.1), AcrIIA1 (WP_031669445.1)
GCF_000689475-NZ_CBXR010000002.1-97082-98692	Listeria monocytogenes 4423	GCF_000689475	106	NZ_CBXR010000002.1	97721	98170	+	WP_031669445.1	149	AcaHomolog:AcrIIA2-0-WP_031669445.1|HTH_26|100.0	-4.5	4.9176	24	Bacteria;;Firmicutes;Bacilli;Bacillales;Listeriaceae;Listeria;Listeria monocytogenes;Listeria monocytogenes 4423	HTH_26	antitoxins|0.0029	NZ_CBXR010000002_1[281598;283018]|CAS-TypeIIA[283147;289008] + NZ_CBXR010000007_1[42991;43340]|NZ_CBXR010000007_2[58534;60830]|CAS-TypeIB[51459;58336]	NZ_CBXR010000002.1	Type II-A	Type II-A or II-B (group F27)	Complete	1	6	97356	281962	Perfect match	AcrIIA2 (WP_003722517.1), AcrIIA1 (WP_031669445.1)
GCF_000689475-NZ_CBXR010000002.1-97082-98692	Listeria monocytogenes 4423	GCF_000689475	107	NZ_CBXR010000002.1	98195	98692	+	WP_009926666.1	165	-	16	10.4058	-	Bacteria;;Firmicutes;Bacilli;Bacillales;Listeriaceae;Listeria;Listeria monocytogenes;Listeria monocytogenes 4423	-	-	NZ_CBXR010000002_1[281598;283018]|CAS-TypeIIA[283147;289008] + NZ_CBXR010000007_1[42991;43340]|NZ_CBXR010000007_2[58534;60830]|CAS-TypeIB[51459;58336]	NZ_CBXR010000002.1	Type II-A	Type II-A or II-B (group F27)	Complete	1	6	97356	281962	Perfect match	AcrIIA2 (WP_003722517.1), AcrIIA1 (WP_031669445.1)
GCF_000692915-NZ_KK736588.1-1227317-1230827	Klebsiella pneumoniae BIDMC 18B	GCF_000692915	1235	NZ_KK736588.1	1227317	1227508	+	WP_029499143.1	63	-	-2	4.9546	68	Bacteria;;Proteobacteria;Gammaproteobacteria;Enterobacterales;Enterobacteriaceae;Klebsiella;Klebsiella pneumoniae;Klebsiella pneumoniae BIDMC 18B	-	-	-
GCF_000692915-NZ_KK736588.1-1227317-1230827	Klebsiella pneumoniae BIDMC 18B	GCF_000692915	1236	NZ_KK736588.1	1227577	1228170	+	WP_004199500.1	197	-	2.5	8.2843	-11	Bacteria;;Proteobacteria;Gammaproteobacteria;Enterobacterales;Enterobacteriaceae;Klebsiella;Klebsiella pneumoniae;Klebsiella pneumoniae BIDMC 18B	DUF1367	-	-
GCF_000692915-NZ_KK736588.1-1227317-1230827	Klebsiella pneumoniae BIDMC 18B	GCF_000692915	1237	NZ_KK736588.1	1228160	1228483	+	WP_071570746.1	107	-	6	8.5347	-13	Bacteria;;Proteobacteria;Gammaproteobacteria;Enterobacterales;Enterobacteriaceae;Klebsiella;Klebsiella pneumoniae;Klebsiella pneumoniae BIDMC 18B	RecA_dep_nuc	-	-
GCF_000692915-NZ_KK736588.1-1227317-1230827	Klebsiella pneumoniae BIDMC 18B	GCF_000692915	1238	NZ_KK736588.1	1228471	1228818	+	WP_022644607.1	115	AcaHomolog:WP_022644607.1|HTH_IclR-1-AcrIIA7|100.0	10	10.6814	5	Bacteria;;Proteobacteria;Gammaproteobacteria;Enterobacterales;Enterobacteriaceae;Klebsiella;Klebsiella pneumoniae;Klebsiella pneumoniae BIDMC 18B	HTH_IclR	-	-
GCF_000692915-NZ_KK736588.1-1227317-1230827	Klebsiella pneumoniae BIDMC 18B	GCF_000692915	1239	NZ_KK736588.1	1228824	1229264	+	WP_004199525.1	146	-	-7.5	4.6379	40	Bacteria;;Proteobacteria;Gammaproteobacteria;Enterobacterales;Enterobacteriaceae;Klebsiella;Klebsiella pneumoniae;Klebsiella pneumoniae BIDMC 18B	Phage_gp49_66	-	-
GCF_000692915-NZ_KK736588.1-1227317-1230827	Klebsiella pneumoniae BIDMC 18B	GCF_000692915	1240	NZ_KK736588.1	1229305	1229829	+	WP_004199492.1	174	AcrHomolog:AcrIIA7|41.7	0	6.487	61	Bacteria;;Proteobacteria;Gammaproteobacteria;Enterobacterales;Enterobacteriaceae;Klebsiella;Klebsiella pneumoniae;Klebsiella pneumoniae BIDMC 18B	DUF2829	-	-
GCF_000692915-NZ_KK736588.1-1227317-1230827	Klebsiella pneumoniae BIDMC 18B	GCF_000692915	1241	NZ_KK736588.1	1229891	1230124	+	WP_004199520.1	77	-	-3.5	4.5822	-17	Bacteria;;Proteobacteria;Gammaproteobacteria;Enterobacterales;Enterobacteriaceae;Klebsiella;Klebsiella pneumoniae;Klebsiella pneumoniae BIDMC 18B	-	-	-
GCF_000692915-NZ_KK736588.1-1227317-1230827	Klebsiella pneumoniae BIDMC 18B	GCF_000692915	1242	NZ_KK736588.1	1230108	1230368	+	WP_004199477.1	86	-	-2	5.1786	6	Bacteria;;Proteobacteria;Gammaproteobacteria;Enterobacterales;Enterobacteriaceae;Klebsiella;Klebsiella pneumoniae;Klebsiella pneumoniae BIDMC 18B	-	-	-
GCF_000692915-NZ_KK736588.1-1227317-1230827	Klebsiella pneumoniae BIDMC 18B	GCF_000692915	1243	NZ_KK736588.1	1230375	1230827	+	WP_004199526.1	150	-	5.5	9.4025	-	Bacteria;;Proteobacteria;Gammaproteobacteria;Enterobacterales;Enterobacteriaceae;Klebsiella;Klebsiella pneumoniae;Klebsiella pneumoniae BIDMC 18B	GP3_package	-	-
GCF_000694835-NZ_KK737711.1-1097710-1101220	Klebsiella pneumoniae UCI 59	GCF_000694835	1091	NZ_KK737711.1	1097710	1097901	+	WP_029499143.1	63	-	-2	4.9546	68	Bacteria;;Proteobacteria;Gammaproteobacteria;Enterobacterales;Enterobacteriaceae;Klebsiella;Klebsiella pneumoniae;Klebsiella pneumoniae UCI 59	-	-	-
GCF_000694835-NZ_KK737711.1-1097710-1101220	Klebsiella pneumoniae UCI 59	GCF_000694835	1092	NZ_KK737711.1	1097970	1098563	+	WP_004199500.1	197	-	2.5	8.2843	-11	Bacteria;;Proteobacteria;Gammaproteobacteria;Enterobacterales;Enterobacteriaceae;Klebsiella;Klebsiella pneumoniae;Klebsiella pneumoniae UCI 59	DUF1367	-	-
GCF_000694835-NZ_KK737711.1-1097710-1101220	Klebsiella pneumoniae UCI 59	GCF_000694835	1093	NZ_KK737711.1	1098553	1098876	+	WP_071570746.1	107	-	6	8.5347	-13	Bacteria;;Proteobacteria;Gammaproteobacteria;Enterobacterales;Enterobacteriaceae;Klebsiella;Klebsiella pneumoniae;Klebsiella pneumoniae UCI 59	RecA_dep_nuc	-	-
GCF_000694835-NZ_KK737711.1-1097710-1101220	Klebsiella pneumoniae UCI 59	GCF_000694835	1094	NZ_KK737711.1	1098864	1099211	+	WP_022644607.1	115	AcaHomolog:WP_022644607.1|HTH_IclR-1-AcrIIA7|100.0	10	10.6814	5	Bacteria;;Proteobacteria;Gammaproteobacteria;Enterobacterales;Enterobacteriaceae;Klebsiella;Klebsiella pneumoniae;Klebsiella pneumoniae UCI 59	HTH_IclR	-	-
GCF_000694835-NZ_KK737711.1-1097710-1101220	Klebsiella pneumoniae UCI 59	GCF_000694835	1095	NZ_KK737711.1	1099217	1099657	+	WP_004199525.1	146	-	-7.5	4.6379	40	Bacteria;;Proteobacteria;Gammaproteobacteria;Enterobacterales;Enterobacteriaceae;Klebsiella;Klebsiella pneumoniae;Klebsiella pneumoniae UCI 59	Phage_gp49_66	-	-
GCF_000694835-NZ_KK737711.1-1097710-1101220	Klebsiella pneumoniae UCI 59	GCF_000694835	1096	NZ_KK737711.1	1099698	1100222	+	WP_004199492.1	174	AcrHomolog:AcrIIA7|41.7	0	6.487	61	Bacteria;;Proteobacteria;Gammaproteobacteria;Enterobacterales;Enterobacteriaceae;Klebsiella;Klebsiella pneumoniae;Klebsiella pneumoniae UCI 59	DUF2829	-	-
GCF_000694835-NZ_KK737711.1-1097710-1101220	Klebsiella pneumoniae UCI 59	GCF_000694835	1097	NZ_KK737711.1	1100284	1100517	+	WP_004199520.1	77	-	-3.5	4.5822	-17	Bacteria;;Proteobacteria;Gammaproteobacteria;Enterobacterales;Enterobacteriaceae;Klebsiella;Klebsiella pneumoniae;Klebsiella pneumoniae UCI 59	-	-	-
GCF_000694835-NZ_KK737711.1-1097710-1101220	Klebsiella pneumoniae UCI 59	GCF_000694835	1098	NZ_KK737711.1	1100501	1100761	+	WP_004199477.1	86	-	-2	5.1786	6	Bacteria;;Proteobacteria;Gammaproteobacteria;Enterobacterales;Enterobacteriaceae;Klebsiella;Klebsiella pneumoniae;Klebsiella pneumoniae UCI 59	-	-	-
GCF_000694835-NZ_KK737711.1-1097710-1101220	Klebsiella pneumoniae UCI 59	GCF_000694835	1099	NZ_KK737711.1	1100768	1101220	+	WP_004199526.1	150	-	5.5	9.4025	-	Bacteria;;Proteobacteria;Gammaproteobacteria;Enterobacterales;Enterobacteriaceae;Klebsiella;Klebsiella pneumoniae;Klebsiella pneumoniae UCI 59	GP3_package	-	-
GCF_000694895-NZ_KK737742.1-916699-920209	Klebsiella pneumoniae UCI 63	GCF_000694895	920	NZ_KK737742.1	916699	916890	+	WP_029499143.1	63	-	-2	4.9546	68	Bacteria;;Proteobacteria;Gammaproteobacteria;Enterobacterales;Enterobacteriaceae;Klebsiella;Klebsiella pneumoniae;Klebsiella pneumoniae UCI 63	-	-	-
GCF_000694895-NZ_KK737742.1-916699-920209	Klebsiella pneumoniae UCI 63	GCF_000694895	921	NZ_KK737742.1	916959	917552	+	WP_004199500.1	197	-	2.5	8.2843	-11	Bacteria;;Proteobacteria;Gammaproteobacteria;Enterobacterales;Enterobacteriaceae;Klebsiella;Klebsiella pneumoniae;Klebsiella pneumoniae UCI 63	DUF1367	-	-
GCF_000694895-NZ_KK737742.1-916699-920209	Klebsiella pneumoniae UCI 63	GCF_000694895	922	NZ_KK737742.1	917542	917865	+	WP_071570746.1	107	-	6	8.5347	-13	Bacteria;;Proteobacteria;Gammaproteobacteria;Enterobacterales;Enterobacteriaceae;Klebsiella;Klebsiella pneumoniae;Klebsiella pneumoniae UCI 63	RecA_dep_nuc	-	-
GCF_000694895-NZ_KK737742.1-916699-920209	Klebsiella pneumoniae UCI 63	GCF_000694895	923	NZ_KK737742.1	917853	918200	+	WP_022644607.1	115	AcaHomolog:WP_022644607.1|HTH_IclR-1-AcrIIA7|100.0	10	10.6814	5	Bacteria;;Proteobacteria;Gammaproteobacteria;Enterobacterales;Enterobacteriaceae;Klebsiella;Klebsiella pneumoniae;Klebsiella pneumoniae UCI 63	HTH_IclR	-	-
GCF_000694895-NZ_KK737742.1-916699-920209	Klebsiella pneumoniae UCI 63	GCF_000694895	924	NZ_KK737742.1	918206	918646	+	WP_004199525.1	146	-	-7.5	4.6379	40	Bacteria;;Proteobacteria;Gammaproteobacteria;Enterobacterales;Enterobacteriaceae;Klebsiella;Klebsiella pneumoniae;Klebsiella pneumoniae UCI 63	Phage_gp49_66	-	-
GCF_000694895-NZ_KK737742.1-916699-920209	Klebsiella pneumoniae UCI 63	GCF_000694895	925	NZ_KK737742.1	918687	919211	+	WP_004199492.1	174	AcrHomolog:AcrIIA7|41.7	0	6.487	61	Bacteria;;Proteobacteria;Gammaproteobacteria;Enterobacterales;Enterobacteriaceae;Klebsiella;Klebsiella pneumoniae;Klebsiella pneumoniae UCI 63	DUF2829	-	-
GCF_000694895-NZ_KK737742.1-916699-920209	Klebsiella pneumoniae UCI 63	GCF_000694895	926	NZ_KK737742.1	919273	919506	+	WP_004199520.1	77	-	-3.5	4.5822	-17	Bacteria;;Proteobacteria;Gammaproteobacteria;Enterobacterales;Enterobacteriaceae;Klebsiella;Klebsiella pneumoniae;Klebsiella pneumoniae UCI 63	-	-	-
GCF_000694895-NZ_KK737742.1-916699-920209	Klebsiella pneumoniae UCI 63	GCF_000694895	927	NZ_KK737742.1	919490	919750	+	WP_004199477.1	86	-	-2	5.1786	6	Bacteria;;Proteobacteria;Gammaproteobacteria;Enterobacterales;Enterobacteriaceae;Klebsiella;Klebsiella pneumoniae;Klebsiella pneumoniae UCI 63	-	-	-
GCF_000694895-NZ_KK737742.1-916699-920209	Klebsiella pneumoniae UCI 63	GCF_000694895	928	NZ_KK737742.1	919757	920209	+	WP_004199526.1	150	-	5.5	9.4025	-	Bacteria;;Proteobacteria;Gammaproteobacteria;Enterobacterales;Enterobacteriaceae;Klebsiella;Klebsiella pneumoniae;Klebsiella pneumoniae UCI 63	GP3_package	-	-
GCF_000699425-NZ_JDWM01000099.1-60038-63089	Klebsiella pneumoniae 7699	GCF_000699425	67	NZ_JDWM01000099.1	60038	60229	+	WP_029499143.1	63	-	-2	4.9546	68	Bacteria;;Proteobacteria;Gammaproteobacteria;Enterobacterales;Enterobacteriaceae;Klebsiella;Klebsiella pneumoniae;Klebsiella pneumoniae 7699	-	-	-
GCF_000699425-NZ_JDWM01000099.1-60038-63089	Klebsiella pneumoniae 7699	GCF_000699425	68	NZ_JDWM01000099.1	60298	60891	+	WP_004199500.1	197	-	2.5	8.2843	-11	Bacteria;;Proteobacteria;Gammaproteobacteria;Enterobacterales;Enterobacteriaceae;Klebsiella;Klebsiella pneumoniae;Klebsiella pneumoniae 7699	DUF1367	-	-
GCF_000699425-NZ_JDWM01000099.1-60038-63089	Klebsiella pneumoniae 7699	GCF_000699425	69	NZ_JDWM01000099.1	60881	61204	+	WP_071570746.1	107	-	6	8.5347	-13	Bacteria;;Proteobacteria;Gammaproteobacteria;Enterobacterales;Enterobacteriaceae;Klebsiella;Klebsiella pneumoniae;Klebsiella pneumoniae 7699	RecA_dep_nuc	-	-
GCF_000699425-NZ_JDWM01000099.1-60038-63089	Klebsiella pneumoniae 7699	GCF_000699425	70	NZ_JDWM01000099.1	61192	61539	+	WP_004199527.1	115	AcaHomolog:REF:Gammaproteobacteria_gi_510824215_22939_23286_-|HTH_IclR-1-AcrIIA7|100.0	10	10.6814	5	Bacteria;;Proteobacteria;Gammaproteobacteria;Enterobacterales;Enterobacteriaceae;Klebsiella;Klebsiella pneumoniae;Klebsiella pneumoniae 7699	HTH_IclR	-	-
GCF_000699425-NZ_JDWM01000099.1-60038-63089	Klebsiella pneumoniae 7699	GCF_000699425	71	NZ_JDWM01000099.1	61545	61985	+	WP_004199525.1	146	-	-7.5	4.6379	40	Bacteria;;Proteobacteria;Gammaproteobacteria;Enterobacterales;Enterobacteriaceae;Klebsiella;Klebsiella pneumoniae;Klebsiella pneumoniae 7699	Phage_gp49_66	-	-
GCF_000699425-NZ_JDWM01000099.1-60038-63089	Klebsiella pneumoniae 7699	GCF_000699425	72	NZ_JDWM01000099.1	62026	62550	+	WP_004199492.1	174	AcrHomolog:AcrIIA7|41.7	0	6.487	61	Bacteria;;Proteobacteria;Gammaproteobacteria;Enterobacterales;Enterobacteriaceae;Klebsiella;Klebsiella pneumoniae;Klebsiella pneumoniae 7699	DUF2829	-	-
GCF_000699425-NZ_JDWM01000099.1-60038-63089	Klebsiella pneumoniae 7699	GCF_000699425	73	NZ_JDWM01000099.1	62612	62845	+	WP_004199520.1	77	-	-3.5	4.5822	-17	Bacteria;;Proteobacteria;Gammaproteobacteria;Enterobacterales;Enterobacteriaceae;Klebsiella;Klebsiella pneumoniae;Klebsiella pneumoniae 7699	-	-	-
GCF_000699425-NZ_JDWM01000099.1-60038-63089	Klebsiella pneumoniae 7699	GCF_000699425	74	NZ_JDWM01000099.1	62829	63089	+	WP_009308351.1	86	-	-2	5.1786	-	Bacteria;;Proteobacteria;Gammaproteobacteria;Enterobacterales;Enterobacteriaceae;Klebsiella;Klebsiella pneumoniae;Klebsiella pneumoniae 7699	-	-	-
GCF_000701905-NZ_JNKC01000008.1-82530-84781	Proteiniclasticum ruminis DSM 24773	GCF_000701905	79	NZ_JNKC01000008.1	82530	82733	+	WP_031577006.1	67	AcaHomolog:WP_031577006.1|HTH_3-1-AcrIIA1|100.0	0	6.306	-4	Bacteria;;Firmicutes;Clostridia;Clostridiales;Clostridiaceae;Proteiniclasticum;Proteiniclasticum ruminis;Proteiniclasticum ruminis DSM 24773	HTH_3	antitoxins|0.00029	-
GCF_000701905-NZ_JNKC01000008.1-82530-84781	Proteiniclasticum ruminis DSM 24773	GCF_000701905	80	NZ_JNKC01000008.1	82730	83194	+	WP_031577007.1	154	-	1.5	7.312	72	Bacteria;;Firmicutes;Clostridia;Clostridiales;Clostridiaceae;Proteiniclasticum;Proteiniclasticum ruminis;Proteiniclasticum ruminis DSM 24773	-	-	-
GCF_000701905-NZ_JNKC01000008.1-82530-84781	Proteiniclasticum ruminis DSM 24773	GCF_000701905	81	NZ_JNKC01000008.1	83267	83803	+	WP_051651666.1	178	AcrHomolog:AcrIIA1|47.1	-1.5	5.7719	88	Bacteria;;Firmicutes;Clostridia;Clostridiales;Clostridiaceae;Proteiniclasticum;Proteiniclasticum ruminis;Proteiniclasticum ruminis DSM 24773	HTH_26	-	-
GCF_000701905-NZ_JNKC01000008.1-82530-84781	Proteiniclasticum ruminis DSM 24773	GCF_000701905	82	NZ_JNKC01000008.1	83892	84230	+	WP_031577009.1	112	-	2	9.1951	-4	Bacteria;;Firmicutes;Clostridia;Clostridiales;Clostridiaceae;Proteiniclasticum;Proteiniclasticum ruminis;Proteiniclasticum ruminis DSM 24773	N_methyl	-	-
GCF_000701905-NZ_JNKC01000008.1-82530-84781	Proteiniclasticum ruminis DSM 24773	GCF_000701905	83	NZ_JNKC01000008.1	84227	84781	+	WP_031577010.1	184	-	10.5	9.6669	-	Bacteria;;Firmicutes;Clostridia;Clostridiales;Clostridiaceae;Proteiniclasticum;Proteiniclasticum ruminis;Proteiniclasticum ruminis DSM 24773	-	-	-
GCF_000709165-NZ_JMMY01000001.1-3171994-3175504	Klebsiella pneumoniae 160_1080	GCF_000709165	3236	NZ_JMMY01000001.1	3171994	3172185	+	WP_025712904.1	63	-	-2	4.9546	68	Bacteria;;Proteobacteria;Gammaproteobacteria;Enterobacterales;Enterobacteriaceae;Klebsiella;Klebsiella pneumoniae;Klebsiella pneumoniae 160_1080	-	-	-
GCF_000709165-NZ_JMMY01000001.1-3171994-3175504	Klebsiella pneumoniae 160_1080	GCF_000709165	3237	NZ_JMMY01000001.1	3172254	3172847	+	WP_004199500.1	197	-	2.5	8.2843	-11	Bacteria;;Proteobacteria;Gammaproteobacteria;Enterobacterales;Enterobacteriaceae;Klebsiella;Klebsiella pneumoniae;Klebsiella pneumoniae 160_1080	DUF1367	-	-
GCF_000709165-NZ_JMMY01000001.1-3171994-3175504	Klebsiella pneumoniae 160_1080	GCF_000709165	3238	NZ_JMMY01000001.1	3172837	3173160	+	WP_071570746.1	107	-	6	8.5347	-13	Bacteria;;Proteobacteria;Gammaproteobacteria;Enterobacterales;Enterobacteriaceae;Klebsiella;Klebsiella pneumoniae;Klebsiella pneumoniae 160_1080	RecA_dep_nuc	-	-
GCF_000709165-NZ_JMMY01000001.1-3171994-3175504	Klebsiella pneumoniae 160_1080	GCF_000709165	3239	NZ_JMMY01000001.1	3173148	3173495	+	WP_004199527.1	115	AcaHomolog:REF:Gammaproteobacteria_gi_510824215_22939_23286_-|HTH_IclR-1-AcrIIA7|100.0	10	10.6814	5	Bacteria;;Proteobacteria;Gammaproteobacteria;Enterobacterales;Enterobacteriaceae;Klebsiella;Klebsiella pneumoniae;Klebsiella pneumoniae 160_1080	HTH_IclR	-	-
GCF_000709165-NZ_JMMY01000001.1-3171994-3175504	Klebsiella pneumoniae 160_1080	GCF_000709165	3240	NZ_JMMY01000001.1	3173501	3173941	+	WP_004199525.1	146	-	-7.5	4.6379	40	Bacteria;;Proteobacteria;Gammaproteobacteria;Enterobacterales;Enterobacteriaceae;Klebsiella;Klebsiella pneumoniae;Klebsiella pneumoniae 160_1080	Phage_gp49_66	-	-
GCF_000709165-NZ_JMMY01000001.1-3171994-3175504	Klebsiella pneumoniae 160_1080	GCF_000709165	3241	NZ_JMMY01000001.1	3173982	3174506	+	WP_004199492.1	174	AcrHomolog:AcrIIA7|41.7	0	6.487	61	Bacteria;;Proteobacteria;Gammaproteobacteria;Enterobacterales;Enterobacteriaceae;Klebsiella;Klebsiella pneumoniae;Klebsiella pneumoniae 160_1080	DUF2829	-	-
GCF_000709165-NZ_JMMY01000001.1-3171994-3175504	Klebsiella pneumoniae 160_1080	GCF_000709165	3242	NZ_JMMY01000001.1	3174568	3174801	+	WP_004199520.1	77	-	-3.5	4.5822	-17	Bacteria;;Proteobacteria;Gammaproteobacteria;Enterobacterales;Enterobacteriaceae;Klebsiella;Klebsiella pneumoniae;Klebsiella pneumoniae 160_1080	-	-	-
GCF_000709165-NZ_JMMY01000001.1-3171994-3175504	Klebsiella pneumoniae 160_1080	GCF_000709165	3243	NZ_JMMY01000001.1	3174785	3175045	+	WP_004199477.1	86	-	-2	5.1786	6	Bacteria;;Proteobacteria;Gammaproteobacteria;Enterobacterales;Enterobacteriaceae;Klebsiella;Klebsiella pneumoniae;Klebsiella pneumoniae 160_1080	-	-	-
GCF_000709165-NZ_JMMY01000001.1-3171994-3175504	Klebsiella pneumoniae 160_1080	GCF_000709165	3244	NZ_JMMY01000001.1	3175052	3175504	+	WP_004199526.1	150	-	5.5	9.4025	-	Bacteria;;Proteobacteria;Gammaproteobacteria;Enterobacterales;Enterobacteriaceae;Klebsiella;Klebsiella pneumoniae;Klebsiella pneumoniae 160_1080	GP3_package	-	-
GCF_000709185-NZ_JMSW01000001.1-242199-245709	Klebsiella pneumoniae VAKPC278	GCF_000709185	244	NZ_JMSW01000001.1	242199	242390	+	WP_025712904.1	63	-	-2	4.9546	68	Bacteria;;Proteobacteria;Gammaproteobacteria;Enterobacterales;Enterobacteriaceae;Klebsiella;Klebsiella pneumoniae;Klebsiella pneumoniae VAKPC278	-	-	-
GCF_000709185-NZ_JMSW01000001.1-242199-245709	Klebsiella pneumoniae VAKPC278	GCF_000709185	245	NZ_JMSW01000001.1	242459	243052	+	WP_004199500.1	197	-	2.5	8.2843	-11	Bacteria;;Proteobacteria;Gammaproteobacteria;Enterobacterales;Enterobacteriaceae;Klebsiella;Klebsiella pneumoniae;Klebsiella pneumoniae VAKPC278	DUF1367	-	-
GCF_000709185-NZ_JMSW01000001.1-242199-245709	Klebsiella pneumoniae VAKPC278	GCF_000709185	246	NZ_JMSW01000001.1	243042	243365	+	WP_071570746.1	107	-	6	8.5347	-13	Bacteria;;Proteobacteria;Gammaproteobacteria;Enterobacterales;Enterobacteriaceae;Klebsiella;Klebsiella pneumoniae;Klebsiella pneumoniae VAKPC278	RecA_dep_nuc	-	-
GCF_000709185-NZ_JMSW01000001.1-242199-245709	Klebsiella pneumoniae VAKPC278	GCF_000709185	247	NZ_JMSW01000001.1	243353	243700	+	WP_004199527.1	115	AcaHomolog:REF:Gammaproteobacteria_gi_510824215_22939_23286_-|HTH_IclR-1-AcrIIA7|100.0	10	10.6814	5	Bacteria;;Proteobacteria;Gammaproteobacteria;Enterobacterales;Enterobacteriaceae;Klebsiella;Klebsiella pneumoniae;Klebsiella pneumoniae VAKPC278	HTH_IclR	-	-
GCF_000709185-NZ_JMSW01000001.1-242199-245709	Klebsiella pneumoniae VAKPC278	GCF_000709185	248	NZ_JMSW01000001.1	243706	244146	+	WP_004199525.1	146	-	-7.5	4.6379	40	Bacteria;;Proteobacteria;Gammaproteobacteria;Enterobacterales;Enterobacteriaceae;Klebsiella;Klebsiella pneumoniae;Klebsiella pneumoniae VAKPC278	Phage_gp49_66	-	-
GCF_000709185-NZ_JMSW01000001.1-242199-245709	Klebsiella pneumoniae VAKPC278	GCF_000709185	249	NZ_JMSW01000001.1	244187	244711	+	WP_004199492.1	174	AcrHomolog:AcrIIA7|41.7	0	6.487	61	Bacteria;;Proteobacteria;Gammaproteobacteria;Enterobacterales;Enterobacteriaceae;Klebsiella;Klebsiella pneumoniae;Klebsiella pneumoniae VAKPC278	DUF2829	-	-
GCF_000709185-NZ_JMSW01000001.1-242199-245709	Klebsiella pneumoniae VAKPC278	GCF_000709185	250	NZ_JMSW01000001.1	244773	245006	+	WP_004199520.1	77	-	-3.5	4.5822	-17	Bacteria;;Proteobacteria;Gammaproteobacteria;Enterobacterales;Enterobacteriaceae;Klebsiella;Klebsiella pneumoniae;Klebsiella pneumoniae VAKPC278	-	-	-
GCF_000709185-NZ_JMSW01000001.1-242199-245709	Klebsiella pneumoniae VAKPC278	GCF_000709185	251	NZ_JMSW01000001.1	244990	245250	+	WP_004199477.1	86	-	-2	5.1786	6	Bacteria;;Proteobacteria;Gammaproteobacteria;Enterobacterales;Enterobacteriaceae;Klebsiella;Klebsiella pneumoniae;Klebsiella pneumoniae VAKPC278	-	-	-
GCF_000709185-NZ_JMSW01000001.1-242199-245709	Klebsiella pneumoniae VAKPC278	GCF_000709185	252	NZ_JMSW01000001.1	245257	245709	+	WP_004199526.1	150	-	5.5	9.4025	-	Bacteria;;Proteobacteria;Gammaproteobacteria;Enterobacterales;Enterobacteriaceae;Klebsiella;Klebsiella pneumoniae;Klebsiella pneumoniae VAKPC278	GP3_package	-	-
GCF_000709225-NZ_JMSY01000001.1-5297676-5301186	Klebsiella pneumoniae UHKPC 52	GCF_000709225	5414	NZ_JMSY01000001.1	5297676	5297867	+	WP_025712904.1	63	-	-2	4.9546	68	Bacteria;;Proteobacteria;Gammaproteobacteria;Enterobacterales;Enterobacteriaceae;Klebsiella;Klebsiella pneumoniae;Klebsiella pneumoniae UHKPC 52	-	-	-
GCF_000709225-NZ_JMSY01000001.1-5297676-5301186	Klebsiella pneumoniae UHKPC 52	GCF_000709225	5415	NZ_JMSY01000001.1	5297936	5298529	+	WP_004199500.1	197	-	2.5	8.2843	-11	Bacteria;;Proteobacteria;Gammaproteobacteria;Enterobacterales;Enterobacteriaceae;Klebsiella;Klebsiella pneumoniae;Klebsiella pneumoniae UHKPC 52	DUF1367	-	-
GCF_000709225-NZ_JMSY01000001.1-5297676-5301186	Klebsiella pneumoniae UHKPC 52	GCF_000709225	5416	NZ_JMSY01000001.1	5298519	5298842	+	WP_071570746.1	107	-	6	8.5347	-13	Bacteria;;Proteobacteria;Gammaproteobacteria;Enterobacterales;Enterobacteriaceae;Klebsiella;Klebsiella pneumoniae;Klebsiella pneumoniae UHKPC 52	RecA_dep_nuc	-	-
GCF_000709225-NZ_JMSY01000001.1-5297676-5301186	Klebsiella pneumoniae UHKPC 52	GCF_000709225	5417	NZ_JMSY01000001.1	5298830	5299177	+	WP_004199527.1	115	AcaHomolog:REF:Gammaproteobacteria_gi_510824215_22939_23286_-|HTH_IclR-1-AcrIIA7|100.0	10	10.6814	5	Bacteria;;Proteobacteria;Gammaproteobacteria;Enterobacterales;Enterobacteriaceae;Klebsiella;Klebsiella pneumoniae;Klebsiella pneumoniae UHKPC 52	HTH_IclR	-	-
GCF_000709225-NZ_JMSY01000001.1-5297676-5301186	Klebsiella pneumoniae UHKPC 52	GCF_000709225	5418	NZ_JMSY01000001.1	5299183	5299623	+	WP_004199525.1	146	-	-7.5	4.6379	40	Bacteria;;Proteobacteria;Gammaproteobacteria;Enterobacterales;Enterobacteriaceae;Klebsiella;Klebsiella pneumoniae;Klebsiella pneumoniae UHKPC 52	Phage_gp49_66	-	-
GCF_000709225-NZ_JMSY01000001.1-5297676-5301186	Klebsiella pneumoniae UHKPC 52	GCF_000709225	5419	NZ_JMSY01000001.1	5299664	5300188	+	WP_004199492.1	174	AcrHomolog:AcrIIA7|41.7	0	6.487	61	Bacteria;;Proteobacteria;Gammaproteobacteria;Enterobacterales;Enterobacteriaceae;Klebsiella;Klebsiella pneumoniae;Klebsiella pneumoniae UHKPC 52	DUF2829	-	-
GCF_000709225-NZ_JMSY01000001.1-5297676-5301186	Klebsiella pneumoniae UHKPC 52	GCF_000709225	5420	NZ_JMSY01000001.1	5300250	5300483	+	WP_004199520.1	77	-	-3.5	4.5822	-17	Bacteria;;Proteobacteria;Gammaproteobacteria;Enterobacterales;Enterobacteriaceae;Klebsiella;Klebsiella pneumoniae;Klebsiella pneumoniae UHKPC 52	-	-	-
GCF_000709225-NZ_JMSY01000001.1-5297676-5301186	Klebsiella pneumoniae UHKPC 52	GCF_000709225	5421	NZ_JMSY01000001.1	5300467	5300727	+	WP_004199477.1	86	-	-2	5.1786	6	Bacteria;;Proteobacteria;Gammaproteobacteria;Enterobacterales;Enterobacteriaceae;Klebsiella;Klebsiella pneumoniae;Klebsiella pneumoniae UHKPC 52	-	-	-
GCF_000709225-NZ_JMSY01000001.1-5297676-5301186	Klebsiella pneumoniae UHKPC 52	GCF_000709225	5422	NZ_JMSY01000001.1	5300734	5301186	+	WP_004199526.1	150	-	5.5	9.4025	-	Bacteria;;Proteobacteria;Gammaproteobacteria;Enterobacterales;Enterobacteriaceae;Klebsiella;Klebsiella pneumoniae;Klebsiella pneumoniae UHKPC 52	GP3_package	-	-
GCF_000709245-NZ_JNBM01000006.1-1521986-1525496	Klebsiella pneumoniae UHKPC05	GCF_000709245	1607	NZ_JNBM01000006.1	1521986	1522438	-	WP_004199526.1	150	-	5.5	9.4025	6	Bacteria;;Proteobacteria;Gammaproteobacteria;Enterobacterales;Enterobacteriaceae;Klebsiella;Klebsiella pneumoniae;Klebsiella pneumoniae UHKPC05	GP3_package	-	-
GCF_000709245-NZ_JNBM01000006.1-1521986-1525496	Klebsiella pneumoniae UHKPC05	GCF_000709245	1608	NZ_JNBM01000006.1	1522445	1522705	-	WP_004199477.1	86	-	-2	5.1786	-17	Bacteria;;Proteobacteria;Gammaproteobacteria;Enterobacterales;Enterobacteriaceae;Klebsiella;Klebsiella pneumoniae;Klebsiella pneumoniae UHKPC05	-	-	-
GCF_000709245-NZ_JNBM01000006.1-1521986-1525496	Klebsiella pneumoniae UHKPC05	GCF_000709245	1609	NZ_JNBM01000006.1	1522689	1522922	-	WP_004199520.1	77	-	-3.5	4.5822	61	Bacteria;;Proteobacteria;Gammaproteobacteria;Enterobacterales;Enterobacteriaceae;Klebsiella;Klebsiella pneumoniae;Klebsiella pneumoniae UHKPC05	-	-	-
GCF_000709245-NZ_JNBM01000006.1-1521986-1525496	Klebsiella pneumoniae UHKPC05	GCF_000709245	1610	NZ_JNBM01000006.1	1522984	1523508	-	WP_004199492.1	174	AcrHomolog:AcrIIA7|41.7	0	6.487	40	Bacteria;;Proteobacteria;Gammaproteobacteria;Enterobacterales;Enterobacteriaceae;Klebsiella;Klebsiella pneumoniae;Klebsiella pneumoniae UHKPC05	DUF2829	-	-
GCF_000709245-NZ_JNBM01000006.1-1521986-1525496	Klebsiella pneumoniae UHKPC05	GCF_000709245	1611	NZ_JNBM01000006.1	1523549	1523989	-	WP_004199525.1	146	-	-7.5	4.6379	5	Bacteria;;Proteobacteria;Gammaproteobacteria;Enterobacterales;Enterobacteriaceae;Klebsiella;Klebsiella pneumoniae;Klebsiella pneumoniae UHKPC05	Phage_gp49_66	-	-
GCF_000709245-NZ_JNBM01000006.1-1521986-1525496	Klebsiella pneumoniae UHKPC05	GCF_000709245	1612	NZ_JNBM01000006.1	1523995	1524342	-	WP_004199527.1	115	AcaHomolog:REF:Gammaproteobacteria_gi_510824215_22939_23286_-|HTH_IclR-1-AcrIIA7|100.0	10	10.6814	-13	Bacteria;;Proteobacteria;Gammaproteobacteria;Enterobacterales;Enterobacteriaceae;Klebsiella;Klebsiella pneumoniae;Klebsiella pneumoniae UHKPC05	HTH_IclR	-	-
GCF_000709245-NZ_JNBM01000006.1-1521986-1525496	Klebsiella pneumoniae UHKPC05	GCF_000709245	1613	NZ_JNBM01000006.1	1524330	1524653	-	WP_071570746.1	107	-	6	8.5347	-11	Bacteria;;Proteobacteria;Gammaproteobacteria;Enterobacterales;Enterobacteriaceae;Klebsiella;Klebsiella pneumoniae;Klebsiella pneumoniae UHKPC05	RecA_dep_nuc	-	-
GCF_000709245-NZ_JNBM01000006.1-1521986-1525496	Klebsiella pneumoniae UHKPC05	GCF_000709245	1614	NZ_JNBM01000006.1	1524643	1525236	-	WP_004199500.1	197	-	2.5	8.2843	68	Bacteria;;Proteobacteria;Gammaproteobacteria;Enterobacterales;Enterobacteriaceae;Klebsiella;Klebsiella pneumoniae;Klebsiella pneumoniae UHKPC05	DUF1367	-	-
GCF_000709245-NZ_JNBM01000006.1-1521986-1525496	Klebsiella pneumoniae UHKPC05	GCF_000709245	1615	NZ_JNBM01000006.1	1525305	1525496	-	WP_025712904.1	63	-	-2	4.9546	180	Bacteria;;Proteobacteria;Gammaproteobacteria;Enterobacterales;Enterobacteriaceae;Klebsiella;Klebsiella pneumoniae;Klebsiella pneumoniae UHKPC05	-	-	-
GCF_000712635-NZ_JGVI01000034.1-98211-99916	Shewanella xiamenensis	GCF_000712635	95	NZ_JGVI01000034.1	98211	98567	+	WP_037415909.1	118	-	10.5	10.3856	90	Bacteria;;Proteobacteria;Gammaproteobacteria;Alteromonadales;Shewanellaceae;Shewanella;;Shewanella xiamenensis	-	-	-
GCF_000712635-NZ_JGVI01000034.1-98211-99916	Shewanella xiamenensis	GCF_000712635	96	NZ_JGVI01000034.1	98658	98951	+	WP_037415910.1	97	AcrHomolog:AcrIF10|100.0	-15.5	3.7616	40	Bacteria;;Proteobacteria;Gammaproteobacteria;Alteromonadales;Shewanellaceae;Shewanella;;Shewanella xiamenensis	-	-	-
GCF_000712635-NZ_JGVI01000034.1-98211-99916	Shewanella xiamenensis	GCF_000712635	97	NZ_JGVI01000034.1	98992	99354	+	WP_037415913.1	120	AcaHomolog:AcrIF10-0-WP_037415913.1|DUF1870|100.0	-7.5	4.2698	64	Bacteria;;Proteobacteria;Gammaproteobacteria;Alteromonadales;Shewanellaceae;Shewanella;;Shewanella xiamenensis	DUF1870	-	-
GCF_000712635-NZ_JGVI01000034.1-98211-99916	Shewanella xiamenensis	GCF_000712635	98	NZ_JGVI01000034.1	99419	99916	+	WP_037415917.1	165	-	11.5	9.8894	-	Bacteria;;Proteobacteria;Gammaproteobacteria;Alteromonadales;Shewanellaceae;Shewanella;;Shewanella xiamenensis	-	-	-
GCF_000714675-NZ_CP008797.1-3935624-3939134	Klebsiella pneumoniae subsp. pneumoniae KPNIH24	GCF_000714675	4039	NZ_CP008797.1	3935624	3936076	-	WP_004199526.1	150	-	5.5	9.4025	6	Bacteria;;Proteobacteria;Gammaproteobacteria;Enterobacterales;Enterobacteriaceae;Klebsiella;Klebsiella pneumoniae;Klebsiella pneumoniae subsp. pneumoniae KPNIH24	GP3_package	-	-
GCF_000714675-NZ_CP008797.1-3935624-3939134	Klebsiella pneumoniae subsp. pneumoniae KPNIH24	GCF_000714675	4040	NZ_CP008797.1	3936083	3936343	-	WP_004199477.1	86	-	-2	5.1786	-17	Bacteria;;Proteobacteria;Gammaproteobacteria;Enterobacterales;Enterobacteriaceae;Klebsiella;Klebsiella pneumoniae;Klebsiella pneumoniae subsp. pneumoniae KPNIH24	-	-	-
GCF_000714675-NZ_CP008797.1-3935624-3939134	Klebsiella pneumoniae subsp. pneumoniae KPNIH24	GCF_000714675	4041	NZ_CP008797.1	3936327	3936560	-	WP_004199520.1	77	-	-3.5	4.5822	61	Bacteria;;Proteobacteria;Gammaproteobacteria;Enterobacterales;Enterobacteriaceae;Klebsiella;Klebsiella pneumoniae;Klebsiella pneumoniae subsp. pneumoniae KPNIH24	-	-	-
GCF_000714675-NZ_CP008797.1-3935624-3939134	Klebsiella pneumoniae subsp. pneumoniae KPNIH24	GCF_000714675	4042	NZ_CP008797.1	3936622	3937146	-	WP_004199492.1	174	AcrHomolog:AcrIIA7|41.7	0	6.487	40	Bacteria;;Proteobacteria;Gammaproteobacteria;Enterobacterales;Enterobacteriaceae;Klebsiella;Klebsiella pneumoniae;Klebsiella pneumoniae subsp. pneumoniae KPNIH24	DUF2829	-	-
GCF_000714675-NZ_CP008797.1-3935624-3939134	Klebsiella pneumoniae subsp. pneumoniae KPNIH24	GCF_000714675	4043	NZ_CP008797.1	3937187	3937627	-	WP_004199525.1	146	-	-7.5	4.6379	5	Bacteria;;Proteobacteria;Gammaproteobacteria;Enterobacterales;Enterobacteriaceae;Klebsiella;Klebsiella pneumoniae;Klebsiella pneumoniae subsp. pneumoniae KPNIH24	Phage_gp49_66	-	-
GCF_000714675-NZ_CP008797.1-3935624-3939134	Klebsiella pneumoniae subsp. pneumoniae KPNIH24	GCF_000714675	4044	NZ_CP008797.1	3937633	3937980	-	WP_022644607.1	115	AcaHomolog:WP_022644607.1|HTH_IclR-1-AcrIIA7|100.0	10	10.6814	-13	Bacteria;;Proteobacteria;Gammaproteobacteria;Enterobacterales;Enterobacteriaceae;Klebsiella;Klebsiella pneumoniae;Klebsiella pneumoniae subsp. pneumoniae KPNIH24	HTH_IclR	-	-
GCF_000714675-NZ_CP008797.1-3935624-3939134	Klebsiella pneumoniae subsp. pneumoniae KPNIH24	GCF_000714675	4045	NZ_CP008797.1	3937968	3938291	-	WP_071570746.1	107	-	6	8.5347	-11	Bacteria;;Proteobacteria;Gammaproteobacteria;Enterobacterales;Enterobacteriaceae;Klebsiella;Klebsiella pneumoniae;Klebsiella pneumoniae subsp. pneumoniae KPNIH24	RecA_dep_nuc	-	-
GCF_000714675-NZ_CP008797.1-3935624-3939134	Klebsiella pneumoniae subsp. pneumoniae KPNIH24	GCF_000714675	4046	NZ_CP008797.1	3938281	3938874	-	WP_004199500.1	197	-	2.5	8.2843	68	Bacteria;;Proteobacteria;Gammaproteobacteria;Enterobacterales;Enterobacteriaceae;Klebsiella;Klebsiella pneumoniae;Klebsiella pneumoniae subsp. pneumoniae KPNIH24	DUF1367	-	-
GCF_000714675-NZ_CP008797.1-3935624-3939134	Klebsiella pneumoniae subsp. pneumoniae KPNIH24	GCF_000714675	4047	NZ_CP008797.1	3938943	3939134	-	WP_029499143.1	63	-	-2	4.9546	180	Bacteria;;Proteobacteria;Gammaproteobacteria;Enterobacterales;Enterobacteriaceae;Klebsiella;Klebsiella pneumoniae;Klebsiella pneumoniae subsp. pneumoniae KPNIH24	-	-	-
GCF_000717515-NZ_CP008831.1-1952867-1956377	Klebsiella pneumoniae subsp. pneumoniae KPR0928	GCF_000717515	1965	NZ_CP008831.1	1952867	1953058	+	WP_029499143.1	63	-	-2	4.9546	68	Bacteria;;Proteobacteria;Gammaproteobacteria;Enterobacterales;Enterobacteriaceae;Klebsiella;Klebsiella pneumoniae;Klebsiella pneumoniae subsp. pneumoniae KPR0928	-	-	-
GCF_000717515-NZ_CP008831.1-1952867-1956377	Klebsiella pneumoniae subsp. pneumoniae KPR0928	GCF_000717515	1966	NZ_CP008831.1	1953127	1953720	+	WP_004199500.1	197	-	2.5	8.2843	-11	Bacteria;;Proteobacteria;Gammaproteobacteria;Enterobacterales;Enterobacteriaceae;Klebsiella;Klebsiella pneumoniae;Klebsiella pneumoniae subsp. pneumoniae KPR0928	DUF1367	-	-
GCF_000717515-NZ_CP008831.1-1952867-1956377	Klebsiella pneumoniae subsp. pneumoniae KPR0928	GCF_000717515	1967	NZ_CP008831.1	1953710	1954033	+	WP_071570746.1	107	-	6	8.5347	-13	Bacteria;;Proteobacteria;Gammaproteobacteria;Enterobacterales;Enterobacteriaceae;Klebsiella;Klebsiella pneumoniae;Klebsiella pneumoniae subsp. pneumoniae KPR0928	RecA_dep_nuc	-	-
GCF_000717515-NZ_CP008831.1-1952867-1956377	Klebsiella pneumoniae subsp. pneumoniae KPR0928	GCF_000717515	1968	NZ_CP008831.1	1954021	1954368	+	WP_022644607.1	115	AcaHomolog:WP_022644607.1|HTH_IclR-1-AcrIIA7|100.0	10	10.6814	5	Bacteria;;Proteobacteria;Gammaproteobacteria;Enterobacterales;Enterobacteriaceae;Klebsiella;Klebsiella pneumoniae;Klebsiella pneumoniae subsp. pneumoniae KPR0928	HTH_IclR	-	-
GCF_000717515-NZ_CP008831.1-1952867-1956377	Klebsiella pneumoniae subsp. pneumoniae KPR0928	GCF_000717515	1969	NZ_CP008831.1	1954374	1954814	+	WP_004199525.1	146	-	-7.5	4.6379	40	Bacteria;;Proteobacteria;Gammaproteobacteria;Enterobacterales;Enterobacteriaceae;Klebsiella;Klebsiella pneumoniae;Klebsiella pneumoniae subsp. pneumoniae KPR0928	Phage_gp49_66	-	-
GCF_000717515-NZ_CP008831.1-1952867-1956377	Klebsiella pneumoniae subsp. pneumoniae KPR0928	GCF_000717515	1970	NZ_CP008831.1	1954855	1955379	+	WP_004199492.1	174	AcrHomolog:AcrIIA7|41.7	0	6.487	61	Bacteria;;Proteobacteria;Gammaproteobacteria;Enterobacterales;Enterobacteriaceae;Klebsiella;Klebsiella pneumoniae;Klebsiella pneumoniae subsp. pneumoniae KPR0928	DUF2829	-	-
GCF_000717515-NZ_CP008831.1-1952867-1956377	Klebsiella pneumoniae subsp. pneumoniae KPR0928	GCF_000717515	1971	NZ_CP008831.1	1955441	1955674	+	WP_004199520.1	77	-	-3.5	4.5822	-17	Bacteria;;Proteobacteria;Gammaproteobacteria;Enterobacterales;Enterobacteriaceae;Klebsiella;Klebsiella pneumoniae;Klebsiella pneumoniae subsp. pneumoniae KPR0928	-	-	-
GCF_000717515-NZ_CP008831.1-1952867-1956377	Klebsiella pneumoniae subsp. pneumoniae KPR0928	GCF_000717515	1972	NZ_CP008831.1	1955658	1955918	+	WP_004199477.1	86	-	-2	5.1786	6	Bacteria;;Proteobacteria;Gammaproteobacteria;Enterobacterales;Enterobacteriaceae;Klebsiella;Klebsiella pneumoniae;Klebsiella pneumoniae subsp. pneumoniae KPR0928	-	-	-
GCF_000717515-NZ_CP008831.1-1952867-1956377	Klebsiella pneumoniae subsp. pneumoniae KPR0928	GCF_000717515	1973	NZ_CP008831.1	1955925	1956377	+	WP_004199526.1	150	-	5.5	9.4025	-	Bacteria;;Proteobacteria;Gammaproteobacteria;Enterobacterales;Enterobacteriaceae;Klebsiella;Klebsiella pneumoniae;Klebsiella pneumoniae subsp. pneumoniae KPR0928	GP3_package	-	-
GCF_000724735-NZ_APBS01000091.1-264-1233	Neisseria meningitidis 992008	GCF_000724735	1	NZ_APBS01000091.1	264	614	+	WP_042743676.1	116	AcrHomolog:AcrIIC3|100.0	1	7.961	45	Bacteria;;Proteobacteria;Betaproteobacteria;Neisseriales;Neisseriaceae;Neisseria;Neisseria meningitidis;Neisseria meningitidis 992008	-	-	-
GCF_000724735-NZ_APBS01000091.1-264-1233	Neisseria meningitidis 992008	GCF_000724735	2	NZ_APBS01000091.1	660	1031	+	WP_042743678.1	123	AcrHomolog:AcrIIC2|100.0	-7	4.4463	-8	Bacteria;;Proteobacteria;Betaproteobacteria;Neisseriales;Neisseriaceae;Neisseria;Neisseria meningitidis;Neisseria meningitidis 992008	-	-	-
GCF_000724735-NZ_APBS01000091.1-264-1233	Neisseria meningitidis 992008	GCF_000724735	3	NZ_APBS01000091.1	1024	1233	+	WP_042743680.1	69	AcaHomolog:AcrIIC3-1-WP_042743680.1|HTH_XRE|100.0	3	9.5938	-	Bacteria;;Proteobacteria;Betaproteobacteria;Neisseriales;Neisseriaceae;Neisseria;Neisseria meningitidis;Neisseria meningitidis 992008	HTH_3	antitoxins|0.0055	-
GCF_000725945-NZ_JOWG01000011.1-31612-33489	Listeria monocytogenes	GCF_000725945	38	NZ_JOWG01000011.1	31612	32184	-	WP_031646272.1	190	-	-8	4.7341	67	Bacteria;;Firmicutes;Bacilli;Bacillales;Listeriaceae;Listeria;;Listeria monocytogenes	-	-	NZ_JOWG01000009_1[285540;286152]|NZ_JOWG01000009_2[302554;304079]|CAS-TypeIB[294273;302356]	NZ_JOWG01000009.1	Type I-B	Type I-A (group F28)	Proteins missing: Cas4	1	5	3259	285829	Perfect match	AcrIIA3 (WP_031646277.1), AcrIIA2 (WP_031646276.1), AcrIIA1 (WP_031646274.1)
GCF_000725945-NZ_JOWG01000011.1-31612-33489	Listeria monocytogenes	GCF_000725945	39	NZ_JOWG01000011.1	32252	32701	-	WP_031646274.1	149	AcaHomolog:AcrIIA3-1-WP_031646274.1|HTH_26|100.0	-3.5	5.0979	5	Bacteria;;Firmicutes;Bacilli;Bacillales;Listeriaceae;Listeria;;Listeria monocytogenes	HTH_26	antitoxins|0.00024	NZ_JOWG01000009_1[285540;286152]|NZ_JOWG01000009_2[302554;304079]|CAS-TypeIB[294273;302356]	NZ_JOWG01000009.1	Type I-B	Type I-A (group F28)	Proteins missing: Cas4	1	5	3259	285829	Perfect match	AcrIIA3 (WP_031646277.1), AcrIIA2 (WP_031646276.1), AcrIIA1 (WP_031646274.1)
GCF_000725945-NZ_JOWG01000011.1-31612-33489	Listeria monocytogenes	GCF_000725945	40	NZ_JOWG01000011.1	32707	33078	-	WP_031646276.1	123	AcrHomolog:AcrIIA2|99.2	-19	3.8434	33	Bacteria;;Firmicutes;Bacilli;Bacillales;Listeriaceae;Listeria;;Listeria monocytogenes	-	-	NZ_JOWG01000009_1[285540;286152]|NZ_JOWG01000009_2[302554;304079]|CAS-TypeIB[294273;302356]	NZ_JOWG01000009.1	Type I-B	Type I-A (group F28)	Proteins missing: Cas4	1	5	3259	285829	Perfect match	AcrIIA3 (WP_031646277.1), AcrIIA2 (WP_031646276.1), AcrIIA1 (WP_031646274.1)
GCF_000725945-NZ_JOWG01000011.1-31612-33489	Listeria monocytogenes	GCF_000725945	41	NZ_JOWG01000011.1	33112	33489	-	WP_031646277.1	125	AcrHomolog:AcrIIA3|98.4	0.5	6.7167	330	Bacteria;;Firmicutes;Bacilli;Bacillales;Listeriaceae;Listeria;;Listeria monocytogenes	-	-	NZ_JOWG01000009_1[285540;286152]|NZ_JOWG01000009_2[302554;304079]|CAS-TypeIB[294273;302356]	NZ_JOWG01000009.1	Type I-B	Type I-A (group F28)	Proteins missing: Cas4	1	5	3259	285829	Perfect match	AcrIIA3 (WP_031646277.1), AcrIIA2 (WP_031646276.1), AcrIIA1 (WP_031646274.1)
GCF_000726025-NZ_JOWH01000013.1-31612-33489	Listeria monocytogenes	GCF_000726025	38	NZ_JOWH01000013.1	31612	32184	-	WP_031646272.1	190	-	-8	4.7341	67	Bacteria;;Firmicutes;Bacilli;Bacillales;Listeriaceae;Listeria;;Listeria monocytogenes	-	-	NZ_JOWH01000009_1[285539;286151]|NZ_JOWH01000009_2[302553;304078]|CAS-TypeIB[294272;302355]	NZ_JOWH01000009.1	Type I-B	Type I-A (group F28)	Proteins missing: Cas4	2	5	3259	285828	Perfect match	AcrIIA3 (WP_031646277.1), AcrIIA2 (WP_031646276.1), AcrIIA1 (WP_031646274.1)
GCF_000726025-NZ_JOWH01000013.1-31612-33489	Listeria monocytogenes	GCF_000726025	39	NZ_JOWH01000013.1	32252	32701	-	WP_031646274.1	149	AcaHomolog:AcrIIA3-1-WP_031646274.1|HTH_26|100.0	-3.5	5.0979	5	Bacteria;;Firmicutes;Bacilli;Bacillales;Listeriaceae;Listeria;;Listeria monocytogenes	HTH_26	antitoxins|0.00024	NZ_JOWH01000009_1[285539;286151]|NZ_JOWH01000009_2[302553;304078]|CAS-TypeIB[294272;302355]	NZ_JOWH01000009.1	Type I-B	Type I-A (group F28)	Proteins missing: Cas4	2	5	3259	285828	Perfect match	AcrIIA3 (WP_031646277.1), AcrIIA2 (WP_031646276.1), AcrIIA1 (WP_031646274.1)
GCF_000726025-NZ_JOWH01000013.1-31612-33489	Listeria monocytogenes	GCF_000726025	40	NZ_JOWH01000013.1	32707	33078	-	WP_031646276.1	123	AcrHomolog:AcrIIA2|99.2	-19	3.8434	33	Bacteria;;Firmicutes;Bacilli;Bacillales;Listeriaceae;Listeria;;Listeria monocytogenes	-	-	NZ_JOWH01000009_1[285539;286151]|NZ_JOWH01000009_2[302553;304078]|CAS-TypeIB[294272;302355]	NZ_JOWH01000009.1	Type I-B	Type I-A (group F28)	Proteins missing: Cas4	2	5	3259	285828	Perfect match	AcrIIA3 (WP_031646277.1), AcrIIA2 (WP_031646276.1), AcrIIA1 (WP_031646274.1)
GCF_000726025-NZ_JOWH01000013.1-31612-33489	Listeria monocytogenes	GCF_000726025	41	NZ_JOWH01000013.1	33112	33489	-	WP_031646277.1	125	AcrHomolog:AcrIIA3|98.4	0.5	6.7167	330	Bacteria;;Firmicutes;Bacilli;Bacillales;Listeriaceae;Listeria;;Listeria monocytogenes	-	-	NZ_JOWH01000009_1[285539;286151]|NZ_JOWH01000009_2[302553;304078]|CAS-TypeIB[294272;302355]	NZ_JOWH01000009.1	Type I-B	Type I-A (group F28)	Proteins missing: Cas4	2	5	3259	285828	Perfect match	AcrIIA3 (WP_031646277.1), AcrIIA2 (WP_031646276.1), AcrIIA1 (WP_031646274.1)
GCF_000726065-NZ_JOWI01000006.1-4509-5722	Listeria monocytogenes	GCF_000726065	6	NZ_JOWI01000006.1	4509	4886	+	WP_031691597.1	125	AcrHomolog:AcrIIA3|93.6	1.5	7.2158	31	Bacteria;;Firmicutes;Bacilli;Bacillales;Listeriaceae;Listeria;;Listeria monocytogenes	-	-	-
GCF_000726065-NZ_JOWI01000006.1-4509-5722	Listeria monocytogenes	GCF_000726065	7	NZ_JOWI01000006.1	4918	5268	+	WP_031645843.1	116	AcrHomolog:AcrIIA2|53.3	-15.5	3.9191	4	Bacteria;;Firmicutes;Bacilli;Bacillales;Listeriaceae;Listeria;;Listeria monocytogenes	-	-	-
GCF_000726065-NZ_JOWI01000006.1-4509-5722	Listeria monocytogenes	GCF_000726065	8	NZ_JOWI01000006.1	5273	5722	+	WP_031645842.1	149	AcaHomolog:AcrIIA3-1-WP_031645842.1|HTH_26|100.0	-0.5	6.2522	-	Bacteria;;Firmicutes;Bacilli;Bacillales;Listeriaceae;Listeria;;Listeria monocytogenes	HTH_26	-	-
GCF_000726385-NZ_JOXE01000002.1-934-2147	Listeria monocytogenes	GCF_000726385	3	NZ_JOXE01000002.1	934	1311	+	WP_031645844.1	125	AcrHomolog:AcrIIA3|92.8	3.5	8.2697	31	Bacteria;;Firmicutes;Bacilli;Bacillales;Listeriaceae;Listeria;;Listeria monocytogenes	-	-	-
GCF_000726385-NZ_JOXE01000002.1-934-2147	Listeria monocytogenes	GCF_000726385	4	NZ_JOXE01000002.1	1343	1693	+	WP_031645843.1	116	AcrHomolog:AcrIIA2|53.3	-15.5	3.9191	4	Bacteria;;Firmicutes;Bacilli;Bacillales;Listeriaceae;Listeria;;Listeria monocytogenes	-	-	-
GCF_000726385-NZ_JOXE01000002.1-934-2147	Listeria monocytogenes	GCF_000726385	5	NZ_JOXE01000002.1	1698	2147	+	WP_031645842.1	149	AcaHomolog:AcrIIA3-1-WP_031645842.1|HTH_26|100.0	-0.5	6.2522	-	Bacteria;;Firmicutes;Bacilli;Bacillales;Listeriaceae;Listeria;;Listeria monocytogenes	HTH_26	-	-
GCF_000726425-NZ_JOWY01000004.1-1455-3065	Listeria monocytogenes	GCF_000726425	3	NZ_JOWY01000004.1	1455	1952	-	WP_003733661.1	165	-	16	10.4065	24	Bacteria;;Firmicutes;Bacilli;Bacillales;Listeriaceae;Listeria;;Listeria monocytogenes	-	-	NZ_JOWY01000010_1[50614;52453]|CAS-TypeIB[42309;50416]
GCF_000726425-NZ_JOWY01000004.1-1455-3065	Listeria monocytogenes	GCF_000726425	4	NZ_JOWY01000004.1	1977	2426	-	WP_003722518.1	149	AcaHomolog:AcrIIA2-0-REF:Bacilli_gi_197920088-489040-524185_1392_1841_||HTH_26|100.0	-2.5	5.3404	5	Bacteria;;Firmicutes;Bacilli;Bacillales;Listeriaceae;Listeria;;Listeria monocytogenes	HTH_26	antitoxins|0.0029	NZ_JOWY01000010_1[50614;52453]|CAS-TypeIB[42309;50416]
GCF_000726425-NZ_JOWY01000004.1-1455-3065	Listeria monocytogenes	GCF_000726425	5	NZ_JOWY01000004.1	2432	2803	-	WP_003722517.1	123	AcrHomolog:AcrIIA2|100.0	-19	3.8434	28	Bacteria;;Firmicutes;Bacilli;Bacillales;Listeriaceae;Listeria;;Listeria monocytogenes	-	-	NZ_JOWY01000010_1[50614;52453]|CAS-TypeIB[42309;50416]
GCF_000726425-NZ_JOWY01000004.1-1455-3065	Listeria monocytogenes	GCF_000726425	6	NZ_JOWY01000004.1	2832	3065	-	WP_009924649.1	77	-	-18	3.6771	-	Bacteria;;Firmicutes;Bacilli;Bacillales;Listeriaceae;Listeria;;Listeria monocytogenes	-	-	NZ_JOWY01000010_1[50614;52453]|CAS-TypeIB[42309;50416]
GCF_000726705-NZ_JOXN01000024.1-178109-179322	Listeria monocytogenes	GCF_000726705	175	NZ_JOXN01000024.1	178109	178486	+	WP_031645844.1	125	AcrHomolog:AcrIIA3|92.8	3.5	8.2697	31	Bacteria;;Firmicutes;Bacilli;Bacillales;Listeriaceae;Listeria;;Listeria monocytogenes	-	-	-
GCF_000726705-NZ_JOXN01000024.1-178109-179322	Listeria monocytogenes	GCF_000726705	176	NZ_JOXN01000024.1	178518	178868	+	WP_031645843.1	116	AcrHomolog:AcrIIA2|53.3	-15.5	3.9191	4	Bacteria;;Firmicutes;Bacilli;Bacillales;Listeriaceae;Listeria;;Listeria monocytogenes	-	-	-
GCF_000726705-NZ_JOXN01000024.1-178109-179322	Listeria monocytogenes	GCF_000726705	177	NZ_JOXN01000024.1	178873	179322	+	WP_031645842.1	149	AcaHomolog:AcrIIA3-1-WP_031645842.1|HTH_26|100.0	-0.5	6.2522	-	Bacteria;;Firmicutes;Bacilli;Bacillales;Listeriaceae;Listeria;;Listeria monocytogenes	HTH_26	-	-
GCF_000726725-NZ_JOXO01000002.1-1455-3065	Listeria monocytogenes	GCF_000726725	3	NZ_JOXO01000002.1	1455	1952	-	WP_003733661.1	165	-	16	10.4065	24	Bacteria;;Firmicutes;Bacilli;Bacillales;Listeriaceae;Listeria;;Listeria monocytogenes	-	-	NZ_JOXO01000008_1[731274;733113]|CAS-TypeIB[733311;741418]
GCF_000726725-NZ_JOXO01000002.1-1455-3065	Listeria monocytogenes	GCF_000726725	4	NZ_JOXO01000002.1	1977	2426	-	WP_003722518.1	149	AcaHomolog:AcrIIA2-0-REF:Bacilli_gi_197920088-489040-524185_1392_1841_||HTH_26|100.0	-2.5	5.3404	5	Bacteria;;Firmicutes;Bacilli;Bacillales;Listeriaceae;Listeria;;Listeria monocytogenes	HTH_26	antitoxins|0.0029	NZ_JOXO01000008_1[731274;733113]|CAS-TypeIB[733311;741418]
GCF_000726725-NZ_JOXO01000002.1-1455-3065	Listeria monocytogenes	GCF_000726725	5	NZ_JOXO01000002.1	2432	2803	-	WP_003722517.1	123	AcrHomolog:AcrIIA2|100.0	-19	3.8434	28	Bacteria;;Firmicutes;Bacilli;Bacillales;Listeriaceae;Listeria;;Listeria monocytogenes	-	-	NZ_JOXO01000008_1[731274;733113]|CAS-TypeIB[733311;741418]
GCF_000726725-NZ_JOXO01000002.1-1455-3065	Listeria monocytogenes	GCF_000726725	6	NZ_JOXO01000002.1	2832	3065	-	WP_009924649.1	77	-	-18	3.6771	-	Bacteria;;Firmicutes;Bacilli;Bacillales;Listeriaceae;Listeria;;Listeria monocytogenes	-	-	NZ_JOXO01000008_1[731274;733113]|CAS-TypeIB[733311;741418]
GCF_000726915-NZ_JOYG01000003.1-2011-3621	Listeria monocytogenes	GCF_000726915	4	NZ_JOYG01000003.1	2011	2244	+	WP_009924649.1	77	-	-18	3.6771	28	Bacteria;;Firmicutes;Bacilli;Bacillales;Listeriaceae;Listeria;;Listeria monocytogenes	-	-	NZ_JOYG01000010_1[50614;52453]|CAS-TypeIB[42309;50416]
GCF_000726915-NZ_JOYG01000003.1-2011-3621	Listeria monocytogenes	GCF_000726915	5	NZ_JOYG01000003.1	2273	2644	+	WP_003722517.1	123	AcrHomolog:AcrIIA2|100.0	-19	3.8434	5	Bacteria;;Firmicutes;Bacilli;Bacillales;Listeriaceae;Listeria;;Listeria monocytogenes	-	-	NZ_JOYG01000010_1[50614;52453]|CAS-TypeIB[42309;50416]
GCF_000726915-NZ_JOYG01000003.1-2011-3621	Listeria monocytogenes	GCF_000726915	6	NZ_JOYG01000003.1	2650	3099	+	WP_003722518.1	149	AcaHomolog:AcrIIA2-0-REF:Bacilli_gi_197920088-489040-524185_1392_1841_||HTH_26|100.0	-2.5	5.3404	24	Bacteria;;Firmicutes;Bacilli;Bacillales;Listeriaceae;Listeria;;Listeria monocytogenes	HTH_26	antitoxins|0.0029	NZ_JOYG01000010_1[50614;52453]|CAS-TypeIB[42309;50416]
GCF_000726915-NZ_JOYG01000003.1-2011-3621	Listeria monocytogenes	GCF_000726915	7	NZ_JOYG01000003.1	3124	3621	+	WP_003733661.1	165	-	16	10.4065	-	Bacteria;;Firmicutes;Bacilli;Bacillales;Listeriaceae;Listeria;;Listeria monocytogenes	-	-	NZ_JOYG01000010_1[50614;52453]|CAS-TypeIB[42309;50416]
GCF_000727065-NZ_JOXR01000013.1-481540-482753	Listeria monocytogenes	GCF_000727065	449	NZ_JOXR01000013.1	481540	481917	+	WP_031645844.1	125	AcrHomolog:AcrIIA3|92.8	3.5	8.2697	31	Bacteria;;Firmicutes;Bacilli;Bacillales;Listeriaceae;Listeria;;Listeria monocytogenes	-	-	-
GCF_000727065-NZ_JOXR01000013.1-481540-482753	Listeria monocytogenes	GCF_000727065	450	NZ_JOXR01000013.1	481949	482299	+	WP_031645843.1	116	AcrHomolog:AcrIIA2|53.3	-15.5	3.9191	4	Bacteria;;Firmicutes;Bacilli;Bacillales;Listeriaceae;Listeria;;Listeria monocytogenes	-	-	-
GCF_000727065-NZ_JOXR01000013.1-481540-482753	Listeria monocytogenes	GCF_000727065	451	NZ_JOXR01000013.1	482304	482753	+	WP_031645842.1	149	AcaHomolog:AcrIIA3-1-WP_031645842.1|HTH_26|100.0	-0.5	6.2522	-	Bacteria;;Firmicutes;Bacilli;Bacillales;Listeriaceae;Listeria;;Listeria monocytogenes	HTH_26	-	-
GCF_000727245-NZ_JOZD01000017.1-30742-32619	Listeria monocytogenes	GCF_000727245	36	NZ_JOZD01000017.1	30742	31314	-	WP_031646272.1	190	-	-8	4.7341	67	Bacteria;;Firmicutes;Bacilli;Bacillales;Listeriaceae;Listeria;;Listeria monocytogenes	-	-	NZ_JOZD01000011_1[285539;286151]|NZ_JOZD01000011_2[302553;304078]|CAS-TypeIB[294272;302355]
GCF_000727245-NZ_JOZD01000017.1-30742-32619	Listeria monocytogenes	GCF_000727245	37	NZ_JOZD01000017.1	31382	31831	-	WP_031646274.1	149	AcaHomolog:AcrIIA3-1-WP_031646274.1|HTH_26|100.0	-3.5	5.0979	5	Bacteria;;Firmicutes;Bacilli;Bacillales;Listeriaceae;Listeria;;Listeria monocytogenes	HTH_26	antitoxins|0.00024	NZ_JOZD01000011_1[285539;286151]|NZ_JOZD01000011_2[302553;304078]|CAS-TypeIB[294272;302355]
GCF_000727245-NZ_JOZD01000017.1-30742-32619	Listeria monocytogenes	GCF_000727245	38	NZ_JOZD01000017.1	31837	32208	-	WP_031646276.1	123	AcrHomolog:AcrIIA2|99.2	-19	3.8434	33	Bacteria;;Firmicutes;Bacilli;Bacillales;Listeriaceae;Listeria;;Listeria monocytogenes	-	-	NZ_JOZD01000011_1[285539;286151]|NZ_JOZD01000011_2[302553;304078]|CAS-TypeIB[294272;302355]
GCF_000727245-NZ_JOZD01000017.1-30742-32619	Listeria monocytogenes	GCF_000727245	39	NZ_JOZD01000017.1	32242	32619	-	WP_031646277.1	125	AcrHomolog:AcrIIA3|98.4	0.5	6.7167	330	Bacteria;;Firmicutes;Bacilli;Bacillales;Listeriaceae;Listeria;;Listeria monocytogenes	-	-	NZ_JOZD01000011_1[285539;286151]|NZ_JOZD01000011_2[302553;304078]|CAS-TypeIB[294272;302355]
GCF_000727355-NZ_JOYU01000021.1-321332-322545	Listeria monocytogenes	GCF_000727355	315	NZ_JOYU01000021.1	321332	321709	+	WP_031645844.1	125	AcrHomolog:AcrIIA3|92.8	3.5	8.2697	31	Bacteria;;Firmicutes;Bacilli;Bacillales;Listeriaceae;Listeria;;Listeria monocytogenes	-	-	-
GCF_000727355-NZ_JOYU01000021.1-321332-322545	Listeria monocytogenes	GCF_000727355	316	NZ_JOYU01000021.1	321741	322091	+	WP_031645843.1	116	AcrHomolog:AcrIIA2|53.3	-15.5	3.9191	4	Bacteria;;Firmicutes;Bacilli;Bacillales;Listeriaceae;Listeria;;Listeria monocytogenes	-	-	-
GCF_000727355-NZ_JOYU01000021.1-321332-322545	Listeria monocytogenes	GCF_000727355	317	NZ_JOYU01000021.1	322096	322545	+	WP_031645842.1	149	AcaHomolog:AcrIIA3-1-WP_031645842.1|HTH_26|100.0	-0.5	6.2522	-	Bacteria;;Firmicutes;Bacilli;Bacillales;Listeriaceae;Listeria;;Listeria monocytogenes	HTH_26	-	-
GCF_000727655-NZ_JOZF01000014.1-481540-482753	Listeria monocytogenes	GCF_000727655	449	NZ_JOZF01000014.1	481540	481917	+	WP_031645844.1	125	AcrHomolog:AcrIIA3|92.8	3.5	8.2697	31	Bacteria;;Firmicutes;Bacilli;Bacillales;Listeriaceae;Listeria;;Listeria monocytogenes	-	-	-
GCF_000727655-NZ_JOZF01000014.1-481540-482753	Listeria monocytogenes	GCF_000727655	450	NZ_JOZF01000014.1	481949	482299	+	WP_031645843.1	116	AcrHomolog:AcrIIA2|53.3	-15.5	3.9191	4	Bacteria;;Firmicutes;Bacilli;Bacillales;Listeriaceae;Listeria;;Listeria monocytogenes	-	-	-
GCF_000727655-NZ_JOZF01000014.1-481540-482753	Listeria monocytogenes	GCF_000727655	451	NZ_JOZF01000014.1	482304	482753	+	WP_031645842.1	149	AcaHomolog:AcrIIA3-1-WP_031645842.1|HTH_26|100.0	-0.5	6.2522	-	Bacteria;;Firmicutes;Bacilli;Bacillales;Listeriaceae;Listeria;;Listeria monocytogenes	HTH_26	-	-
GCF_000727805-NZ_JOZN01000002.1-1455-3065	Listeria monocytogenes	GCF_000727805	3	NZ_JOZN01000002.1	1455	1952	-	WP_003733661.1	165	-	16	10.4065	24	Bacteria;;Firmicutes;Bacilli;Bacillales;Listeriaceae;Listeria;;Listeria monocytogenes	-	-	NZ_JOZN01000010_1[731274;733113]|CAS-TypeIB[733311;741418]
GCF_000727805-NZ_JOZN01000002.1-1455-3065	Listeria monocytogenes	GCF_000727805	4	NZ_JOZN01000002.1	1977	2426	-	WP_003722518.1	149	AcaHomolog:AcrIIA2-0-REF:Bacilli_gi_197920088-489040-524185_1392_1841_||HTH_26|100.0	-2.5	5.3404	5	Bacteria;;Firmicutes;Bacilli;Bacillales;Listeriaceae;Listeria;;Listeria monocytogenes	HTH_26	antitoxins|0.0029	NZ_JOZN01000010_1[731274;733113]|CAS-TypeIB[733311;741418]
GCF_000727805-NZ_JOZN01000002.1-1455-3065	Listeria monocytogenes	GCF_000727805	5	NZ_JOZN01000002.1	2432	2803	-	WP_003722517.1	123	AcrHomolog:AcrIIA2|100.0	-19	3.8434	28	Bacteria;;Firmicutes;Bacilli;Bacillales;Listeriaceae;Listeria;;Listeria monocytogenes	-	-	NZ_JOZN01000010_1[731274;733113]|CAS-TypeIB[733311;741418]
GCF_000727805-NZ_JOZN01000002.1-1455-3065	Listeria monocytogenes	GCF_000727805	6	NZ_JOZN01000002.1	2832	3065	-	WP_009924649.1	77	-	-18	3.6771	-	Bacteria;;Firmicutes;Bacilli;Bacillales;Listeriaceae;Listeria;;Listeria monocytogenes	-	-	NZ_JOZN01000010_1[731274;733113]|CAS-TypeIB[733311;741418]
GCF_000727825-NZ_JOZR01000008.1-481540-482753	Listeria monocytogenes	GCF_000727825	449	NZ_JOZR01000008.1	481540	481917	+	WP_031645844.1	125	AcrHomolog:AcrIIA3|92.8	3.5	8.2697	31	Bacteria;;Firmicutes;Bacilli;Bacillales;Listeriaceae;Listeria;;Listeria monocytogenes	-	-	-
GCF_000727825-NZ_JOZR01000008.1-481540-482753	Listeria monocytogenes	GCF_000727825	450	NZ_JOZR01000008.1	481949	482299	+	WP_031645843.1	116	AcrHomolog:AcrIIA2|53.3	-15.5	3.9191	4	Bacteria;;Firmicutes;Bacilli;Bacillales;Listeriaceae;Listeria;;Listeria monocytogenes	-	-	-
GCF_000727825-NZ_JOZR01000008.1-481540-482753	Listeria monocytogenes	GCF_000727825	451	NZ_JOZR01000008.1	482304	482753	+	WP_031645842.1	149	AcaHomolog:AcrIIA3-1-WP_031645842.1|HTH_26|100.0	-0.5	6.2522	-	Bacteria;;Firmicutes;Bacilli;Bacillales;Listeriaceae;Listeria;;Listeria monocytogenes	HTH_26	-	-
GCF_000727915-NZ_JOZI01000016.1-481152-482365	Listeria monocytogenes	GCF_000727915	449	NZ_JOZI01000016.1	481152	481529	+	WP_031645844.1	125	AcrHomolog:AcrIIA3|92.8	3.5	8.2697	31	Bacteria;;Firmicutes;Bacilli;Bacillales;Listeriaceae;Listeria;;Listeria monocytogenes	-	-	-
GCF_000727915-NZ_JOZI01000016.1-481152-482365	Listeria monocytogenes	GCF_000727915	450	NZ_JOZI01000016.1	481561	481911	+	WP_031645843.1	116	AcrHomolog:AcrIIA2|53.3	-15.5	3.9191	4	Bacteria;;Firmicutes;Bacilli;Bacillales;Listeriaceae;Listeria;;Listeria monocytogenes	-	-	-
GCF_000727915-NZ_JOZI01000016.1-481152-482365	Listeria monocytogenes	GCF_000727915	451	NZ_JOZI01000016.1	481916	482365	+	WP_031645842.1	149	AcaHomolog:AcrIIA3-1-WP_031645842.1|HTH_26|100.0	-0.5	6.2522	-	Bacteria;;Firmicutes;Bacilli;Bacillales;Listeriaceae;Listeria;;Listeria monocytogenes	HTH_26	-	-
GCF_000727995-NZ_JPAP01000012.1-2011-3621	Listeria monocytogenes	GCF_000727995	4	NZ_JPAP01000012.1	2011	2244	+	WP_009924649.1	77	-	-18	3.6771	28	Bacteria;;Firmicutes;Bacilli;Bacillales;Listeriaceae;Listeria;;Listeria monocytogenes	-	-	NZ_JPAP01000022_1[50589;52428]|CAS-TypeIB[42284;50391]
GCF_000727995-NZ_JPAP01000012.1-2011-3621	Listeria monocytogenes	GCF_000727995	5	NZ_JPAP01000012.1	2273	2644	+	WP_003722517.1	123	AcrHomolog:AcrIIA2|100.0	-19	3.8434	5	Bacteria;;Firmicutes;Bacilli;Bacillales;Listeriaceae;Listeria;;Listeria monocytogenes	-	-	NZ_JPAP01000022_1[50589;52428]|CAS-TypeIB[42284;50391]
GCF_000727995-NZ_JPAP01000012.1-2011-3621	Listeria monocytogenes	GCF_000727995	6	NZ_JPAP01000012.1	2650	3099	+	WP_003722518.1	149	AcaHomolog:AcrIIA2-0-REF:Bacilli_gi_197920088-489040-524185_1392_1841_||HTH_26|100.0	-2.5	5.3404	24	Bacteria;;Firmicutes;Bacilli;Bacillales;Listeriaceae;Listeria;;Listeria monocytogenes	HTH_26	antitoxins|0.0029	NZ_JPAP01000022_1[50589;52428]|CAS-TypeIB[42284;50391]
GCF_000727995-NZ_JPAP01000012.1-2011-3621	Listeria monocytogenes	GCF_000727995	7	NZ_JPAP01000012.1	3124	3621	+	WP_003733661.1	165	-	16	10.4065	-	Bacteria;;Firmicutes;Bacilli;Bacillales;Listeriaceae;Listeria;;Listeria monocytogenes	-	-	NZ_JPAP01000022_1[50589;52428]|CAS-TypeIB[42284;50391]
GCF_000728245-NZ_JPAX01000003.1-2011-3621	Listeria monocytogenes	GCF_000728245	4	NZ_JPAX01000003.1	2011	2244	+	WP_009924649.1	77	-	-18	3.6771	28	Bacteria;;Firmicutes;Bacilli;Bacillales;Listeriaceae;Listeria;;Listeria monocytogenes	-	-	NZ_JPAX01000009_1[50614;52453]|CAS-TypeIB[42309;50416]
GCF_000728245-NZ_JPAX01000003.1-2011-3621	Listeria monocytogenes	GCF_000728245	5	NZ_JPAX01000003.1	2273	2644	+	WP_003722517.1	123	AcrHomolog:AcrIIA2|100.0	-19	3.8434	5	Bacteria;;Firmicutes;Bacilli;Bacillales;Listeriaceae;Listeria;;Listeria monocytogenes	-	-	NZ_JPAX01000009_1[50614;52453]|CAS-TypeIB[42309;50416]
GCF_000728245-NZ_JPAX01000003.1-2011-3621	Listeria monocytogenes	GCF_000728245	6	NZ_JPAX01000003.1	2650	3099	+	WP_003722518.1	149	AcaHomolog:AcrIIA2-0-REF:Bacilli_gi_197920088-489040-524185_1392_1841_||HTH_26|100.0	-2.5	5.3404	24	Bacteria;;Firmicutes;Bacilli;Bacillales;Listeriaceae;Listeria;;Listeria monocytogenes	HTH_26	antitoxins|0.0029	NZ_JPAX01000009_1[50614;52453]|CAS-TypeIB[42309;50416]
GCF_000728245-NZ_JPAX01000003.1-2011-3621	Listeria monocytogenes	GCF_000728245	7	NZ_JPAX01000003.1	3124	3621	+	WP_003733661.1	165	-	16	10.4065	-	Bacteria;;Firmicutes;Bacilli;Bacillales;Listeriaceae;Listeria;;Listeria monocytogenes	-	-	NZ_JPAX01000009_1[50614;52453]|CAS-TypeIB[42309;50416]
GCF_000728485-NZ_JPAT01000015.1-36196-37806	Listeria monocytogenes	GCF_000728485	54	NZ_JPAT01000015.1	36196	36693	-	WP_003733661.1	165	-	16	10.4065	24	Bacteria;;Firmicutes;Bacilli;Bacillales;Listeriaceae;Listeria;;Listeria monocytogenes	-	-	NZ_JPAT01000001_1[59553;60681]|CAS-TypeIB[60879;69115]	NZ_JPAT01000001.1	Type I-B	Type I-A (group F28)	Complete	1	8	4435	60041	Perfect match	AcrIIA2 (WP_003722517.1), AcrIIA1 (WP_003722518.1)
GCF_000728485-NZ_JPAT01000015.1-36196-37806	Listeria monocytogenes	GCF_000728485	55	NZ_JPAT01000015.1	36718	37167	-	WP_003722518.1	149	AcaHomolog:AcrIIA2-0-REF:Bacilli_gi_197920088-489040-524185_1392_1841_||HTH_26|100.0	-2.5	5.3404	5	Bacteria;;Firmicutes;Bacilli;Bacillales;Listeriaceae;Listeria;;Listeria monocytogenes	HTH_26	antitoxins|0.0029	NZ_JPAT01000001_1[59553;60681]|CAS-TypeIB[60879;69115]	NZ_JPAT01000001.1	Type I-B	Type I-A (group F28)	Complete	1	8	4435	60041	Perfect match	AcrIIA2 (WP_003722517.1), AcrIIA1 (WP_003722518.1)
GCF_000728485-NZ_JPAT01000015.1-36196-37806	Listeria monocytogenes	GCF_000728485	56	NZ_JPAT01000015.1	37173	37544	-	WP_003722517.1	123	AcrHomolog:AcrIIA2|100.0	-19	3.8434	28	Bacteria;;Firmicutes;Bacilli;Bacillales;Listeriaceae;Listeria;;Listeria monocytogenes	-	-	NZ_JPAT01000001_1[59553;60681]|CAS-TypeIB[60879;69115]	NZ_JPAT01000001.1	Type I-B	Type I-A (group F28)	Complete	1	8	4435	60041	Perfect match	AcrIIA2 (WP_003722517.1), AcrIIA1 (WP_003722518.1)
GCF_000728485-NZ_JPAT01000015.1-36196-37806	Listeria monocytogenes	GCF_000728485	57	NZ_JPAT01000015.1	37573	37806	-	WP_009924649.1	77	-	-18	3.6771	-	Bacteria;;Firmicutes;Bacilli;Bacillales;Listeriaceae;Listeria;;Listeria monocytogenes	-	-	NZ_JPAT01000001_1[59553;60681]|CAS-TypeIB[60879;69115]	NZ_JPAT01000001.1	Type I-B	Type I-A (group F28)	Complete	1	8	4435	60041	Perfect match	AcrIIA2 (WP_003722517.1), AcrIIA1 (WP_003722518.1)
GCF_000728675-NZ_JPBQ01000017.1-481540-482753	Listeria monocytogenes	GCF_000728675	449	NZ_JPBQ01000017.1	481540	481917	+	WP_031645844.1	125	AcrHomolog:AcrIIA3|92.8	3.5	8.2697	31	Bacteria;;Firmicutes;Bacilli;Bacillales;Listeriaceae;Listeria;;Listeria monocytogenes	-	-	-
GCF_000728675-NZ_JPBQ01000017.1-481540-482753	Listeria monocytogenes	GCF_000728675	450	NZ_JPBQ01000017.1	481949	482299	+	WP_031645843.1	116	AcrHomolog:AcrIIA2|53.3	-15.5	3.9191	4	Bacteria;;Firmicutes;Bacilli;Bacillales;Listeriaceae;Listeria;;Listeria monocytogenes	-	-	-
GCF_000728675-NZ_JPBQ01000017.1-481540-482753	Listeria monocytogenes	GCF_000728675	451	NZ_JPBQ01000017.1	482304	482753	+	WP_031645842.1	149	AcaHomolog:AcrIIA3-1-WP_031645842.1|HTH_26|100.0	-0.5	6.2522	-	Bacteria;;Firmicutes;Bacilli;Bacillales;Listeriaceae;Listeria;;Listeria monocytogenes	HTH_26	-	-
GCF_000728725-NZ_JPBP01000019.1-30644-31857	Listeria monocytogenes	GCF_000728725	34	NZ_JPBP01000019.1	30644	31093	-	WP_031645842.1	149	AcaHomolog:AcrIIA3-1-WP_031645842.1|HTH_26|100.0	-0.5	6.2522	4	Bacteria;;Firmicutes;Bacilli;Bacillales;Listeriaceae;Listeria;;Listeria monocytogenes	HTH_26	-	-
GCF_000728725-NZ_JPBP01000019.1-30644-31857	Listeria monocytogenes	GCF_000728725	35	NZ_JPBP01000019.1	31098	31448	-	WP_031645843.1	116	AcrHomolog:AcrIIA2|53.3	-15.5	3.9191	31	Bacteria;;Firmicutes;Bacilli;Bacillales;Listeriaceae;Listeria;;Listeria monocytogenes	-	-	-
GCF_000728725-NZ_JPBP01000019.1-30644-31857	Listeria monocytogenes	GCF_000728725	36	NZ_JPBP01000019.1	31480	31857	-	WP_031645844.1	125	AcrHomolog:AcrIIA3|92.8	3.5	8.2697	-	Bacteria;;Firmicutes;Bacilli;Bacillales;Listeriaceae;Listeria;;Listeria monocytogenes	-	-	-
GCF_000728765-NZ_JPBL01000001.1-1455-3065	Listeria monocytogenes	GCF_000728765	3	NZ_JPBL01000001.1	1455	1952	-	WP_003733661.1	165	-	16	10.4065	24	Bacteria;;Firmicutes;Bacilli;Bacillales;Listeriaceae;Listeria;;Listeria monocytogenes	-	-	NZ_JPBL01000008_1[731274;733113]|CAS-TypeIB[733311;741418]
GCF_000728765-NZ_JPBL01000001.1-1455-3065	Listeria monocytogenes	GCF_000728765	4	NZ_JPBL01000001.1	1977	2426	-	WP_003722518.1	149	AcaHomolog:AcrIIA2-0-REF:Bacilli_gi_197920088-489040-524185_1392_1841_||HTH_26|100.0	-2.5	5.3404	5	Bacteria;;Firmicutes;Bacilli;Bacillales;Listeriaceae;Listeria;;Listeria monocytogenes	HTH_26	antitoxins|0.0029	NZ_JPBL01000008_1[731274;733113]|CAS-TypeIB[733311;741418]
GCF_000728765-NZ_JPBL01000001.1-1455-3065	Listeria monocytogenes	GCF_000728765	5	NZ_JPBL01000001.1	2432	2803	-	WP_003722517.1	123	AcrHomolog:AcrIIA2|100.0	-19	3.8434	28	Bacteria;;Firmicutes;Bacilli;Bacillales;Listeriaceae;Listeria;;Listeria monocytogenes	-	-	NZ_JPBL01000008_1[731274;733113]|CAS-TypeIB[733311;741418]
GCF_000728765-NZ_JPBL01000001.1-1455-3065	Listeria monocytogenes	GCF_000728765	6	NZ_JPBL01000001.1	2832	3065	-	WP_009924649.1	77	-	-18	3.6771	-	Bacteria;;Firmicutes;Bacilli;Bacillales;Listeriaceae;Listeria;;Listeria monocytogenes	-	-	NZ_JPBL01000008_1[731274;733113]|CAS-TypeIB[733311;741418]
GCF_000728775-NZ_JPBG01000004.1-2011-3621	Listeria monocytogenes	GCF_000728775	4	NZ_JPBG01000004.1	2011	2244	+	WP_009924649.1	77	-	-18	3.6771	28	Bacteria;;Firmicutes;Bacilli;Bacillales;Listeriaceae;Listeria;;Listeria monocytogenes	-	-	NZ_JPBG01000009_1[50593;52432]|CAS-TypeIB[42288;50395]
GCF_000728775-NZ_JPBG01000004.1-2011-3621	Listeria monocytogenes	GCF_000728775	5	NZ_JPBG01000004.1	2273	2644	+	WP_003722517.1	123	AcrHomolog:AcrIIA2|100.0	-19	3.8434	5	Bacteria;;Firmicutes;Bacilli;Bacillales;Listeriaceae;Listeria;;Listeria monocytogenes	-	-	NZ_JPBG01000009_1[50593;52432]|CAS-TypeIB[42288;50395]
GCF_000728775-NZ_JPBG01000004.1-2011-3621	Listeria monocytogenes	GCF_000728775	6	NZ_JPBG01000004.1	2650	3099	+	WP_003722518.1	149	AcaHomolog:AcrIIA2-0-REF:Bacilli_gi_197920088-489040-524185_1392_1841_||HTH_26|100.0	-2.5	5.3404	24	Bacteria;;Firmicutes;Bacilli;Bacillales;Listeriaceae;Listeria;;Listeria monocytogenes	HTH_26	antitoxins|0.0029	NZ_JPBG01000009_1[50593;52432]|CAS-TypeIB[42288;50395]
GCF_000728775-NZ_JPBG01000004.1-2011-3621	Listeria monocytogenes	GCF_000728775	7	NZ_JPBG01000004.1	3124	3621	+	WP_003733661.1	165	-	16	10.4065	-	Bacteria;;Firmicutes;Bacilli;Bacillales;Listeriaceae;Listeria;;Listeria monocytogenes	-	-	NZ_JPBG01000009_1[50593;52432]|CAS-TypeIB[42288;50395]
GCF_000728885-NZ_JPBI01000001.1-1455-3065	Listeria monocytogenes	GCF_000728885	3	NZ_JPBI01000001.1	1455	1952	-	WP_003733661.1	165	-	16	10.4065	24	Bacteria;;Firmicutes;Bacilli;Bacillales;Listeriaceae;Listeria;;Listeria monocytogenes	-	-	NZ_JPBI01000009_1[50595;52434]|CAS-TypeIB[42290;50397]
GCF_000728885-NZ_JPBI01000001.1-1455-3065	Listeria monocytogenes	GCF_000728885	4	NZ_JPBI01000001.1	1977	2426	-	WP_003722518.1	149	AcaHomolog:AcrIIA2-0-REF:Bacilli_gi_197920088-489040-524185_1392_1841_||HTH_26|100.0	-2.5	5.3404	5	Bacteria;;Firmicutes;Bacilli;Bacillales;Listeriaceae;Listeria;;Listeria monocytogenes	HTH_26	antitoxins|0.0029	NZ_JPBI01000009_1[50595;52434]|CAS-TypeIB[42290;50397]
GCF_000728885-NZ_JPBI01000001.1-1455-3065	Listeria monocytogenes	GCF_000728885	5	NZ_JPBI01000001.1	2432	2803	-	WP_003722517.1	123	AcrHomolog:AcrIIA2|100.0	-19	3.8434	28	Bacteria;;Firmicutes;Bacilli;Bacillales;Listeriaceae;Listeria;;Listeria monocytogenes	-	-	NZ_JPBI01000009_1[50595;52434]|CAS-TypeIB[42290;50397]
GCF_000728885-NZ_JPBI01000001.1-1455-3065	Listeria monocytogenes	GCF_000728885	6	NZ_JPBI01000001.1	2832	3065	-	WP_009924649.1	77	-	-18	3.6771	-	Bacteria;;Firmicutes;Bacilli;Bacillales;Listeriaceae;Listeria;;Listeria monocytogenes	-	-	NZ_JPBI01000009_1[50595;52434]|CAS-TypeIB[42290;50397]
GCF_000728905-NZ_JPBN01000071.1-583-1796	Listeria monocytogenes	GCF_000728905	2	NZ_JPBN01000071.1	583	1032	-	WP_031645842.1	149	AcaHomolog:AcrIIA3-1-WP_031645842.1|HTH_26|100.0	-0.5	6.2522	4	Bacteria;;Firmicutes;Bacilli;Bacillales;Listeriaceae;Listeria;;Listeria monocytogenes	HTH_26	-	-
GCF_000728905-NZ_JPBN01000071.1-583-1796	Listeria monocytogenes	GCF_000728905	3	NZ_JPBN01000071.1	1037	1387	-	WP_031645843.1	116	AcrHomolog:AcrIIA2|53.3	-15.5	3.9191	31	Bacteria;;Firmicutes;Bacilli;Bacillales;Listeriaceae;Listeria;;Listeria monocytogenes	-	-	-
GCF_000728905-NZ_JPBN01000071.1-583-1796	Listeria monocytogenes	GCF_000728905	4	NZ_JPBN01000071.1	1419	1796	-	WP_031645844.1	125	AcrHomolog:AcrIIA3|92.8	3.5	8.2697	-	Bacteria;;Firmicutes;Bacilli;Bacillales;Listeriaceae;Listeria;;Listeria monocytogenes	-	-	-
GCF_000729045-NZ_JPCC01000023.1-30644-31857	Listeria monocytogenes	GCF_000729045	34	NZ_JPCC01000023.1	30644	31093	-	WP_031645842.1	149	AcaHomolog:AcrIIA3-1-WP_031645842.1|HTH_26|100.0	-0.5	6.2522	4	Bacteria;;Firmicutes;Bacilli;Bacillales;Listeriaceae;Listeria;;Listeria monocytogenes	HTH_26	-	-
GCF_000729045-NZ_JPCC01000023.1-30644-31857	Listeria monocytogenes	GCF_000729045	35	NZ_JPCC01000023.1	31098	31448	-	WP_031645843.1	116	AcrHomolog:AcrIIA2|53.3	-15.5	3.9191	31	Bacteria;;Firmicutes;Bacilli;Bacillales;Listeriaceae;Listeria;;Listeria monocytogenes	-	-	-
GCF_000729045-NZ_JPCC01000023.1-30644-31857	Listeria monocytogenes	GCF_000729045	36	NZ_JPCC01000023.1	31480	31857	-	WP_031645844.1	125	AcrHomolog:AcrIIA3|92.8	3.5	8.2697	-	Bacteria;;Firmicutes;Bacilli;Bacillales;Listeriaceae;Listeria;;Listeria monocytogenes	-	-	-
GCF_000729095-NZ_JPCB01000001.1-30644-31857	Listeria monocytogenes	GCF_000729095	34	NZ_JPCB01000001.1	30644	31093	-	WP_031645842.1	149	AcaHomolog:AcrIIA3-1-WP_031645842.1|HTH_26|100.0	-0.5	6.2522	4	Bacteria;;Firmicutes;Bacilli;Bacillales;Listeriaceae;Listeria;;Listeria monocytogenes	HTH_26	-	-
GCF_000729095-NZ_JPCB01000001.1-30644-31857	Listeria monocytogenes	GCF_000729095	35	NZ_JPCB01000001.1	31098	31448	-	WP_031645843.1	116	AcrHomolog:AcrIIA2|53.3	-15.5	3.9191	31	Bacteria;;Firmicutes;Bacilli;Bacillales;Listeriaceae;Listeria;;Listeria monocytogenes	-	-	-
GCF_000729095-NZ_JPCB01000001.1-30644-31857	Listeria monocytogenes	GCF_000729095	36	NZ_JPCB01000001.1	31480	31857	-	WP_031645844.1	125	AcrHomolog:AcrIIA3|92.8	3.5	8.2697	-	Bacteria;;Firmicutes;Bacilli;Bacillales;Listeriaceae;Listeria;;Listeria monocytogenes	-	-	-
GCF_000729285-NZ_JPCE01000012.1-36433-38043	Listeria monocytogenes	GCF_000729285	54	NZ_JPCE01000012.1	36433	36930	-	WP_003733661.1	165	-	16	10.4065	24	Bacteria;;Firmicutes;Bacilli;Bacillales;Listeriaceae;Listeria;;Listeria monocytogenes	-	-	NZ_JPCE01000008_1[659416;661255]|CAS-TypeIB[661453;669560]	NZ_JPCE01000008.1	Type I-B	Type I-A (group F28)	Complete	2	8	4672	659904	Perfect match	AcrIIA2 (WP_003722517.1), AcrIIA1 (WP_003722518.1)
GCF_000729285-NZ_JPCE01000012.1-36433-38043	Listeria monocytogenes	GCF_000729285	55	NZ_JPCE01000012.1	36955	37404	-	WP_003722518.1	149	AcaHomolog:AcrIIA2-0-REF:Bacilli_gi_197920088-489040-524185_1392_1841_||HTH_26|100.0	-2.5	5.3404	5	Bacteria;;Firmicutes;Bacilli;Bacillales;Listeriaceae;Listeria;;Listeria monocytogenes	HTH_26	antitoxins|0.0029	NZ_JPCE01000008_1[659416;661255]|CAS-TypeIB[661453;669560]	NZ_JPCE01000008.1	Type I-B	Type I-A (group F28)	Complete	2	8	4672	659904	Perfect match	AcrIIA2 (WP_003722517.1), AcrIIA1 (WP_003722518.1)
GCF_000729285-NZ_JPCE01000012.1-36433-38043	Listeria monocytogenes	GCF_000729285	56	NZ_JPCE01000012.1	37410	37781	-	WP_003722517.1	123	AcrHomolog:AcrIIA2|100.0	-19	3.8434	28	Bacteria;;Firmicutes;Bacilli;Bacillales;Listeriaceae;Listeria;;Listeria monocytogenes	-	-	NZ_JPCE01000008_1[659416;661255]|CAS-TypeIB[661453;669560]	NZ_JPCE01000008.1	Type I-B	Type I-A (group F28)	Complete	2	8	4672	659904	Perfect match	AcrIIA2 (WP_003722517.1), AcrIIA1 (WP_003722518.1)
GCF_000729285-NZ_JPCE01000012.1-36433-38043	Listeria monocytogenes	GCF_000729285	57	NZ_JPCE01000012.1	37810	38043	-	WP_009924649.1	77	-	-18	3.6771	-	Bacteria;;Firmicutes;Bacilli;Bacillales;Listeriaceae;Listeria;;Listeria monocytogenes	-	-	NZ_JPCE01000008_1[659416;661255]|CAS-TypeIB[661453;669560]	NZ_JPCE01000008.1	Type I-B	Type I-A (group F28)	Complete	2	8	4672	659904	Perfect match	AcrIIA2 (WP_003722517.1), AcrIIA1 (WP_003722518.1)
GCF_000729415-NZ_JPDB01000016.1-30742-32619	Listeria monocytogenes	GCF_000729415	36	NZ_JPDB01000016.1	30742	31314	-	WP_031646272.1	190	-	-8	4.7341	67	Bacteria;;Firmicutes;Bacilli;Bacillales;Listeriaceae;Listeria;;Listeria monocytogenes	-	-	NZ_JPDB01000011_1[285539;286151]|NZ_JPDB01000011_2[302553;304078]|CAS-TypeIB[294272;302355]
GCF_000729415-NZ_JPDB01000016.1-30742-32619	Listeria monocytogenes	GCF_000729415	37	NZ_JPDB01000016.1	31382	31831	-	WP_031646274.1	149	AcaHomolog:AcrIIA3-1-WP_031646274.1|HTH_26|100.0	-3.5	5.0979	5	Bacteria;;Firmicutes;Bacilli;Bacillales;Listeriaceae;Listeria;;Listeria monocytogenes	HTH_26	antitoxins|0.00024	NZ_JPDB01000011_1[285539;286151]|NZ_JPDB01000011_2[302553;304078]|CAS-TypeIB[294272;302355]
GCF_000729415-NZ_JPDB01000016.1-30742-32619	Listeria monocytogenes	GCF_000729415	38	NZ_JPDB01000016.1	31837	32208	-	WP_031646276.1	123	AcrHomolog:AcrIIA2|99.2	-19	3.8434	33	Bacteria;;Firmicutes;Bacilli;Bacillales;Listeriaceae;Listeria;;Listeria monocytogenes	-	-	NZ_JPDB01000011_1[285539;286151]|NZ_JPDB01000011_2[302553;304078]|CAS-TypeIB[294272;302355]
GCF_000729415-NZ_JPDB01000016.1-30742-32619	Listeria monocytogenes	GCF_000729415	39	NZ_JPDB01000016.1	32242	32619	-	WP_031646277.1	125	AcrHomolog:AcrIIA3|98.4	0.5	6.7167	330	Bacteria;;Firmicutes;Bacilli;Bacillales;Listeriaceae;Listeria;;Listeria monocytogenes	-	-	NZ_JPDB01000011_1[285539;286151]|NZ_JPDB01000011_2[302553;304078]|CAS-TypeIB[294272;302355]
GCF_000729565-NZ_JPCR01000011.1-443039-444916	Listeria monocytogenes	GCF_000729565	426	NZ_JPCR01000011.1	443039	443416	+	WP_031646277.1	125	AcrHomolog:AcrIIA3|98.4	0.5	6.7167	33	Bacteria;;Firmicutes;Bacilli;Bacillales;Listeriaceae;Listeria;;Listeria monocytogenes	-	-	NZ_JPCR01000008_1[285665;286277]|NZ_JPCR01000008_2[302679;304204]|CAS-TypeIB[294398;302481]
GCF_000729565-NZ_JPCR01000011.1-443039-444916	Listeria monocytogenes	GCF_000729565	427	NZ_JPCR01000011.1	443450	443821	+	WP_031646276.1	123	AcrHomolog:AcrIIA2|99.2	-19	3.8434	5	Bacteria;;Firmicutes;Bacilli;Bacillales;Listeriaceae;Listeria;;Listeria monocytogenes	-	-	NZ_JPCR01000008_1[285665;286277]|NZ_JPCR01000008_2[302679;304204]|CAS-TypeIB[294398;302481]
GCF_000729565-NZ_JPCR01000011.1-443039-444916	Listeria monocytogenes	GCF_000729565	428	NZ_JPCR01000011.1	443827	444276	+	WP_031646274.1	149	AcaHomolog:AcrIIA3-1-WP_031646274.1|HTH_26|100.0	-3.5	5.0979	67	Bacteria;;Firmicutes;Bacilli;Bacillales;Listeriaceae;Listeria;;Listeria monocytogenes	HTH_26	antitoxins|0.00024	NZ_JPCR01000008_1[285665;286277]|NZ_JPCR01000008_2[302679;304204]|CAS-TypeIB[294398;302481]
GCF_000729565-NZ_JPCR01000011.1-443039-444916	Listeria monocytogenes	GCF_000729565	429	NZ_JPCR01000011.1	444344	444916	+	WP_031646272.1	190	-	-8	4.7341	-	Bacteria;;Firmicutes;Bacilli;Bacillales;Listeriaceae;Listeria;;Listeria monocytogenes	-	-	NZ_JPCR01000008_1[285665;286277]|NZ_JPCR01000008_2[302679;304204]|CAS-TypeIB[294398;302481]
GCF_000729625-NZ_JPCS01000025.1-1410-3287	Listeria monocytogenes	GCF_000729625	3	NZ_JPCS01000025.1	1410	1982	-	WP_031646272.1	190	-	-8	4.7341	67	Bacteria;;Firmicutes;Bacilli;Bacillales;Listeriaceae;Listeria;;Listeria monocytogenes	-	-	NZ_JPCS01000033_1[6797;8322]|CAS-TypeIB[454;6599]
GCF_000729625-NZ_JPCS01000025.1-1410-3287	Listeria monocytogenes	GCF_000729625	4	NZ_JPCS01000025.1	2050	2499	-	WP_031646274.1	149	AcaHomolog:AcrIIA3-1-WP_031646274.1|HTH_26|100.0	-3.5	5.0979	5	Bacteria;;Firmicutes;Bacilli;Bacillales;Listeriaceae;Listeria;;Listeria monocytogenes	HTH_26	antitoxins|0.00024	NZ_JPCS01000033_1[6797;8322]|CAS-TypeIB[454;6599]
GCF_000729625-NZ_JPCS01000025.1-1410-3287	Listeria monocytogenes	GCF_000729625	5	NZ_JPCS01000025.1	2505	2876	-	WP_031646276.1	123	AcrHomolog:AcrIIA2|99.2	-19	3.8434	33	Bacteria;;Firmicutes;Bacilli;Bacillales;Listeriaceae;Listeria;;Listeria monocytogenes	-	-	NZ_JPCS01000033_1[6797;8322]|CAS-TypeIB[454;6599]
GCF_000729625-NZ_JPCS01000025.1-1410-3287	Listeria monocytogenes	GCF_000729625	6	NZ_JPCS01000025.1	2910	3287	-	WP_031646277.1	125	AcrHomolog:AcrIIA3|98.4	0.5	6.7167	330	Bacteria;;Firmicutes;Bacilli;Bacillales;Listeriaceae;Listeria;;Listeria monocytogenes	-	-	NZ_JPCS01000033_1[6797;8322]|CAS-TypeIB[454;6599]
GCF_000736315-NZ_JPKT01000003.1-5202-5810	Vibrio parahaemolyticus	GCF_000736315	6	NZ_JPKT01000003.1	5202	5408	+	WP_031500045.1	68	AcrHomolog:AcrIF9|100.0	1.5	7.8265	42	Bacteria;;Proteobacteria;Gammaproteobacteria;Vibrionales;Vibrionaceae;Vibrio;;Vibrio parahaemolyticus	-	-	-
GCF_000736315-NZ_JPKT01000003.1-5202-5810	Vibrio parahaemolyticus	GCF_000736315	7	NZ_JPKT01000003.1	5451	5810	+	WP_042774312.1	119	AcaHomolog:AcrIF9-0-WP_042774312.1|DUF1870|100.0	-9	4.3091	494	Bacteria;;Proteobacteria;Gammaproteobacteria;Vibrionales;Vibrionaceae;Vibrio;;Vibrio parahaemolyticus	DUF1870	-	-
GCF_000736335-NZ_JPKS01000025.1-578-1186	Vibrio parahaemolyticus	GCF_000736335	2	NZ_JPKS01000025.1	578	784	+	WP_031500045.1	68	AcrHomolog:AcrIF9|100.0	1.5	7.8265	42	Bacteria;;Proteobacteria;Gammaproteobacteria;Vibrionales;Vibrionaceae;Vibrio;;Vibrio parahaemolyticus	-	-	-
GCF_000736335-NZ_JPKS01000025.1-578-1186	Vibrio parahaemolyticus	GCF_000736335	3	NZ_JPKS01000025.1	827	1186	+	WP_042774312.1	119	AcaHomolog:AcrIF9-0-WP_042774312.1|DUF1870|100.0	-9	4.3091	494	Bacteria;;Proteobacteria;Gammaproteobacteria;Vibrionales;Vibrionaceae;Vibrio;;Vibrio parahaemolyticus	DUF1870	-	-
GCF_000737795-NZ_JNHD01000023.1-52997-54282	Pseudomonas aeruginosa	GCF_000737795	63	NZ_JNHD01000023.1	52997	53464	+	WP_023102210.1	155	-	-1.5	5.6864	110	Bacteria;;Proteobacteria;Gammaproteobacteria;Pseudomonadales;Pseudomonadaceae;Pseudomonas;;Pseudomonas aeruginosa	Phage_tail_S	-	-
GCF_000737795-NZ_JNHD01000023.1-52997-54282	Pseudomonas aeruginosa	GCF_000737795	64	NZ_JNHD01000023.1	53575	53772	+	WP_022580027.1	65	AcrHomolog:AcrIE3|96.8	-12	3.7617	-4	Bacteria;;Proteobacteria;Gammaproteobacteria;Pseudomonadales;Pseudomonadaceae;Pseudomonas;;Pseudomonas aeruginosa	-	-	-
GCF_000737795-NZ_JNHD01000023.1-52997-54282	Pseudomonas aeruginosa	GCF_000737795	65	NZ_JNHD01000023.1	53769	54071	+	WP_016068584.1	100	AcrHomolog:AcrIF4|100.0	-2.5	5.0978	-38	Bacteria;;Proteobacteria;Gammaproteobacteria;Pseudomonadales;Pseudomonadaceae;Pseudomonas;;Pseudomonas aeruginosa	-	-	-
GCF_000737795-NZ_JNHD01000023.1-52997-54282	Pseudomonas aeruginosa	GCF_000737795	66	NZ_JNHD01000023.1	54034	54282	+	WP_031632011.1	82	AcaHomolog:AcrIE3-0-REF:Gammaproteobacteria_gi_553776604-225119-253761_17620_17871_-|HTH_8|100.0	4.5	9.8006	-	Bacteria;;Proteobacteria;Gammaproteobacteria;Pseudomonadales;Pseudomonadaceae;Pseudomonas;;Pseudomonas aeruginosa	HTH_8	-	-
GCF_000738865-NZ_JPGT01000009.1-98040-101550	Klebsiella pneumoniae	GCF_000738865	97	NZ_JPGT01000009.1	98040	98231	+	WP_025712904.1	63	-	-2	4.9546	68	Bacteria;;Proteobacteria;Gammaproteobacteria;Enterobacterales;Enterobacteriaceae;Klebsiella;;Klebsiella pneumoniae	-	-	-
GCF_000738865-NZ_JPGT01000009.1-98040-101550	Klebsiella pneumoniae	GCF_000738865	98	NZ_JPGT01000009.1	98300	98893	+	WP_004199500.1	197	-	2.5	8.2843	-11	Bacteria;;Proteobacteria;Gammaproteobacteria;Enterobacterales;Enterobacteriaceae;Klebsiella;;Klebsiella pneumoniae	DUF1367	-	-
GCF_000738865-NZ_JPGT01000009.1-98040-101550	Klebsiella pneumoniae	GCF_000738865	99	NZ_JPGT01000009.1	98883	99206	+	WP_071570746.1	107	-	6	8.5347	-13	Bacteria;;Proteobacteria;Gammaproteobacteria;Enterobacterales;Enterobacteriaceae;Klebsiella;;Klebsiella pneumoniae	RecA_dep_nuc	-	-
GCF_000738865-NZ_JPGT01000009.1-98040-101550	Klebsiella pneumoniae	GCF_000738865	100	NZ_JPGT01000009.1	99194	99541	+	WP_004199527.1	115	AcaHomolog:REF:Gammaproteobacteria_gi_510824215_22939_23286_-|HTH_IclR-1-AcrIIA7|100.0	10	10.6814	5	Bacteria;;Proteobacteria;Gammaproteobacteria;Enterobacterales;Enterobacteriaceae;Klebsiella;;Klebsiella pneumoniae	HTH_IclR	-	-
GCF_000738865-NZ_JPGT01000009.1-98040-101550	Klebsiella pneumoniae	GCF_000738865	101	NZ_JPGT01000009.1	99547	99987	+	WP_004199525.1	146	-	-7.5	4.6379	40	Bacteria;;Proteobacteria;Gammaproteobacteria;Enterobacterales;Enterobacteriaceae;Klebsiella;;Klebsiella pneumoniae	Phage_gp49_66	-	-
GCF_000738865-NZ_JPGT01000009.1-98040-101550	Klebsiella pneumoniae	GCF_000738865	102	NZ_JPGT01000009.1	100028	100552	+	WP_004199492.1	174	AcrHomolog:AcrIIA7|41.7	0	6.487	61	Bacteria;;Proteobacteria;Gammaproteobacteria;Enterobacterales;Enterobacteriaceae;Klebsiella;;Klebsiella pneumoniae	DUF2829	-	-
GCF_000738865-NZ_JPGT01000009.1-98040-101550	Klebsiella pneumoniae	GCF_000738865	103	NZ_JPGT01000009.1	100614	100847	+	WP_004199520.1	77	-	-3.5	4.5822	-17	Bacteria;;Proteobacteria;Gammaproteobacteria;Enterobacterales;Enterobacteriaceae;Klebsiella;;Klebsiella pneumoniae	-	-	-
GCF_000738865-NZ_JPGT01000009.1-98040-101550	Klebsiella pneumoniae	GCF_000738865	104	NZ_JPGT01000009.1	100831	101091	+	WP_004199477.1	86	-	-2	5.1786	6	Bacteria;;Proteobacteria;Gammaproteobacteria;Enterobacterales;Enterobacteriaceae;Klebsiella;;Klebsiella pneumoniae	-	-	-
GCF_000738865-NZ_JPGT01000009.1-98040-101550	Klebsiella pneumoniae	GCF_000738865	105	NZ_JPGT01000009.1	101098	101550	+	WP_004199526.1	150	-	5.5	9.4025	-	Bacteria;;Proteobacteria;Gammaproteobacteria;Enterobacterales;Enterobacteriaceae;Klebsiella;;Klebsiella pneumoniae	GP3_package	-	-
GCF_000738875-NZ_JPGS01000018.1-20942-24452	Klebsiella pneumoniae	GCF_000738875	22	NZ_JPGS01000018.1	20942	21394	-	WP_004199526.1	150	-	5.5	9.4025	6	Bacteria;;Proteobacteria;Gammaproteobacteria;Enterobacterales;Enterobacteriaceae;Klebsiella;;Klebsiella pneumoniae	GP3_package	-	-
GCF_000738875-NZ_JPGS01000018.1-20942-24452	Klebsiella pneumoniae	GCF_000738875	23	NZ_JPGS01000018.1	21401	21661	-	WP_004199477.1	86	-	-2	5.1786	-17	Bacteria;;Proteobacteria;Gammaproteobacteria;Enterobacterales;Enterobacteriaceae;Klebsiella;;Klebsiella pneumoniae	-	-	-
GCF_000738875-NZ_JPGS01000018.1-20942-24452	Klebsiella pneumoniae	GCF_000738875	24	NZ_JPGS01000018.1	21645	21878	-	WP_004199520.1	77	-	-3.5	4.5822	61	Bacteria;;Proteobacteria;Gammaproteobacteria;Enterobacterales;Enterobacteriaceae;Klebsiella;;Klebsiella pneumoniae	-	-	-
GCF_000738875-NZ_JPGS01000018.1-20942-24452	Klebsiella pneumoniae	GCF_000738875	25	NZ_JPGS01000018.1	21940	22464	-	WP_004199492.1	174	AcrHomolog:AcrIIA7|41.7	0	6.487	40	Bacteria;;Proteobacteria;Gammaproteobacteria;Enterobacterales;Enterobacteriaceae;Klebsiella;;Klebsiella pneumoniae	DUF2829	-	-
GCF_000738875-NZ_JPGS01000018.1-20942-24452	Klebsiella pneumoniae	GCF_000738875	26	NZ_JPGS01000018.1	22505	22945	-	WP_004199525.1	146	-	-7.5	4.6379	5	Bacteria;;Proteobacteria;Gammaproteobacteria;Enterobacterales;Enterobacteriaceae;Klebsiella;;Klebsiella pneumoniae	Phage_gp49_66	-	-
GCF_000738875-NZ_JPGS01000018.1-20942-24452	Klebsiella pneumoniae	GCF_000738875	27	NZ_JPGS01000018.1	22951	23298	-	WP_004199527.1	115	AcaHomolog:REF:Gammaproteobacteria_gi_510824215_22939_23286_-|HTH_IclR-1-AcrIIA7|100.0	10	10.6814	-13	Bacteria;;Proteobacteria;Gammaproteobacteria;Enterobacterales;Enterobacteriaceae;Klebsiella;;Klebsiella pneumoniae	HTH_IclR	-	-
GCF_000738875-NZ_JPGS01000018.1-20942-24452	Klebsiella pneumoniae	GCF_000738875	28	NZ_JPGS01000018.1	23286	23609	-	WP_071570746.1	107	-	6	8.5347	-11	Bacteria;;Proteobacteria;Gammaproteobacteria;Enterobacterales;Enterobacteriaceae;Klebsiella;;Klebsiella pneumoniae	RecA_dep_nuc	-	-
GCF_000738875-NZ_JPGS01000018.1-20942-24452	Klebsiella pneumoniae	GCF_000738875	29	NZ_JPGS01000018.1	23599	24192	-	WP_004199500.1	197	-	2.5	8.2843	68	Bacteria;;Proteobacteria;Gammaproteobacteria;Enterobacterales;Enterobacteriaceae;Klebsiella;;Klebsiella pneumoniae	DUF1367	-	-
GCF_000738875-NZ_JPGS01000018.1-20942-24452	Klebsiella pneumoniae	GCF_000738875	30	NZ_JPGS01000018.1	24261	24452	-	WP_025712904.1	63	-	-2	4.9546	180	Bacteria;;Proteobacteria;Gammaproteobacteria;Enterobacterales;Enterobacteriaceae;Klebsiella;;Klebsiella pneumoniae	-	-	-
GCF_000751715-NZ_CCVU01000003.1-189647-190866	Pseudomonas aeruginosa	GCF_000751715	187	NZ_CCVU01000003.1	189647	189868	-	WP_031636954.1	73	AcaHomolog:AcrIF3-0-WP_031636954.1|HTH_8|100.0	2.5	8.8839	-4	Bacteria;;Proteobacteria;Gammaproteobacteria;Pseudomonadales;Pseudomonadaceae;Pseudomonas;;Pseudomonas aeruginosa	-	-	NZ_CCVU01000001_1[2352964;2353481]|NZ_CCVU01000001_2[2362714;2363475]|CAS-TypeIE[2354264;2362649]	NZ_CCVU01000001.1	Type I-E	Type I-E or II-B (group F18)	Complete	2	8	174059	2363171	..ct............................	AcrIE1 (WP_003158159.1), AcrIF3 (WP_015649655.1), AcrIF3 (WP_003158160.1), AcrIF12 (WP_003158163.1)
GCF_000751715-NZ_CCVU01000003.1-189647-190866	Pseudomonas aeruginosa	GCF_000751715	188	NZ_CCVU01000003.1	189865	190287	-	WP_015649655.1	140	AcrHomolog:AcrIF3|95.0	-8.5	4.4483	111	Bacteria;;Proteobacteria;Gammaproteobacteria;Pseudomonadales;Pseudomonadaceae;Pseudomonas;;Pseudomonas aeruginosa	-	-	NZ_CCVU01000001_1[2352964;2353481]|NZ_CCVU01000001_2[2362714;2363475]|CAS-TypeIE[2354264;2362649]	NZ_CCVU01000001.1	Type I-E	Type I-E or II-B (group F18)	Complete	2	8	174059	2363171	..ct............................	AcrIE1 (WP_003158159.1), AcrIF3 (WP_015649655.1), AcrIF3 (WP_003158160.1), AcrIF12 (WP_003158163.1)
GCF_000751715-NZ_CCVU01000003.1-189647-190866	Pseudomonas aeruginosa	GCF_000751715	189	NZ_CCVU01000003.1	190399	190866	-	WP_015649656.1	155	-	-1.5	5.6864	-	Bacteria;;Proteobacteria;Gammaproteobacteria;Pseudomonadales;Pseudomonadaceae;Pseudomonas;;Pseudomonas aeruginosa	Phage_tail_S	-	NZ_CCVU01000001_1[2352964;2353481]|NZ_CCVU01000001_2[2362714;2363475]|CAS-TypeIE[2354264;2362649]	NZ_CCVU01000001.1	Type I-E	Type I-E or II-B (group F18)	Complete	2	8	174059	2363171	..ct............................	AcrIE1 (WP_003158159.1), AcrIF3 (WP_015649655.1), AcrIF3 (WP_003158160.1), AcrIF12 (WP_003158163.1)
GCF_000754765-NZ_JQOG01000023.1-26380-27050	Pectobacterium carotovorum subsp. odoriferum	GCF_000754765	36	NZ_JQOG01000023.1	26380	26865	+	WP_039494318.1	161	AcrHomolog:AcrIF11|27.6	-16	4.1575	2	Bacteria;;Proteobacteria;Gammaproteobacteria;Enterobacterales;Pectobacteriaceae;Pectobacterium;Pectobacterium carotovorum;Pectobacterium carotovorum subsp. odoriferum	-	-	-	NZ_JQOG01000003.1	?	Repeat not recognized	N/A	1	2	40205	305813	Perfect match	AcrIF11 (WP_039494318.1)
GCF_000754765-NZ_JQOG01000023.1-26380-27050	Pectobacterium carotovorum subsp. odoriferum	GCF_000754765	37	NZ_JQOG01000023.1	26868	27050	+	WP_039494319.1	60	AcaHomolog:AcrIF11|Aca5|WP_039494319.1|100.0	1.5	8.5703	-	Bacteria;;Proteobacteria;Gammaproteobacteria;Enterobacterales;Pectobacteriaceae;Pectobacterium;Pectobacterium carotovorum;Pectobacterium carotovorum subsp. odoriferum	-	-	-	NZ_JQOG01000003.1	?	Repeat not recognized	N/A	1	2	40205	305813	Perfect match	AcrIF11 (WP_039494318.1)
GCF_000760655-NZ_KN174172.1-32427-33710	Clostridium orbiscindens 1_3_50AFAA	GCF_000760655	38	NZ_KN174172.1	32427	32795	-	WP_007491346.1	122	-	3	7.4668	1	Bacteria;;Firmicutes;Clostridia;Clostridiales;;Flavonifractor;Flavonifractor plautii;Clostridium orbiscindens 1_3_50AFAA	-	-	NZ_KN174162_1[798681;800465]|CAS-TypeIC[791008;798509]
GCF_000760655-NZ_KN174172.1-32427-33710	Clostridium orbiscindens 1_3_50AFAA	GCF_000760655	39	NZ_KN174172.1	32797	33216	-	WP_009260172.1	139	AcaHomolog:AcrIIA11-0-3300006476_____Ga0100233_101379_1210_1629_||HTH_32|100.0	11	10.7987	-4	Bacteria;;Firmicutes;Clostridia;Clostridiales;;Flavonifractor;Flavonifractor plautii;Clostridium orbiscindens 1_3_50AFAA	-	-	NZ_KN174162_1[798681;800465]|CAS-TypeIC[791008;798509]
GCF_000760655-NZ_KN174172.1-32427-33710	Clostridium orbiscindens 1_3_50AFAA	GCF_000760655	40	NZ_KN174172.1	33213	33710	-	WP_044943868.1	165	AcrHomolog:AcrIIA11|48.5	3.5	7.4131	-	Bacteria;;Firmicutes;Clostridia;Clostridiales;;Flavonifractor;Flavonifractor plautii;Clostridium orbiscindens 1_3_50AFAA	-	-	NZ_KN174162_1[798681;800465]|CAS-TypeIC[791008;798509]
GCF_000763245-NZ_JPSS01000021.1-44303-45590	Pseudomonas aeruginosa	GCF_000763245	54	NZ_JPSS01000021.1	44303	44770	+	WP_015972867.1	155	-	3.5	10.0801	112	Bacteria;;Proteobacteria;Gammaproteobacteria;Pseudomonadales;Pseudomonadaceae;Pseudomonas;;Pseudomonas aeruginosa	Phage_tail_S	-	NZ_JPSS01000047_1[16907;19526]|CAS-TypeIC[11400;16425]|CAS[9115;16725]	NZ_JPSS01000047.1	Type I-C	Type I-C (group F3)	Complete	1	24	57610	18469	.ct...............................	None
GCF_000763245-NZ_JPSS01000021.1-44303-45590	Pseudomonas aeruginosa	GCF_000763245	55	NZ_JPSS01000021.1	44883	45080	+	WP_022580027.1	65	AcrHomolog:AcrIE3|96.8	-12	3.7617	-4	Bacteria;;Proteobacteria;Gammaproteobacteria;Pseudomonadales;Pseudomonadaceae;Pseudomonas;;Pseudomonas aeruginosa	-	-	NZ_JPSS01000047_1[16907;19526]|CAS-TypeIC[11400;16425]|CAS[9115;16725]	NZ_JPSS01000047.1	Type I-C	Type I-C (group F3)	Complete	1	24	57610	18469	.ct...............................	None
GCF_000763245-NZ_JPSS01000021.1-44303-45590	Pseudomonas aeruginosa	GCF_000763245	56	NZ_JPSS01000021.1	45077	45379	+	WP_016068584.1	100	AcrHomolog:AcrIF4|100.0	-2.5	5.0978	-38	Bacteria;;Proteobacteria;Gammaproteobacteria;Pseudomonadales;Pseudomonadaceae;Pseudomonas;;Pseudomonas aeruginosa	-	-	NZ_JPSS01000047_1[16907;19526]|CAS-TypeIC[11400;16425]|CAS[9115;16725]	NZ_JPSS01000047.1	Type I-C	Type I-C (group F3)	Complete	1	24	57610	18469	.ct...............................	None
GCF_000763245-NZ_JPSS01000021.1-44303-45590	Pseudomonas aeruginosa	GCF_000763245	57	NZ_JPSS01000021.1	45342	45590	+	WP_031294055.1	82	AcaHomolog:AcrIE3-0-REF:Gammaproteobacteria_gi_550039974-247912-284721_18248_18499_-|HTH_8|100.0	4.5	9.8006	-	Bacteria;;Proteobacteria;Gammaproteobacteria;Pseudomonadales;Pseudomonadaceae;Pseudomonas;;Pseudomonas aeruginosa	HTH_8	-	NZ_JPSS01000047_1[16907;19526]|CAS-TypeIC[11400;16425]|CAS[9115;16725]	NZ_JPSS01000047.1	Type I-C	Type I-C (group F3)	Complete	1	24	57610	18469	.ct...............................	None
GCF_000765135-NZ_JPJD01000031.1-21303-22586	Intestinimonas butyriciproducens	GCF_000765135	21	NZ_JPJD01000031.1	21303	21800	+	WP_009260171.1	165	AcrHomolog:AcrIIA11|48.5	4.5	7.7852	-4	Bacteria;;Firmicutes;Clostridia;Clostridiales;;Intestinimonas;;Intestinimonas butyriciproducens	-	-	NZ_JPJD01000013_1[48906;50011]|CAS-TypeIC[50477;55503]|CAS[50182;57898]
GCF_000765135-NZ_JPJD01000031.1-21303-22586	Intestinimonas butyriciproducens	GCF_000765135	22	NZ_JPJD01000031.1	21797	22216	+	WP_009260172.1	139	AcaHomolog:AcrIIA11-0-3300006476_____Ga0100233_101379_1210_1629_||HTH_32|100.0	11	10.7987	1	Bacteria;;Firmicutes;Clostridia;Clostridiales;;Intestinimonas;;Intestinimonas butyriciproducens	-	-	NZ_JPJD01000013_1[48906;50011]|CAS-TypeIC[50477;55503]|CAS[50182;57898]
GCF_000765135-NZ_JPJD01000031.1-21303-22586	Intestinimonas butyriciproducens	GCF_000765135	23	NZ_JPJD01000031.1	22218	22586	+	WP_007491346.1	122	-	3	7.4668	-	Bacteria;;Firmicutes;Clostridia;Clostridiales;;Intestinimonas;;Intestinimonas butyriciproducens	-	-	NZ_JPJD01000013_1[48906;50011]|CAS-TypeIC[50477;55503]|CAS[50182;57898]
GCF_000784985-NZ_CP009872.1-1952672-1956182	Klebsiella pneumoniae subsp. pneumoniae	GCF_000784985	1964	NZ_CP009872.1	1952672	1952863	+	WP_029499143.1	63	-	-2	4.9546	68	Bacteria;;Proteobacteria;Gammaproteobacteria;Enterobacterales;Enterobacteriaceae;Klebsiella;Klebsiella pneumoniae;Klebsiella pneumoniae subsp. pneumoniae	-	-	-
GCF_000784985-NZ_CP009872.1-1952672-1956182	Klebsiella pneumoniae subsp. pneumoniae	GCF_000784985	1965	NZ_CP009872.1	1952932	1953525	+	WP_004199500.1	197	-	2.5	8.2843	-11	Bacteria;;Proteobacteria;Gammaproteobacteria;Enterobacterales;Enterobacteriaceae;Klebsiella;Klebsiella pneumoniae;Klebsiella pneumoniae subsp. pneumoniae	DUF1367	-	-
GCF_000784985-NZ_CP009872.1-1952672-1956182	Klebsiella pneumoniae subsp. pneumoniae	GCF_000784985	1966	NZ_CP009872.1	1953515	1953838	+	WP_071570746.1	107	-	6	8.5347	-13	Bacteria;;Proteobacteria;Gammaproteobacteria;Enterobacterales;Enterobacteriaceae;Klebsiella;Klebsiella pneumoniae;Klebsiella pneumoniae subsp. pneumoniae	RecA_dep_nuc	-	-
GCF_000784985-NZ_CP009872.1-1952672-1956182	Klebsiella pneumoniae subsp. pneumoniae	GCF_000784985	1967	NZ_CP009872.1	1953826	1954173	+	WP_022644607.1	115	AcaHomolog:WP_022644607.1|HTH_IclR-1-AcrIIA7|100.0	10	10.6814	5	Bacteria;;Proteobacteria;Gammaproteobacteria;Enterobacterales;Enterobacteriaceae;Klebsiella;Klebsiella pneumoniae;Klebsiella pneumoniae subsp. pneumoniae	HTH_IclR	-	-
GCF_000784985-NZ_CP009872.1-1952672-1956182	Klebsiella pneumoniae subsp. pneumoniae	GCF_000784985	1968	NZ_CP009872.1	1954179	1954619	+	WP_004199525.1	146	-	-7.5	4.6379	40	Bacteria;;Proteobacteria;Gammaproteobacteria;Enterobacterales;Enterobacteriaceae;Klebsiella;Klebsiella pneumoniae;Klebsiella pneumoniae subsp. pneumoniae	Phage_gp49_66	-	-
GCF_000784985-NZ_CP009872.1-1952672-1956182	Klebsiella pneumoniae subsp. pneumoniae	GCF_000784985	1969	NZ_CP009872.1	1954660	1955184	+	WP_004199492.1	174	AcrHomolog:AcrIIA7|41.7	0	6.487	61	Bacteria;;Proteobacteria;Gammaproteobacteria;Enterobacterales;Enterobacteriaceae;Klebsiella;Klebsiella pneumoniae;Klebsiella pneumoniae subsp. pneumoniae	DUF2829	-	-
GCF_000784985-NZ_CP009872.1-1952672-1956182	Klebsiella pneumoniae subsp. pneumoniae	GCF_000784985	1970	NZ_CP009872.1	1955246	1955479	+	WP_004199520.1	77	-	-3.5	4.5822	-17	Bacteria;;Proteobacteria;Gammaproteobacteria;Enterobacterales;Enterobacteriaceae;Klebsiella;Klebsiella pneumoniae;Klebsiella pneumoniae subsp. pneumoniae	-	-	-
GCF_000784985-NZ_CP009872.1-1952672-1956182	Klebsiella pneumoniae subsp. pneumoniae	GCF_000784985	1971	NZ_CP009872.1	1955463	1955723	+	WP_004199477.1	86	-	-2	5.1786	6	Bacteria;;Proteobacteria;Gammaproteobacteria;Enterobacterales;Enterobacteriaceae;Klebsiella;Klebsiella pneumoniae;Klebsiella pneumoniae subsp. pneumoniae	-	-	-
GCF_000784985-NZ_CP009872.1-1952672-1956182	Klebsiella pneumoniae subsp. pneumoniae	GCF_000784985	1972	NZ_CP009872.1	1955730	1956182	+	WP_004199526.1	150	-	5.5	9.4025	-	Bacteria;;Proteobacteria;Gammaproteobacteria;Enterobacterales;Enterobacteriaceae;Klebsiella;Klebsiella pneumoniae;Klebsiella pneumoniae subsp. pneumoniae	GP3_package	-	-
GCF_000786485-NZ_CBYA010000196.1-10413-11440	Pseudomonas aeruginosa WS394	GCF_000786485	15	NZ_CBYA010000196.1	10413	10880	+	WP_033975725.1	155	-	3.5	10.0801	112	Bacteria;;Proteobacteria;Gammaproteobacteria;Pseudomonadales;Pseudomonadaceae;Pseudomonas;Pseudomonas aeruginosa;Pseudomonas aeruginosa WS394	Phage_tail_S	-	-
GCF_000786485-NZ_CBYA010000196.1-10413-11440	Pseudomonas aeruginosa WS394	GCF_000786485	16	NZ_CBYA010000196.1	10993	11229	+	WP_033975723.1	78	AcrHomolog:AcrIF1|98.7	1.5	8.4543	-29	Bacteria;;Proteobacteria;Gammaproteobacteria;Pseudomonadales;Pseudomonadaceae;Pseudomonas;Pseudomonas aeruginosa;Pseudomonas aeruginosa WS394	-	-	-
GCF_000786485-NZ_CBYA010000196.1-10413-11440	Pseudomonas aeruginosa WS394	GCF_000786485	17	NZ_CBYA010000196.1	11201	11440	+	WP_033975721.1	79	AcaHomolog:AcrIF1-0-WP_033975721.1|HTH_8|100.0	3.5	9.4585	-	Bacteria;;Proteobacteria;Gammaproteobacteria;Pseudomonadales;Pseudomonadaceae;Pseudomonas;Pseudomonas aeruginosa;Pseudomonas aeruginosa WS394	-	-	-
GCF_000787905-NZ_JRZA01000007.1-97013-98623	Listeria monocytogenes	GCF_000787905	104	NZ_JRZA01000007.1	97013	97246	+	WP_009924649.1	77	-	-18	3.6771	28	Bacteria;;Firmicutes;Bacilli;Bacillales;Listeriaceae;Listeria;;Listeria monocytogenes	-	-	NZ_JRZA01000001_1[732674;734970]|NZ_JRZA01000001_2[750164;750513]|CAS-TypeIB[735168;742045] + NZ_JRZA01000003_1[458428;459715]|CAS-TypeIIA[452438;458299]
GCF_000787905-NZ_JRZA01000007.1-97013-98623	Listeria monocytogenes	GCF_000787905	105	NZ_JRZA01000007.1	97275	97646	+	WP_003722517.1	123	AcrHomolog:AcrIIA2|100.0	-19	3.8434	5	Bacteria;;Firmicutes;Bacilli;Bacillales;Listeriaceae;Listeria;;Listeria monocytogenes	-	-	NZ_JRZA01000001_1[732674;734970]|NZ_JRZA01000001_2[750164;750513]|CAS-TypeIB[735168;742045] + NZ_JRZA01000003_1[458428;459715]|CAS-TypeIIA[452438;458299]
GCF_000787905-NZ_JRZA01000007.1-97013-98623	Listeria monocytogenes	GCF_000787905	106	NZ_JRZA01000007.1	97652	98101	+	WP_031669445.1	149	AcaHomolog:AcrIIA2-0-WP_031669445.1|HTH_26|100.0	-4.5	4.9176	24	Bacteria;;Firmicutes;Bacilli;Bacillales;Listeriaceae;Listeria;;Listeria monocytogenes	HTH_26	antitoxins|0.0029	NZ_JRZA01000001_1[732674;734970]|NZ_JRZA01000001_2[750164;750513]|CAS-TypeIB[735168;742045] + NZ_JRZA01000003_1[458428;459715]|CAS-TypeIIA[452438;458299]
GCF_000787905-NZ_JRZA01000007.1-97013-98623	Listeria monocytogenes	GCF_000787905	107	NZ_JRZA01000007.1	98126	98623	+	WP_009926666.1	165	-	16	10.4058	-	Bacteria;;Firmicutes;Bacilli;Bacillales;Listeriaceae;Listeria;;Listeria monocytogenes	-	-	NZ_JRZA01000001_1[732674;734970]|NZ_JRZA01000001_2[750164;750513]|CAS-TypeIB[735168;742045] + NZ_JRZA01000003_1[458428;459715]|CAS-TypeIIA[452438;458299]
GCF_000787915-NZ_JRYZ01000004.1-379219-380432	Listeria monocytogenes	GCF_000787915	391	NZ_JRYZ01000004.1	379219	379596	+	WP_023553812.1	125	AcrHomolog:AcrIIA3|92.8	0	6.4731	31	Bacteria;;Firmicutes;Bacilli;Bacillales;Listeriaceae;Listeria;;Listeria monocytogenes	-	-	NZ_JRYZ01000009_1[5200;5962]|CAS-TypeIIA[6091;11961]
GCF_000787915-NZ_JRYZ01000004.1-379219-380432	Listeria monocytogenes	GCF_000787915	392	NZ_JRYZ01000004.1	379628	379978	+	WP_023553814.1	116	AcrHomolog:AcrIIA2|53.3	-16.5	3.8878	4	Bacteria;;Firmicutes;Bacilli;Bacillales;Listeriaceae;Listeria;;Listeria monocytogenes	-	-	NZ_JRYZ01000009_1[5200;5962]|CAS-TypeIIA[6091;11961]
GCF_000787915-NZ_JRYZ01000004.1-379219-380432	Listeria monocytogenes	GCF_000787915	393	NZ_JRYZ01000004.1	379983	380432	+	WP_012581438.1	149	AcaHomolog:AcrIIA3-1-REF:Bacilli_gi_217963303-1387838-1431243_1104_1553_||HTH_26|100.0	-0.5	6.2495	-	Bacteria;;Firmicutes;Bacilli;Bacillales;Listeriaceae;Listeria;;Listeria monocytogenes	HTH_26	-	NZ_JRYZ01000009_1[5200;5962]|CAS-TypeIIA[6091;11961]
GCF_000789745-NZ_JTUO01000068.1-19985-21012	Pseudomonas aeruginosa	GCF_000789745	23	NZ_JTUO01000068.1	19985	20224	-	WP_033975721.1	79	AcaHomolog:AcrIF1-0-WP_033975721.1|HTH_8|100.0	3.5	9.4585	-29	Bacteria;;Proteobacteria;Gammaproteobacteria;Pseudomonadales;Pseudomonadaceae;Pseudomonas;;Pseudomonas aeruginosa	-	-	-
GCF_000789745-NZ_JTUO01000068.1-19985-21012	Pseudomonas aeruginosa	GCF_000789745	24	NZ_JTUO01000068.1	20196	20432	-	WP_033975723.1	78	AcrHomolog:AcrIF1|98.7	1.5	8.4543	112	Bacteria;;Proteobacteria;Gammaproteobacteria;Pseudomonadales;Pseudomonadaceae;Pseudomonas;;Pseudomonas aeruginosa	-	-	-
GCF_000789745-NZ_JTUO01000068.1-19985-21012	Pseudomonas aeruginosa	GCF_000789745	25	NZ_JTUO01000068.1	20545	21012	-	WP_033975725.1	155	-	3.5	10.0801	-	Bacteria;;Proteobacteria;Gammaproteobacteria;Pseudomonadales;Pseudomonadaceae;Pseudomonas;;Pseudomonas aeruginosa	Phage_tail_S	-	-
GCF_000789905-NZ_JTUI01000059.1-133080-134365	Pseudomonas aeruginosa	GCF_000789905	142	NZ_JTUI01000059.1	133080	133547	+	WP_003094546.1	155	-	-1.5	5.6864	110	Bacteria;;Proteobacteria;Gammaproteobacteria;Pseudomonadales;Pseudomonadaceae;Pseudomonas;;Pseudomonas aeruginosa	Phage_tail_S	-	-
GCF_000789905-NZ_JTUI01000059.1-133080-134365	Pseudomonas aeruginosa	GCF_000789905	143	NZ_JTUI01000059.1	133658	133855	+	WP_003094549.1	65	AcrHomolog:AcrIE3|100.0	-12	3.751	-4	Bacteria;;Proteobacteria;Gammaproteobacteria;Pseudomonadales;Pseudomonadaceae;Pseudomonas;;Pseudomonas aeruginosa	-	-	-
GCF_000789905-NZ_JTUI01000059.1-133080-134365	Pseudomonas aeruginosa	GCF_000789905	144	NZ_JTUI01000059.1	133852	134154	+	WP_016068584.1	100	AcrHomolog:AcrIF4|100.0	-2.5	5.0978	-38	Bacteria;;Proteobacteria;Gammaproteobacteria;Pseudomonadales;Pseudomonadaceae;Pseudomonas;;Pseudomonas aeruginosa	-	-	-
GCF_000789905-NZ_JTUI01000059.1-133080-134365	Pseudomonas aeruginosa	GCF_000789905	145	NZ_JTUI01000059.1	134117	134365	+	WP_031632011.1	82	AcaHomolog:AcrIE3-0-REF:Gammaproteobacteria_gi_553776604-225119-253761_17620_17871_-|HTH_8|100.0	4.5	9.8006	-	Bacteria;;Proteobacteria;Gammaproteobacteria;Pseudomonadales;Pseudomonadaceae;Pseudomonas;;Pseudomonas aeruginosa	HTH_8	-	-
GCF_000789935-NZ_JTNJ01000034.1-43349-44568	Pseudomonas aeruginosa	GCF_000789935	46	NZ_JTNJ01000034.1	43349	43570	-	WP_031636954.1	73	AcaHomolog:AcrIF3-0-WP_031636954.1|HTH_8|100.0	2.5	8.8839	-4	Bacteria;;Proteobacteria;Gammaproteobacteria;Pseudomonadales;Pseudomonadaceae;Pseudomonas;;Pseudomonas aeruginosa	-	-	NZ_JTNJ01000023_1[204957;205718]|NZ_JTNJ01000023_2[214951;215468]|CAS-TypeIE[205783;214168]	NZ_JTNJ01000023.1	Type I-E	Type I-E or II-B (group F18)	Complete	1	5	27734	205230	..ct............................	AcrIE1 (WP_003158159.1), AcrIF3 (WP_015649655.1), AcrIF3 (WP_003158160.1), AcrIF12 (WP_003158163.1)
GCF_000789935-NZ_JTNJ01000034.1-43349-44568	Pseudomonas aeruginosa	GCF_000789935	47	NZ_JTNJ01000034.1	43567	43989	-	WP_015649655.1	140	AcrHomolog:AcrIF3|95.0	-8.5	4.4483	111	Bacteria;;Proteobacteria;Gammaproteobacteria;Pseudomonadales;Pseudomonadaceae;Pseudomonas;;Pseudomonas aeruginosa	-	-	NZ_JTNJ01000023_1[204957;205718]|NZ_JTNJ01000023_2[214951;215468]|CAS-TypeIE[205783;214168]	NZ_JTNJ01000023.1	Type I-E	Type I-E or II-B (group F18)	Complete	1	5	27734	205230	..ct............................	AcrIE1 (WP_003158159.1), AcrIF3 (WP_015649655.1), AcrIF3 (WP_003158160.1), AcrIF12 (WP_003158163.1)
GCF_000789935-NZ_JTNJ01000034.1-43349-44568	Pseudomonas aeruginosa	GCF_000789935	48	NZ_JTNJ01000034.1	44101	44568	-	WP_015649656.1	155	-	-1.5	5.6864	-	Bacteria;;Proteobacteria;Gammaproteobacteria;Pseudomonadales;Pseudomonadaceae;Pseudomonas;;Pseudomonas aeruginosa	Phage_tail_S	-	NZ_JTNJ01000023_1[204957;205718]|NZ_JTNJ01000023_2[214951;215468]|CAS-TypeIE[205783;214168]	NZ_JTNJ01000023.1	Type I-E	Type I-E or II-B (group F18)	Complete	1	5	27734	205230	..ct............................	AcrIE1 (WP_003158159.1), AcrIF3 (WP_015649655.1), AcrIF3 (WP_003158160.1), AcrIF12 (WP_003158163.1)
GCF_000790065-NZ_JTUC01000005.1-79438-80129	Pseudomonas aeruginosa	GCF_000790065	88	NZ_JTUC01000005.1	79438	79656	-	WP_033869328.1	72	AcaHomolog:AcrIF11-0-WP_033869328.1|HTH_23|100.0	0	6.1701	59	Bacteria;;Proteobacteria;Gammaproteobacteria;Pseudomonadales;Pseudomonadaceae;Pseudomonas;;Pseudomonas aeruginosa	MarR_2	-	-
GCF_000790065-NZ_JTUC01000005.1-79438-80129	Pseudomonas aeruginosa	GCF_000790065	89	NZ_JTUC01000005.1	79716	80129	-	WP_033869321.1	137	AcrHomolog:AcrIF11|64.0	-14	4.0042	-	Bacteria;;Proteobacteria;Gammaproteobacteria;Pseudomonadales;Pseudomonadaceae;Pseudomonas;;Pseudomonas aeruginosa	-	-	-
GCF_000790065-NZ_JTUC01000006.1-485698-486917	Pseudomonas aeruginosa	GCF_000790065	444	NZ_JTUC01000006.1	485698	485919	-	WP_031636954.1	73	AcaHomolog:AcrIF3-0-WP_031636954.1|HTH_8|100.0	2.5	8.8839	-4	Bacteria;;Proteobacteria;Gammaproteobacteria;Pseudomonadales;Pseudomonadaceae;Pseudomonas;;Pseudomonas aeruginosa	-	-	-	NZ_JTUC01000009.1	?	Type I-F (group F5)	N/A	2	10	501339	351080	............................a...	AcrIF3 (WP_015649655.1), AcrIF11 (WP_033869321.1)
GCF_000790065-NZ_JTUC01000006.1-485698-486917	Pseudomonas aeruginosa	GCF_000790065	445	NZ_JTUC01000006.1	485916	486338	-	WP_015649655.1	140	AcrHomolog:AcrIF3|95.0	-8.5	4.4483	111	Bacteria;;Proteobacteria;Gammaproteobacteria;Pseudomonadales;Pseudomonadaceae;Pseudomonas;;Pseudomonas aeruginosa	-	-	-	NZ_JTUC01000009.1	?	Type I-F (group F5)	N/A	2	10	501339	351080	............................a...	AcrIF3 (WP_015649655.1), AcrIF11 (WP_033869321.1)
GCF_000790065-NZ_JTUC01000006.1-485698-486917	Pseudomonas aeruginosa	GCF_000790065	446	NZ_JTUC01000006.1	486450	486917	-	WP_015649656.1	155	-	-1.5	5.6864	-	Bacteria;;Proteobacteria;Gammaproteobacteria;Pseudomonadales;Pseudomonadaceae;Pseudomonas;;Pseudomonas aeruginosa	Phage_tail_S	-	-	NZ_JTUC01000009.1	?	Type I-F (group F5)	N/A	2	10	501339	351080	............................a...	AcrIF3 (WP_015649655.1), AcrIF11 (WP_033869321.1)
GCF_000790105-NZ_JTUA01000021.1-22166-23453	Pseudomonas aeruginosa	GCF_000790105	33	NZ_JTUA01000021.1	22166	22633	+	WP_015972867.1	155	-	3.5	10.0801	112	Bacteria;;Proteobacteria;Gammaproteobacteria;Pseudomonadales;Pseudomonadaceae;Pseudomonas;;Pseudomonas aeruginosa	Phage_tail_S	-	NZ_JTUA01000098_1[1070;2421]|NZ_JTUA01000098_2[10945;11519]|CAS-TypeIF[2682;10821]
GCF_000790105-NZ_JTUA01000021.1-22166-23453	Pseudomonas aeruginosa	GCF_000790105	34	NZ_JTUA01000021.1	22746	22943	+	WP_022580027.1	65	AcrHomolog:AcrIE3|96.8	-12	3.7617	-4	Bacteria;;Proteobacteria;Gammaproteobacteria;Pseudomonadales;Pseudomonadaceae;Pseudomonas;;Pseudomonas aeruginosa	-	-	NZ_JTUA01000098_1[1070;2421]|NZ_JTUA01000098_2[10945;11519]|CAS-TypeIF[2682;10821]
GCF_000790105-NZ_JTUA01000021.1-22166-23453	Pseudomonas aeruginosa	GCF_000790105	35	NZ_JTUA01000021.1	22940	23242	+	WP_016068584.1	100	AcrHomolog:AcrIF4|100.0	-2.5	5.0978	-38	Bacteria;;Proteobacteria;Gammaproteobacteria;Pseudomonadales;Pseudomonadaceae;Pseudomonas;;Pseudomonas aeruginosa	-	-	NZ_JTUA01000098_1[1070;2421]|NZ_JTUA01000098_2[10945;11519]|CAS-TypeIF[2682;10821]
GCF_000790105-NZ_JTUA01000021.1-22166-23453	Pseudomonas aeruginosa	GCF_000790105	36	NZ_JTUA01000021.1	23205	23453	+	WP_031294055.1	82	AcaHomolog:AcrIE3-0-REF:Gammaproteobacteria_gi_550039974-247912-284721_18248_18499_-|HTH_8|100.0	4.5	9.8006	-	Bacteria;;Proteobacteria;Gammaproteobacteria;Pseudomonadales;Pseudomonadaceae;Pseudomonas;;Pseudomonas aeruginosa	HTH_8	-	NZ_JTUA01000098_1[1070;2421]|NZ_JTUA01000098_2[10945;11519]|CAS-TypeIF[2682;10821]
GCF_000790245-NZ_JTTU01000066.1-15971-17190	Pseudomonas aeruginosa	GCF_000790245	17	NZ_JTTU01000066.1	15971	16192	-	WP_031636954.1	73	AcaHomolog:AcrIF3-0-WP_031636954.1|HTH_8|100.0	2.5	8.8839	-4	Bacteria;;Proteobacteria;Gammaproteobacteria;Pseudomonadales;Pseudomonadaceae;Pseudomonas;;Pseudomonas aeruginosa	-	-	NZ_JTTU01000047_1[8445;9372]|CAS-TypeIF[181;8320]	NZ_JTTU01000047.1	Type I-F	Type I-F (group F5)	Complete	3	11	24860	9072	Perfect match	AcrIF3 (WP_015649655.1)
GCF_000790245-NZ_JTTU01000066.1-15971-17190	Pseudomonas aeruginosa	GCF_000790245	18	NZ_JTTU01000066.1	16189	16611	-	WP_015649655.1	140	AcrHomolog:AcrIF3|95.0	-8.5	4.4483	111	Bacteria;;Proteobacteria;Gammaproteobacteria;Pseudomonadales;Pseudomonadaceae;Pseudomonas;;Pseudomonas aeruginosa	-	-	NZ_JTTU01000047_1[8445;9372]|CAS-TypeIF[181;8320]	NZ_JTTU01000047.1	Type I-F	Type I-F (group F5)	Complete	3	11	24860	9072	Perfect match	AcrIF3 (WP_015649655.1)
GCF_000790245-NZ_JTTU01000066.1-15971-17190	Pseudomonas aeruginosa	GCF_000790245	19	NZ_JTTU01000066.1	16723	17190	-	WP_015649656.1	155	-	-1.5	5.6864	-	Bacteria;;Proteobacteria;Gammaproteobacteria;Pseudomonadales;Pseudomonadaceae;Pseudomonas;;Pseudomonas aeruginosa	Phage_tail_S	-	NZ_JTTU01000047_1[8445;9372]|CAS-TypeIF[181;8320]	NZ_JTTU01000047.1	Type I-F	Type I-F (group F5)	Complete	3	11	24860	9072	Perfect match	AcrIF3 (WP_015649655.1)
GCF_000790265-NZ_JTTT01000044.1-20925-21442	Pseudomonas aeruginosa	GCF_000790265	18	NZ_JTTT01000044.1	20925	21227	+	WP_034001826.1	100	AcrHomolog:AcrIF6|99.0	-16	3.6489	-4	Bacteria;;Proteobacteria;Gammaproteobacteria;Pseudomonadales;Pseudomonadaceae;Pseudomonas;;Pseudomonas aeruginosa	-	-	NZ_JTTT01000002_1[22264;24002]|NZ_JTTT01000002_2[33236;34301]|CAS-TypeIE[24067;32452]
GCF_000790265-NZ_JTTT01000044.1-20925-21442	Pseudomonas aeruginosa	GCF_000790265	19	NZ_JTTT01000044.1	21224	21442	+	WP_034005716.1	72	AcaHomolog:AcrIF6-0-WP_034005716.1|HTH_24|100.0	1	7.1621	237	Bacteria;;Proteobacteria;Gammaproteobacteria;Pseudomonadales;Pseudomonadaceae;Pseudomonas;;Pseudomonas aeruginosa	-	-	NZ_JTTT01000002_1[22264;24002]|NZ_JTTT01000002_2[33236;34301]|CAS-TypeIE[24067;32452]
GCF_000790265-NZ_JTTT01000003.1-268902-270121	Pseudomonas aeruginosa	GCF_000790265	257	NZ_JTTT01000003.1	268902	269123	-	WP_031636954.1	73	AcaHomolog:AcrIF3-0-WP_031636954.1|HTH_8|100.0	2.5	8.8839	-4	Bacteria;;Proteobacteria;Gammaproteobacteria;Pseudomonadales;Pseudomonadaceae;Pseudomonas;;Pseudomonas aeruginosa	-	-	NZ_JTTT01000002_1[22264;24002]|NZ_JTTT01000002_2[33236;34301]|CAS-TypeIE[24067;32452]
GCF_000790265-NZ_JTTT01000003.1-268902-270121	Pseudomonas aeruginosa	GCF_000790265	258	NZ_JTTT01000003.1	269120	269542	-	WP_015649655.1	140	AcrHomolog:AcrIF3|95.0	-8.5	4.4483	111	Bacteria;;Proteobacteria;Gammaproteobacteria;Pseudomonadales;Pseudomonadaceae;Pseudomonas;;Pseudomonas aeruginosa	-	-	NZ_JTTT01000002_1[22264;24002]|NZ_JTTT01000002_2[33236;34301]|CAS-TypeIE[24067;32452]
GCF_000790265-NZ_JTTT01000003.1-268902-270121	Pseudomonas aeruginosa	GCF_000790265	259	NZ_JTTT01000003.1	269654	270121	-	WP_015649656.1	155	-	-1.5	5.6864	-	Bacteria;;Proteobacteria;Gammaproteobacteria;Pseudomonadales;Pseudomonadaceae;Pseudomonas;;Pseudomonas aeruginosa	Phage_tail_S	-	NZ_JTTT01000002_1[22264;24002]|NZ_JTTT01000002_2[33236;34301]|CAS-TypeIE[24067;32452]
GCF_000790425-NZ_JTTN01000037.1-83917-85204	Pseudomonas aeruginosa	GCF_000790425	90	NZ_JTTN01000037.1	83917	84165	-	WP_031643706.1	82	AcaHomolog:AcrIF4-0-WP_031643706.1|HTH_8|100.0	4.5	9.8006	-38	Bacteria;;Proteobacteria;Gammaproteobacteria;Pseudomonadales;Pseudomonadaceae;Pseudomonas;;Pseudomonas aeruginosa	-	-	-
GCF_000790425-NZ_JTTN01000037.1-83917-85204	Pseudomonas aeruginosa	GCF_000790425	91	NZ_JTTN01000037.1	84128	84430	-	WP_016068584.1	100	AcrHomolog:AcrIF4|100.0	-2.5	5.0978	-4	Bacteria;;Proteobacteria;Gammaproteobacteria;Pseudomonadales;Pseudomonadaceae;Pseudomonas;;Pseudomonas aeruginosa	-	-	-
GCF_000790425-NZ_JTTN01000037.1-83917-85204	Pseudomonas aeruginosa	GCF_000790425	92	NZ_JTTN01000037.1	84427	84624	-	WP_022580027.1	65	AcrHomolog:AcrIE3|96.8	-12	3.7617	112	Bacteria;;Proteobacteria;Gammaproteobacteria;Pseudomonadales;Pseudomonadaceae;Pseudomonas;;Pseudomonas aeruginosa	-	-	-
GCF_000790425-NZ_JTTN01000037.1-83917-85204	Pseudomonas aeruginosa	GCF_000790425	93	NZ_JTTN01000037.1	84737	85204	-	WP_015972867.1	155	-	3.5	10.0801	-	Bacteria;;Proteobacteria;Gammaproteobacteria;Pseudomonadales;Pseudomonadaceae;Pseudomonas;;Pseudomonas aeruginosa	Phage_tail_S	-	-
GCF_000790505-NZ_JTTK01000032.1-16904-18435	Pseudomonas aeruginosa	GCF_000790505	29	NZ_JTTK01000032.1	16904	17371	+	WP_015649656.1	155	-	-1.5	5.6864	70	Bacteria;;Proteobacteria;Gammaproteobacteria;Pseudomonadales;Pseudomonadaceae;Pseudomonas;;Pseudomonas aeruginosa	Phage_tail_S	-	-
GCF_000790505-NZ_JTTK01000032.1-16904-18435	Pseudomonas aeruginosa	GCF_000790505	30	NZ_JTTK01000032.1	17442	17738	+	WP_015987639.1	98	AcrHomolog:AcrIE2|100.0	-3	5.0613	56	Bacteria;;Proteobacteria;Gammaproteobacteria;Pseudomonadales;Pseudomonadaceae;Pseudomonas;;Pseudomonas aeruginosa	-	-	-
GCF_000790505-NZ_JTTK01000032.1-16904-18435	Pseudomonas aeruginosa	GCF_000790505	31	NZ_JTTK01000032.1	17795	18217	+	WP_015987640.1	140	AcrHomolog:AcrIF3|100.0	-9	4.3553	-7	Bacteria;;Proteobacteria;Gammaproteobacteria;Pseudomonadales;Pseudomonadaceae;Pseudomonas;;Pseudomonas aeruginosa	-	-	-
GCF_000790505-NZ_JTTK01000032.1-16904-18435	Pseudomonas aeruginosa	GCF_000790505	32	NZ_JTTK01000032.1	18211	18435	+	WP_016068302.1	74	AcaHomolog:AcrIE2-AcrIF3-Aca1|YP_007392441.1|100.0	1.5	7.9873	-	Bacteria;;Proteobacteria;Gammaproteobacteria;Pseudomonadales;Pseudomonadaceae;Pseudomonas;;Pseudomonas aeruginosa	-	-	-
GCF_000790735-NZ_JTNF01000091.1-16903-18434	Pseudomonas aeruginosa	GCF_000790735	29	NZ_JTNF01000091.1	16903	17370	+	WP_015649656.1	155	-	-1.5	5.6864	70	Bacteria;;Proteobacteria;Gammaproteobacteria;Pseudomonadales;Pseudomonadaceae;Pseudomonas;;Pseudomonas aeruginosa	Phage_tail_S	-	-
GCF_000790735-NZ_JTNF01000091.1-16903-18434	Pseudomonas aeruginosa	GCF_000790735	30	NZ_JTNF01000091.1	17441	17737	+	WP_015987639.1	98	AcrHomolog:AcrIE2|100.0	-3	5.0613	56	Bacteria;;Proteobacteria;Gammaproteobacteria;Pseudomonadales;Pseudomonadaceae;Pseudomonas;;Pseudomonas aeruginosa	-	-	-
GCF_000790735-NZ_JTNF01000091.1-16903-18434	Pseudomonas aeruginosa	GCF_000790735	31	NZ_JTNF01000091.1	17794	18216	+	WP_015987640.1	140	AcrHomolog:AcrIF3|100.0	-9	4.3553	-7	Bacteria;;Proteobacteria;Gammaproteobacteria;Pseudomonadales;Pseudomonadaceae;Pseudomonas;;Pseudomonas aeruginosa	-	-	-
GCF_000790735-NZ_JTNF01000091.1-16903-18434	Pseudomonas aeruginosa	GCF_000790735	32	NZ_JTNF01000091.1	18210	18434	+	WP_016068302.1	74	AcaHomolog:AcrIE2-AcrIF3-Aca1|YP_007392441.1|100.0	1.5	7.9873	-	Bacteria;;Proteobacteria;Gammaproteobacteria;Pseudomonadales;Pseudomonadaceae;Pseudomonas;;Pseudomonas aeruginosa	-	-	-
GCF_000790765-NZ_JTND01000015.1-27979-29198	Pseudomonas aeruginosa	GCF_000790765	27	NZ_JTND01000015.1	27979	28200	-	WP_031636954.1	73	AcaHomolog:AcrIF3-0-WP_031636954.1|HTH_8|100.0	2.5	8.8839	-4	Bacteria;;Proteobacteria;Gammaproteobacteria;Pseudomonadales;Pseudomonadaceae;Pseudomonas;;Pseudomonas aeruginosa	-	-	-
GCF_000790765-NZ_JTND01000015.1-27979-29198	Pseudomonas aeruginosa	GCF_000790765	28	NZ_JTND01000015.1	28197	28619	-	WP_015649655.1	140	AcrHomolog:AcrIF3|95.0	-8.5	4.4483	111	Bacteria;;Proteobacteria;Gammaproteobacteria;Pseudomonadales;Pseudomonadaceae;Pseudomonas;;Pseudomonas aeruginosa	-	-	-
GCF_000790765-NZ_JTND01000015.1-27979-29198	Pseudomonas aeruginosa	GCF_000790765	29	NZ_JTND01000015.1	28731	29198	-	WP_015649656.1	155	-	-1.5	5.6864	-	Bacteria;;Proteobacteria;Gammaproteobacteria;Pseudomonadales;Pseudomonadaceae;Pseudomonas;;Pseudomonas aeruginosa	Phage_tail_S	-	-
GCF_000790785-NZ_JTTA01000001.1-17978-19509	Pseudomonas aeruginosa	GCF_000790785	20	NZ_JTTA01000001.1	17978	18202	-	WP_016068302.1	74	AcaHomolog:AcrIE2-AcrIF3-Aca1|YP_007392441.1|100.0	1.5	7.9873	-7	Bacteria;;Proteobacteria;Gammaproteobacteria;Pseudomonadales;Pseudomonadaceae;Pseudomonas;;Pseudomonas aeruginosa	-	-	-
GCF_000790785-NZ_JTTA01000001.1-17978-19509	Pseudomonas aeruginosa	GCF_000790785	21	NZ_JTTA01000001.1	18196	18618	-	WP_015987640.1	140	AcrHomolog:AcrIF3|100.0	-9	4.3553	56	Bacteria;;Proteobacteria;Gammaproteobacteria;Pseudomonadales;Pseudomonadaceae;Pseudomonas;;Pseudomonas aeruginosa	-	-	-
GCF_000790785-NZ_JTTA01000001.1-17978-19509	Pseudomonas aeruginosa	GCF_000790785	22	NZ_JTTA01000001.1	18675	18971	-	WP_015987639.1	98	AcrHomolog:AcrIE2|100.0	-3	5.0613	70	Bacteria;;Proteobacteria;Gammaproteobacteria;Pseudomonadales;Pseudomonadaceae;Pseudomonas;;Pseudomonas aeruginosa	-	-	-
GCF_000790785-NZ_JTTA01000001.1-17978-19509	Pseudomonas aeruginosa	GCF_000790785	23	NZ_JTTA01000001.1	19042	19509	-	WP_015649656.1	155	-	-1.5	5.6864	-	Bacteria;;Proteobacteria;Gammaproteobacteria;Pseudomonadales;Pseudomonadaceae;Pseudomonas;;Pseudomonas aeruginosa	Phage_tail_S	-	-
GCF_000790905-NZ_JTSV01000008.1-21945-23164	Pseudomonas aeruginosa	GCF_000790905	35	NZ_JTSV01000008.1	21945	22412	+	WP_015649656.1	155	-	-1.5	5.6864	111	Bacteria;;Proteobacteria;Gammaproteobacteria;Pseudomonadales;Pseudomonadaceae;Pseudomonas;;Pseudomonas aeruginosa	Phage_tail_S	-	NZ_JTSV01000038_1[68194;68711]|NZ_JTSV01000038_2[77944;78705]|CAS-TypeIE[69494;77879]	NZ_JTSV01000038.1	Type I-E	Type I-E or II-B (group F18)	Complete	2	8	38752	78401	..ct............................	AcrIE1 (WP_003158159.1), AcrIF3 (WP_015649655.1), AcrIF3 (WP_003158160.1), AcrIF12 (WP_003158163.1)
GCF_000790905-NZ_JTSV01000008.1-21945-23164	Pseudomonas aeruginosa	GCF_000790905	36	NZ_JTSV01000008.1	22524	22946	+	WP_015649655.1	140	AcrHomolog:AcrIF3|95.0	-8.5	4.4483	-4	Bacteria;;Proteobacteria;Gammaproteobacteria;Pseudomonadales;Pseudomonadaceae;Pseudomonas;;Pseudomonas aeruginosa	-	-	NZ_JTSV01000038_1[68194;68711]|NZ_JTSV01000038_2[77944;78705]|CAS-TypeIE[69494;77879]	NZ_JTSV01000038.1	Type I-E	Type I-E or II-B (group F18)	Complete	2	8	38752	78401	..ct............................	AcrIE1 (WP_003158159.1), AcrIF3 (WP_015649655.1), AcrIF3 (WP_003158160.1), AcrIF12 (WP_003158163.1)
GCF_000790905-NZ_JTSV01000008.1-21945-23164	Pseudomonas aeruginosa	GCF_000790905	37	NZ_JTSV01000008.1	22943	23164	+	WP_031636954.1	73	AcaHomolog:AcrIF3-0-WP_031636954.1|HTH_8|100.0	2.5	8.8839	-	Bacteria;;Proteobacteria;Gammaproteobacteria;Pseudomonadales;Pseudomonadaceae;Pseudomonas;;Pseudomonas aeruginosa	-	-	NZ_JTSV01000038_1[68194;68711]|NZ_JTSV01000038_2[77944;78705]|CAS-TypeIE[69494;77879]	NZ_JTSV01000038.1	Type I-E	Type I-E or II-B (group F18)	Complete	2	8	38752	78401	..ct............................	AcrIE1 (WP_003158159.1), AcrIF3 (WP_015649655.1), AcrIF3 (WP_003158160.1), AcrIF12 (WP_003158163.1)
GCF_000791125-NZ_JTSN01000075.1-1-868	Pseudomonas aeruginosa	GCF_000791125	1	NZ_JTSN01000075.1	1	310	+	WP_052155665.1	102	-	4.5	10.5822	110	Bacteria;;Proteobacteria;Gammaproteobacteria;Pseudomonadales;Pseudomonadaceae;Pseudomonas;;Pseudomonas aeruginosa	Phage_tail_S	-	-
GCF_000791125-NZ_JTSN01000075.1-1-868	Pseudomonas aeruginosa	GCF_000791125	2	NZ_JTSN01000075.1	421	657	+	WP_016068276.1	78	AcrHomolog:AcrIF1|100.0	1.5	8.4542	-29	Bacteria;;Proteobacteria;Gammaproteobacteria;Pseudomonadales;Pseudomonadaceae;Pseudomonas;;Pseudomonas aeruginosa	-	-	-
GCF_000791125-NZ_JTSN01000075.1-1-868	Pseudomonas aeruginosa	GCF_000791125	3	NZ_JTSN01000075.1	629	868	+	WP_016068277.1	79	AcaHomolog:AcrIF1-0-WP_016068277.1|HTH_8|100.0	2.5	8.8837	-	Bacteria;;Proteobacteria;Gammaproteobacteria;Pseudomonadales;Pseudomonadaceae;Pseudomonas;;Pseudomonas aeruginosa	HTH_8	-	-
GCF_000791275-NZ_JTRP01000019.1-26458-26896	Pseudomonas aeruginosa	GCF_000791275	34	NZ_JTRP01000019.1	26458	26694	+	WP_049265585.1	78	AcrHomolog:AcrIF1|96.2	0.5	7.0091	-29	Bacteria;;Proteobacteria;Gammaproteobacteria;Pseudomonadales;Pseudomonadaceae;Pseudomonas;;Pseudomonas aeruginosa	-	-	NZ_JTRP01000029_1[53250;54894]|NZ_JTRP01000029_2[63769;65117]|CAS-TypeIF[55019;63508]	NZ_JTRP01000029.1	Type I-F	Type I-F (group F5)	Complete	3	5	21296	64038	Perfect match	AcrIF1 (WP_049265585.1)
GCF_000791275-NZ_JTRP01000019.1-26458-26896	Pseudomonas aeruginosa	GCF_000791275	35	NZ_JTRP01000019.1	26666	26896	+	WP_033946092.1	76	AcaHomolog:AcrIF1-0-WP_033946092.1|HTH_24|100.0	1	7.1632	337	Bacteria;;Proteobacteria;Gammaproteobacteria;Pseudomonadales;Pseudomonadaceae;Pseudomonas;;Pseudomonas aeruginosa	-	-	NZ_JTRP01000029_1[53250;54894]|NZ_JTRP01000029_2[63769;65117]|CAS-TypeIF[55019;63508]	NZ_JTRP01000029.1	Type I-F	Type I-F (group F5)	Complete	3	5	21296	64038	Perfect match	AcrIF1 (WP_049265585.1)
GCF_000791495-NZ_JTQS01000046.1-10508-11533	Pseudomonas aeruginosa	GCF_000791495	19	NZ_JTQS01000046.1	10508	10975	+	WP_003137272.1	155	-	-1.5	5.6864	110	Bacteria;;Proteobacteria;Gammaproteobacteria;Pseudomonadales;Pseudomonadaceae;Pseudomonas;;Pseudomonas aeruginosa	Phage_tail_S	-	-
GCF_000791495-NZ_JTQS01000046.1-10508-11533	Pseudomonas aeruginosa	GCF_000791495	20	NZ_JTQS01000046.1	11086	11322	+	WP_016068276.1	78	AcrHomolog:AcrIF1|100.0	1.5	8.4542	-29	Bacteria;;Proteobacteria;Gammaproteobacteria;Pseudomonadales;Pseudomonadaceae;Pseudomonas;;Pseudomonas aeruginosa	-	-	-
GCF_000791495-NZ_JTQS01000046.1-10508-11533	Pseudomonas aeruginosa	GCF_000791495	21	NZ_JTQS01000046.1	11294	11533	+	WP_016068277.1	79	AcaHomolog:AcrIF1-0-WP_016068277.1|HTH_8|100.0	2.5	8.8837	-	Bacteria;;Proteobacteria;Gammaproteobacteria;Pseudomonadales;Pseudomonadaceae;Pseudomonas;;Pseudomonas aeruginosa	HTH_8	-	-
GCF_000791545-NZ_JTQQ01000029.1-30583-31374	Pseudomonas aeruginosa	GCF_000791545	38	NZ_JTQQ01000029.1	30583	30831	-	WP_052154626.1	82	-	4	9.788	59	Bacteria;;Proteobacteria;Gammaproteobacteria;Pseudomonadales;Pseudomonadaceae;Pseudomonas;;Pseudomonas aeruginosa	-	-	NZ_JTQQ01000033_1[233;807]|NZ_JTQQ01000033_2[9331;10802]|CAS-TypeIF[931;9070]
GCF_000791545-NZ_JTQQ01000029.1-30583-31374	Pseudomonas aeruginosa	GCF_000791545	39	NZ_JTQQ01000029.1	30891	31109	-	WP_031631834.1	72	AcaHomolog:AcrIF6-0-WP_034005716.1|HTH_24|93.1	1	7.1619	-11	Bacteria;;Proteobacteria;Gammaproteobacteria;Pseudomonadales;Pseudomonadaceae;Pseudomonas;;Pseudomonas aeruginosa	-	-	NZ_JTQQ01000033_1[233;807]|NZ_JTQQ01000033_2[9331;10802]|CAS-TypeIF[931;9070]
GCF_000791545-NZ_JTQQ01000029.1-30583-31374	Pseudomonas aeruginosa	GCF_000791545	40	NZ_JTQQ01000029.1	31099	31374	-	WP_015994820.1	91	AcrHomolog:AcrIF2|94.4	-15.5	3.7366	-	Bacteria;;Proteobacteria;Gammaproteobacteria;Pseudomonadales;Pseudomonadaceae;Pseudomonas;;Pseudomonas aeruginosa	-	-	NZ_JTQQ01000033_1[233;807]|NZ_JTQQ01000033_2[9331;10802]|CAS-TypeIF[931;9070]
GCF_000791665-NZ_JTMW01000030.1-18049-18922	Pseudomonas aeruginosa	GCF_000791665	31	NZ_JTMW01000030.1	18049	18468	+	WP_033992113.1	139	AcrHomolog:AcrIF3|87.0	-5	4.7692	-4	Bacteria;;Proteobacteria;Gammaproteobacteria;Pseudomonadales;Pseudomonadaceae;Pseudomonas;;Pseudomonas aeruginosa	-	-	NZ_JTMW01000094_1[37119;37626]|NZ_JTMW01000094_2[46152;47980]|CAS-TypeIF[37751;45890]	NZ_JTMW01000094.1	Type I-F	Type I-F (group F5)	Complete	2	9	31002	46660	Perfect match	AcrIF3 (WP_033992113.1), AcrIF3 (WP_023123734.1), AcrIF5 (WP_016068568.1), AcrIF7 (WP_033973843.1)
GCF_000791665-NZ_JTMW01000030.1-18049-18922	Pseudomonas aeruginosa	GCF_000791665	32	NZ_JTMW01000030.1	18465	18704	+	WP_016068568.1	79	AcrHomolog:AcrIF5|100.0	3	10.2201	-4	Bacteria;;Proteobacteria;Gammaproteobacteria;Pseudomonadales;Pseudomonadaceae;Pseudomonas;;Pseudomonas aeruginosa	-	-	NZ_JTMW01000094_1[37119;37626]|NZ_JTMW01000094_2[46152;47980]|CAS-TypeIF[37751;45890]	NZ_JTMW01000094.1	Type I-F	Type I-F (group F5)	Complete	2	9	31002	46660	Perfect match	AcrIF3 (WP_033992113.1), AcrIF3 (WP_023123734.1), AcrIF5 (WP_016068568.1), AcrIF7 (WP_033973843.1)
GCF_000791665-NZ_JTMW01000030.1-18049-18922	Pseudomonas aeruginosa	GCF_000791665	33	NZ_JTMW01000030.1	18701	18922	+	WP_016068569.1	73	AcaHomolog:AcrIE1-AcrIF3-AcrIF5-Aca1|YP_007392741.1|100.0	2.5	8.8839	-	Bacteria;;Proteobacteria;Gammaproteobacteria;Pseudomonadales;Pseudomonadaceae;Pseudomonas;;Pseudomonas aeruginosa	HTH_8	-	NZ_JTMW01000094_1[37119;37626]|NZ_JTMW01000094_2[46152;47980]|CAS-TypeIF[37751;45890]	NZ_JTMW01000094.1	Type I-F	Type I-F (group F5)	Complete	2	9	31002	46660	Perfect match	AcrIF3 (WP_033992113.1), AcrIF3 (WP_023123734.1), AcrIF5 (WP_016068568.1), AcrIF7 (WP_033973843.1)
GCF_000791685-NZ_JTQL01000111.1-162-1156	Pseudomonas aeruginosa	GCF_000791685	1	NZ_JTQL01000111.1	162	629	+	WP_033997460.1	155	-	3.5	10.0801	112	Bacteria;;Proteobacteria;Gammaproteobacteria;Pseudomonadales;Pseudomonadaceae;Pseudomonas;;Pseudomonas aeruginosa	Phage_tail_S	-	-
GCF_000791685-NZ_JTQL01000111.1-162-1156	Pseudomonas aeruginosa	GCF_000791685	2	NZ_JTQL01000111.1	742	945	+	WP_034032646.1	67	AcrHomolog:AcrIF7|98.5	-9.5	3.6395	-11	Bacteria;;Proteobacteria;Gammaproteobacteria;Pseudomonadales;Pseudomonadaceae;Pseudomonas;;Pseudomonas aeruginosa	-	-	-
GCF_000791685-NZ_JTQL01000111.1-162-1156	Pseudomonas aeruginosa	GCF_000791685	3	NZ_JTQL01000111.1	935	1156	+	WP_033997463.1	73	AcaHomolog:AcrIF5-0-WP_033997463.1|HTH_8|100.0	2.5	8.8839	-	Bacteria;;Proteobacteria;Gammaproteobacteria;Pseudomonadales;Pseudomonadaceae;Pseudomonas;;Pseudomonas aeruginosa	HTH_8	-	-
GCF_000791685-NZ_JTQL01000112.1-162-1189	Pseudomonas aeruginosa	GCF_000791685	1	NZ_JTQL01000112.1	162	629	+	WP_033975725.1	155	-	3.5	10.0801	112	Bacteria;;Proteobacteria;Gammaproteobacteria;Pseudomonadales;Pseudomonadaceae;Pseudomonas;;Pseudomonas aeruginosa	Phage_tail_S	-	-
GCF_000791685-NZ_JTQL01000112.1-162-1189	Pseudomonas aeruginosa	GCF_000791685	2	NZ_JTQL01000112.1	742	978	+	WP_033975723.1	78	AcrHomolog:AcrIF1|98.7	1.5	8.4543	-29	Bacteria;;Proteobacteria;Gammaproteobacteria;Pseudomonadales;Pseudomonadaceae;Pseudomonas;;Pseudomonas aeruginosa	-	-	-
GCF_000791685-NZ_JTQL01000112.1-162-1189	Pseudomonas aeruginosa	GCF_000791685	3	NZ_JTQL01000112.1	950	1189	+	WP_033975721.1	79	AcaHomolog:AcrIF1-0-WP_033975721.1|HTH_8|100.0	3.5	9.4585	-	Bacteria;;Proteobacteria;Gammaproteobacteria;Pseudomonadales;Pseudomonadaceae;Pseudomonas;;Pseudomonas aeruginosa	-	-	-
GCF_000791805-NZ_JTQF01000033.1-35884-36401	Pseudomonas aeruginosa	GCF_000791805	50	NZ_JTQF01000033.1	35884	36102	-	WP_034005716.1	72	AcaHomolog:AcrIF6-0-WP_034005716.1|HTH_24|100.0	1	7.1621	-4	Bacteria;;Proteobacteria;Gammaproteobacteria;Pseudomonadales;Pseudomonadaceae;Pseudomonas;;Pseudomonas aeruginosa	-	-	NZ_JTQF01000012_1[280779;281478]|NZ_JTQF01000012_2[290712;291473]|CAS-TypeIE[282262;290647]	NZ_JTQF01000012.1	Type I-E	Type I-E or II-B (group F18)	Complete	2	1	5784	290741	Perfect match	AcrIE1 (WP_003158159.1), AcrIF3 (WP_003158160.1), AcrIF12 (WP_003158163.1), AcrIF6 (WP_034001826.1)
GCF_000791805-NZ_JTQF01000033.1-35884-36401	Pseudomonas aeruginosa	GCF_000791805	51	NZ_JTQF01000033.1	36099	36401	-	WP_034001826.1	100	AcrHomolog:AcrIF6|99.0	-16	3.6489	-	Bacteria;;Proteobacteria;Gammaproteobacteria;Pseudomonadales;Pseudomonadaceae;Pseudomonas;;Pseudomonas aeruginosa	-	-	NZ_JTQF01000012_1[280779;281478]|NZ_JTQF01000012_2[290712;291473]|CAS-TypeIE[282262;290647]	NZ_JTQF01000012.1	Type I-E	Type I-E or II-B (group F18)	Complete	2	1	5784	290741	Perfect match	AcrIE1 (WP_003158159.1), AcrIF3 (WP_003158160.1), AcrIF12 (WP_003158163.1), AcrIF6 (WP_034001826.1)
GCF_000791835-NZ_JTQD01000017.1-106309-107528	Pseudomonas aeruginosa	GCF_000791835	111	NZ_JTQD01000017.1	106309	106776	+	WP_015649656.1	155	-	-1.5	5.6864	111	Bacteria;;Proteobacteria;Gammaproteobacteria;Pseudomonadales;Pseudomonadaceae;Pseudomonas;;Pseudomonas aeruginosa	Phage_tail_S	-	NZ_JTQD01000014_1[200326;201087]|NZ_JTQD01000014_2[210320;210837]|CAS-TypeIE[201152;209537]	NZ_JTQD01000014.1	Type I-E	Type I-E or II-B (group F18)	Complete	1	5	123143	200599	..ct............................	AcrIE1 (WP_003158159.1), AcrIF3 (WP_015649655.1), AcrIF3 (WP_003158160.1), AcrIF12 (WP_003158163.1)
GCF_000791835-NZ_JTQD01000017.1-106309-107528	Pseudomonas aeruginosa	GCF_000791835	112	NZ_JTQD01000017.1	106888	107310	+	WP_015649655.1	140	AcrHomolog:AcrIF3|95.0	-8.5	4.4483	-4	Bacteria;;Proteobacteria;Gammaproteobacteria;Pseudomonadales;Pseudomonadaceae;Pseudomonas;;Pseudomonas aeruginosa	-	-	NZ_JTQD01000014_1[200326;201087]|NZ_JTQD01000014_2[210320;210837]|CAS-TypeIE[201152;209537]	NZ_JTQD01000014.1	Type I-E	Type I-E or II-B (group F18)	Complete	1	5	123143	200599	..ct............................	AcrIE1 (WP_003158159.1), AcrIF3 (WP_015649655.1), AcrIF3 (WP_003158160.1), AcrIF12 (WP_003158163.1)
GCF_000791835-NZ_JTQD01000017.1-106309-107528	Pseudomonas aeruginosa	GCF_000791835	113	NZ_JTQD01000017.1	107307	107528	+	WP_031636954.1	73	AcaHomolog:AcrIF3-0-WP_031636954.1|HTH_8|100.0	2.5	8.8839	-	Bacteria;;Proteobacteria;Gammaproteobacteria;Pseudomonadales;Pseudomonadaceae;Pseudomonas;;Pseudomonas aeruginosa	-	-	NZ_JTQD01000014_1[200326;201087]|NZ_JTQD01000014_2[210320;210837]|CAS-TypeIE[201152;209537]	NZ_JTQD01000014.1	Type I-E	Type I-E or II-B (group F18)	Complete	1	5	123143	200599	..ct............................	AcrIE1 (WP_003158159.1), AcrIF3 (WP_015649655.1), AcrIF3 (WP_003158160.1), AcrIF12 (WP_003158163.1)
GCF_000791855-NZ_JTNP01000010.1-43652-44871	Pseudomonas aeruginosa	GCF_000791855	47	NZ_JTNP01000010.1	43652	43873	-	WP_031636954.1	73	AcaHomolog:AcrIF3-0-WP_031636954.1|HTH_8|100.0	2.5	8.8839	-4	Bacteria;;Proteobacteria;Gammaproteobacteria;Pseudomonadales;Pseudomonadaceae;Pseudomonas;;Pseudomonas aeruginosa	-	-	NZ_JTNP01000004_1[206246;207007]|NZ_JTNP01000004_2[216240;216757]|CAS-TypeIE[207072;215457]	NZ_JTNP01000004.1	Type I-E	Type I-E or II-B (group F18)	Complete	1	5	28037	206519	..ct............................	AcrIE1 (WP_003158159.1), AcrIF3 (WP_015649655.1), AcrIF3 (WP_003158160.1), AcrIF12 (WP_003158163.1)
GCF_000791855-NZ_JTNP01000010.1-43652-44871	Pseudomonas aeruginosa	GCF_000791855	48	NZ_JTNP01000010.1	43870	44292	-	WP_015649655.1	140	AcrHomolog:AcrIF3|95.0	-8.5	4.4483	111	Bacteria;;Proteobacteria;Gammaproteobacteria;Pseudomonadales;Pseudomonadaceae;Pseudomonas;;Pseudomonas aeruginosa	-	-	NZ_JTNP01000004_1[206246;207007]|NZ_JTNP01000004_2[216240;216757]|CAS-TypeIE[207072;215457]	NZ_JTNP01000004.1	Type I-E	Type I-E or II-B (group F18)	Complete	1	5	28037	206519	..ct............................	AcrIE1 (WP_003158159.1), AcrIF3 (WP_015649655.1), AcrIF3 (WP_003158160.1), AcrIF12 (WP_003158163.1)
GCF_000791855-NZ_JTNP01000010.1-43652-44871	Pseudomonas aeruginosa	GCF_000791855	49	NZ_JTNP01000010.1	44404	44871	-	WP_015649656.1	155	-	-1.5	5.6864	-	Bacteria;;Proteobacteria;Gammaproteobacteria;Pseudomonadales;Pseudomonadaceae;Pseudomonas;;Pseudomonas aeruginosa	Phage_tail_S	-	NZ_JTNP01000004_1[206246;207007]|NZ_JTNP01000004_2[216240;216757]|CAS-TypeIE[207072;215457]	NZ_JTNP01000004.1	Type I-E	Type I-E or II-B (group F18)	Complete	1	5	28037	206519	..ct............................	AcrIE1 (WP_003158159.1), AcrIF3 (WP_015649655.1), AcrIF3 (WP_003158160.1), AcrIF12 (WP_003158163.1)
GCF_000791905-NZ_JTQC01000005.1-21853-23072	Pseudomonas aeruginosa	GCF_000791905	35	NZ_JTQC01000005.1	21853	22320	+	WP_015649656.1	155	-	-1.5	5.6864	111	Bacteria;;Proteobacteria;Gammaproteobacteria;Pseudomonadales;Pseudomonadaceae;Pseudomonas;;Pseudomonas aeruginosa	Phage_tail_S	-	NZ_JTQC01000002_1[304477;304994]|NZ_JTQC01000002_2[314227;314988]|CAS-TypeIE[305777;314162]	NZ_JTQC01000002.1	Type I-E	Type I-E or II-B (group F18)	Complete	2	8	38660	314684	..ct............................	AcrIE1 (WP_003158159.1), AcrIF3 (WP_015649655.1), AcrIF3 (WP_003158160.1), AcrIF12 (WP_003158163.1)
GCF_000791905-NZ_JTQC01000005.1-21853-23072	Pseudomonas aeruginosa	GCF_000791905	36	NZ_JTQC01000005.1	22432	22854	+	WP_015649655.1	140	AcrHomolog:AcrIF3|95.0	-8.5	4.4483	-4	Bacteria;;Proteobacteria;Gammaproteobacteria;Pseudomonadales;Pseudomonadaceae;Pseudomonas;;Pseudomonas aeruginosa	-	-	NZ_JTQC01000002_1[304477;304994]|NZ_JTQC01000002_2[314227;314988]|CAS-TypeIE[305777;314162]	NZ_JTQC01000002.1	Type I-E	Type I-E or II-B (group F18)	Complete	2	8	38660	314684	..ct............................	AcrIE1 (WP_003158159.1), AcrIF3 (WP_015649655.1), AcrIF3 (WP_003158160.1), AcrIF12 (WP_003158163.1)
GCF_000791905-NZ_JTQC01000005.1-21853-23072	Pseudomonas aeruginosa	GCF_000791905	37	NZ_JTQC01000005.1	22851	23072	+	WP_031636954.1	73	AcaHomolog:AcrIF3-0-WP_031636954.1|HTH_8|100.0	2.5	8.8839	-	Bacteria;;Proteobacteria;Gammaproteobacteria;Pseudomonadales;Pseudomonadaceae;Pseudomonas;;Pseudomonas aeruginosa	-	-	NZ_JTQC01000002_1[304477;304994]|NZ_JTQC01000002_2[314227;314988]|CAS-TypeIE[305777;314162]	NZ_JTQC01000002.1	Type I-E	Type I-E or II-B (group F18)	Complete	2	8	38660	314684	..ct............................	AcrIE1 (WP_003158159.1), AcrIF3 (WP_015649655.1), AcrIF3 (WP_003158160.1), AcrIF12 (WP_003158163.1)
GCF_000791945-NZ_JTPZ01000037.1-45009-46034	Pseudomonas aeruginosa	GCF_000791945	56	NZ_JTPZ01000037.1	45009	45476	+	WP_003137272.1	155	-	-1.5	5.6864	110	Bacteria;;Proteobacteria;Gammaproteobacteria;Pseudomonadales;Pseudomonadaceae;Pseudomonas;;Pseudomonas aeruginosa	Phage_tail_S	-	-	NZ_JTPZ01000030.1	?	Type I-F (group F5)	N/A	1	1	30399	53375	Perfect match	AcrIE1 (WP_003158159.1), AcrIF3 (WP_003158160.1), AcrIF12 (WP_003158163.1), AcrIF1 (WP_016068276.1)
GCF_000791945-NZ_JTPZ01000037.1-45009-46034	Pseudomonas aeruginosa	GCF_000791945	57	NZ_JTPZ01000037.1	45587	45823	+	WP_016068276.1	78	AcrHomolog:AcrIF1|100.0	1.5	8.4542	-29	Bacteria;;Proteobacteria;Gammaproteobacteria;Pseudomonadales;Pseudomonadaceae;Pseudomonas;;Pseudomonas aeruginosa	-	-	-	NZ_JTPZ01000030.1	?	Type I-F (group F5)	N/A	1	1	30399	53375	Perfect match	AcrIE1 (WP_003158159.1), AcrIF3 (WP_003158160.1), AcrIF12 (WP_003158163.1), AcrIF1 (WP_016068276.1)
GCF_000791945-NZ_JTPZ01000037.1-45009-46034	Pseudomonas aeruginosa	GCF_000791945	58	NZ_JTPZ01000037.1	45795	46034	+	WP_016068277.1	79	AcaHomolog:AcrIF1-0-WP_016068277.1|HTH_8|100.0	2.5	8.8837	-	Bacteria;;Proteobacteria;Gammaproteobacteria;Pseudomonadales;Pseudomonadaceae;Pseudomonas;;Pseudomonas aeruginosa	HTH_8	-	-	NZ_JTPZ01000030.1	?	Type I-F (group F5)	N/A	1	1	30399	53375	Perfect match	AcrIE1 (WP_003158159.1), AcrIF3 (WP_003158160.1), AcrIF12 (WP_003158163.1), AcrIF1 (WP_016068276.1)
GCF_000791965-NZ_JTPY01000035.1-21743-22768	Pseudomonas aeruginosa	GCF_000791965	24	NZ_JTPY01000035.1	21743	21982	-	WP_016068277.1	79	AcaHomolog:AcrIF1-0-WP_016068277.1|HTH_8|100.0	2.5	8.8837	-29	Bacteria;;Proteobacteria;Gammaproteobacteria;Pseudomonadales;Pseudomonadaceae;Pseudomonas;;Pseudomonas aeruginosa	HTH_8	-	-	NZ_JTPY01000004.1	?	Type I-F (group F5)	N/A	2	8	37409	47047	Perfect match	AcrIE1 (WP_003158159.1), AcrIF3 (WP_003158160.1), AcrIF12 (WP_003158163.1), AcrIF1 (WP_016068276.1)
GCF_000791965-NZ_JTPY01000035.1-21743-22768	Pseudomonas aeruginosa	GCF_000791965	25	NZ_JTPY01000035.1	21954	22190	-	WP_016068276.1	78	AcrHomolog:AcrIF1|100.0	1.5	8.4542	110	Bacteria;;Proteobacteria;Gammaproteobacteria;Pseudomonadales;Pseudomonadaceae;Pseudomonas;;Pseudomonas aeruginosa	-	-	-	NZ_JTPY01000004.1	?	Type I-F (group F5)	N/A	2	8	37409	47047	Perfect match	AcrIE1 (WP_003158159.1), AcrIF3 (WP_003158160.1), AcrIF12 (WP_003158163.1), AcrIF1 (WP_016068276.1)
GCF_000791965-NZ_JTPY01000035.1-21743-22768	Pseudomonas aeruginosa	GCF_000791965	26	NZ_JTPY01000035.1	22301	22768	-	WP_003137272.1	155	-	-1.5	5.6864	-	Bacteria;;Proteobacteria;Gammaproteobacteria;Pseudomonadales;Pseudomonadaceae;Pseudomonas;;Pseudomonas aeruginosa	Phage_tail_S	-	-	NZ_JTPY01000004.1	?	Type I-F (group F5)	N/A	2	8	37409	47047	Perfect match	AcrIE1 (WP_003158159.1), AcrIF3 (WP_003158160.1), AcrIF12 (WP_003158163.1), AcrIF1 (WP_016068276.1)
GCF_000792115-NZ_JTPS01000017.1-47032-48482	Pseudomonas aeruginosa	GCF_000792115	48	NZ_JTPS01000017.1	47032	47253	-	WP_016068569.1	73	AcaHomolog:AcrIE1-AcrIF3-AcrIF5-Aca1|YP_007392741.1|100.0	2.5	8.8839	-4	Bacteria;;Proteobacteria;Gammaproteobacteria;Pseudomonadales;Pseudomonadaceae;Pseudomonas;;Pseudomonas aeruginosa	HTH_8	-	NZ_JTPS01000040_1[36766;37640]|NZ_JTPS01000040_2[46164;47151]|CAS-TypeIF[37764;45903]
GCF_000792115-NZ_JTPS01000017.1-47032-48482	Pseudomonas aeruginosa	GCF_000792115	49	NZ_JTPS01000017.1	47250	47489	-	WP_033936634.1	79	AcrHomolog:AcrIF5|96.2	2	9.7797	-4	Bacteria;;Proteobacteria;Gammaproteobacteria;Pseudomonadales;Pseudomonadaceae;Pseudomonas;;Pseudomonas aeruginosa	-	-	NZ_JTPS01000040_1[36766;37640]|NZ_JTPS01000040_2[46164;47151]|CAS-TypeIF[37764;45903]
GCF_000792115-NZ_JTPS01000017.1-47032-48482	Pseudomonas aeruginosa	GCF_000792115	50	NZ_JTPS01000017.1	47486	47902	-	WP_033936635.1	138	AcrHomolog:AcrIF3|88.2	-4.5	4.7722	112	Bacteria;;Proteobacteria;Gammaproteobacteria;Pseudomonadales;Pseudomonadaceae;Pseudomonas;;Pseudomonas aeruginosa	-	-	NZ_JTPS01000040_1[36766;37640]|NZ_JTPS01000040_2[46164;47151]|CAS-TypeIF[37764;45903]
GCF_000792115-NZ_JTPS01000017.1-47032-48482	Pseudomonas aeruginosa	GCF_000792115	51	NZ_JTPS01000017.1	48015	48482	-	WP_033936636.1	155	-	3.5	10.0801	-	Bacteria;;Proteobacteria;Gammaproteobacteria;Pseudomonadales;Pseudomonadaceae;Pseudomonas;;Pseudomonas aeruginosa	Phage_tail_S	-	NZ_JTPS01000040_1[36766;37640]|NZ_JTPS01000040_2[46164;47151]|CAS-TypeIF[37764;45903]
GCF_000792345-NZ_JTPJ01000044.1-6903-7985	Pseudomonas aeruginosa	GCF_000792345	10	NZ_JTPJ01000044.1	6903	7370	+	WP_015649656.1	155	-	-1.5	5.6864	128	Bacteria;;Proteobacteria;Gammaproteobacteria;Pseudomonadales;Pseudomonadaceae;Pseudomonas;;Pseudomonas aeruginosa	Phage_tail_S	-	NZ_JTPJ01000044_1[26119;26566]|NZ_JTPJ01000044_2[35081;36068]|CAS-TypeIF[26818;34957]
GCF_000792345-NZ_JTPJ01000044.1-6903-7985	Pseudomonas aeruginosa	GCF_000792345	11	NZ_JTPJ01000044.1	7499	7774	+	WP_033995476.1	91	AcrHomolog:AcrIF2|91.1	-15.5	3.6786	-11	Bacteria;;Proteobacteria;Gammaproteobacteria;Pseudomonadales;Pseudomonadaceae;Pseudomonas;;Pseudomonas aeruginosa	-	-	NZ_JTPJ01000044_1[26119;26566]|NZ_JTPJ01000044_2[35081;36068]|CAS-TypeIF[26818;34957]
GCF_000792345-NZ_JTPJ01000044.1-6903-7985	Pseudomonas aeruginosa	GCF_000792345	12	NZ_JTPJ01000044.1	7764	7985	+	WP_033995456.1	73	AcaHomolog:AcrIF2-0-WP_033995456.1|HTH_8|100.0	2.5	8.8839	-	Bacteria;;Proteobacteria;Gammaproteobacteria;Pseudomonadales;Pseudomonadaceae;Pseudomonas;;Pseudomonas aeruginosa	-	-	NZ_JTPJ01000044_1[26119;26566]|NZ_JTPJ01000044_2[35081;36068]|CAS-TypeIF[26818;34957]
GCF_000792345-NZ_JTPJ01000014.1-25092-25497	Pseudomonas aeruginosa	GCF_000792345	37	NZ_JTPJ01000014.1	25092	25304	-	WP_033994931.1	70	AcaHomolog:AcrIF2-0-WP_071572371.1|HTH_24|97.1	1	7.1619	-11	Bacteria;;Proteobacteria;Gammaproteobacteria;Pseudomonadales;Pseudomonadaceae;Pseudomonas;;Pseudomonas aeruginosa	-	-	NZ_JTPJ01000044_1[26119;26566]|NZ_JTPJ01000044_2[35081;36068]|CAS-TypeIF[26818;34957]
GCF_000792345-NZ_JTPJ01000014.1-25092-25497	Pseudomonas aeruginosa	GCF_000792345	38	NZ_JTPJ01000014.1	25294	25497	-	WP_033994934.1	67	AcrHomolog:AcrIF7|98.5	-9.5	3.6395	-	Bacteria;;Proteobacteria;Gammaproteobacteria;Pseudomonadales;Pseudomonadaceae;Pseudomonas;;Pseudomonas aeruginosa	-	-	NZ_JTPJ01000044_1[26119;26566]|NZ_JTPJ01000044_2[35081;36068]|CAS-TypeIF[26818;34957]
[truncated: 3,574 more rows]

## Sheet: Sheet1
In column K, Aca homologs and Acr homologs are indicated
[truncated: 60 more rows]
