# Supplementary material for: Bioinformatics Identification of Anti-CRISPR Loci by Using Homology, Guilt-by-Association, and CRISPR Self-Targeting Spacer Approaches
Source: mSystems. 2019 Sep 10;4(5):e00455-19. doi: 10.1128/mSystems.00455-19 (PMC6739104; doi:10.1128/mSystems.00455-19)
Supplement: DATA SET S2 [file mSystems.00455-19-sd002.xls]

## Sheet: 155 IMG with Acr homologs
Column K and beyond are parsed from the IMGVR_all_Sequence_information.tsv of https://genome.jgi.doe.gov/portal/IMG_VR/IMG_VR.home.html (last access: March 2019)
UViG	Pos	Start	End	Strand	Protein	Length	HTH domain protein (format: neighborhing Acr homolog-distance (in no of genes)-ID of Aca homolog|HTH_domain|identity) or Acr homolog or unknown	Intergenic length	Pfam result	TAXON_OID	Scaffold_ID	VIRAL_CLUSTERS	Ecosystem	Ecosystem_Category	Ecosystem_Type	Ecosystem_Subtype	Habitat	perc_VPF	Host	Host_detection	Host_domain	Estimated_completeness	Quality	Predicted_genome_size	Rationale_for_predicted_genome_size	POGs_ORDER	POGs_FAMILY	POGs_SUBFAMILY	POGs_GENUS	putative_retrovirus
2061766007_____rumenHiSeq_NODE_178195_len_47148_cov_0_763129	32	19165	19629	+	2061766007_____rumenHiSeq_NODE_178195_len_47148_cov_0_763129_19165_19629_+	155	2061766007_____rumenHiSeq_NODE_178195_len_47148_cov_0_763129_19165_19629_+|HTH_23-0-AcrIIA7+100.0	5	HTH_23	2061766007	rumenHiSeq_NODE_178195_len_47148_cov_0_763129	sg_301489	Host-associated	Mammals	Digestive system	Stomach	Host-associated(other)	0.148649			Bacteria	NA	Genome_fragment	NA	NA
2061766007_____rumenHiSeq_NODE_178195_len_47148_cov_0_763129	33	19635	20111	+	2061766007_____rumenHiSeq_NODE_178195_len_47148_cov_0_763129_19635_20111_+	159	AcrHomolog:AcrIIA7|44.4	-	DUF2829	2061766007	rumenHiSeq_NODE_178195_len_47148_cov_0_763129	sg_301489	Host-associated	Mammals	Digestive system	Stomach	Host-associated(other)	0.148649			Bacteria	NA	Genome_fragment	NA	NA
3300001835_____shallow_1003033	8	3481	3972	+	3300001835_____shallow_1003033_3481_3972_+	164	3300001835_____shallow_1003033_3481_3972_+|HTH_31-0-AcrIIA7+100.0	70	HTH_31	3300001835	shallow_1003033	sg_122431	Environmental	Aquatic	Marine	Hydrothermal vents	Marine	0.238095			Bacteria	NA	Genome_fragment	NA	NA
3300001835_____shallow_1003033	9	4043	4612	+	3300001835_____shallow_1003033_4043_4612_+	190	AcrHomolog:AcrIIA7|40.0	-8	DUF2829	3300001835	shallow_1003033	sg_122431	Environmental	Aquatic	Marine	Hydrothermal vents	Marine	0.238095			Bacteria	NA	Genome_fragment	NA	NA
3300001835_____shallow_1003033	10	4605	5003	+	3300001835_____shallow_1003033_4605_5003_+	133	-	-	NA	3300001835	shallow_1003033	sg_122431	Environmental	Aquatic	Marine	Hydrothermal vents	Marine	0.238095			Bacteria	NA	Genome_fragment	NA	NA
3300001865_____JGI2065J20421_1001275	34	17502	17936	+	3300001865_____JGI2065J20421_1001275_17502_17936_+	145	3300001865_____JGI2065J20421_1001275_17502_17936_+|HTH_28-0-AcrIIA7+100.0	7	HTH_28	3300001865	JGI2065J20421_1001275	sg_589	Engineered	Bioreactor	Unclassified		Engineered	0.205128			Bacteria	NA	Genome_fragment	NA	NA
3300001865_____JGI2065J20421_1001275	35	17944	18264	+	3300001865_____JGI2065J20421_1001275_17944_18264_+	107	AcrHomolog:AcrIIA7|35.3	258	DUF2829	3300001865	JGI2065J20421_1001275	sg_589	Engineered	Bioreactor	Unclassified		Engineered	0.205128			Bacteria	NA	Genome_fragment	NA	NA
3300002037_____BIB12012_10003160	2	868	1251	-	3300002037_____BIB12012_10003160_868_1251_-	128	AcrIF9-0-3300002037_____BIB12012_10003160_868_1251_-|DUF1870+100.0	57	DUF1870	3300002037	BIB12012_10003160	sg_270146	Host-associated	Algae	Red algae	Ectosymbionts	Host-associated(plants)	0.615385			Bacteria	24.36	Genome_fragment	32292	4 hits to VOG marker genes of dsDNA viruses no RNA stage;Caudovirales;Myoviridae;Peduovirinae;Hp1virus
3300002037_____BIB12012_10003160	3	1309	1509	-	3300002037_____BIB12012_10003160_1309_1509_-	67	AcrHomolog:AcrIF9|50.0	-	NA	3300002037	BIB12012_10003160	sg_270146	Host-associated	Algae	Red algae	Ectosymbionts	Host-associated(plants)	0.615385			Bacteria	24.36	Genome_fragment	32292	4 hits to VOG marker genes of dsDNA viruses no RNA stage;Caudovirales;Myoviridae;Peduovirinae;Hp1virus
3300003166_____JGI25835J46371_100004	16	7234	7479	-	3300003166_____JGI25835J46371_100004_7234_7479_-	82	AcrHomolog:AcrIF8|44.3	138	NA	3300003166	JGI25835J46371_100004	vOTU_004621	Environmental	Air	Outdoor Air	Unclassified	Air	0.423077	Delftia_lacustris;Delftia_acidovorans	CRISPR-spacer/prophage	Bacteria	30.65	Genome_fragment	62203	Based on predicted genome size for vOTU seed 3300003168_____JGI25828J46368_100004
3300003166_____JGI25835J46371_100004	17	7618	7824	-	3300003166_____JGI25835J46371_100004_7618_7824_-	69	3300003166_____JGI25835J46371_100004_7618_7824_-|HTH_8-0-AcrIF8+100.0	-	HTH_8	3300003166	JGI25835J46371_100004	vOTU_004621	Environmental	Air	Outdoor Air	Unclassified	Air	0.423077	Delftia_lacustris;Delftia_acidovorans	CRISPR-spacer/prophage	Bacteria	30.65	Genome_fragment	62203	Based on predicted genome size for vOTU seed 3300003168_____JGI25828J46368_100004
3300003167_____JGI25826J46367_100005	16	18461	18667	+	3300003167_____JGI25826J46367_100005_18461_18667_+	69	3300003166_____JGI25835J46371_100004_7618_7824_-|HTH_8-0-AcrIF8+100.0	138	HTH_8	3300003167	JGI25826J46367_100005	vOTU_004621	Environmental	Air	Outdoor Air	Unclassified	Air	0.457143	Delftia_lacustris;Delftia_acidovorans	CRISPR-spacer/prophage	Bacteria	42.26	Genome_fragment	62203	Based on predicted genome size for vOTU seed 3300003168_____JGI25828J46368_100004
3300003167_____JGI25826J46367_100005	17	18806	19051	+	3300003167_____JGI25826J46367_100005_18806_19051_+	82	AcrHomolog:AcrIF8|44.3	150	NA	3300003167	JGI25826J46367_100005	vOTU_004621	Environmental	Air	Outdoor Air	Unclassified	Air	0.457143	Delftia_lacustris;Delftia_acidovorans	CRISPR-spacer/prophage	Bacteria	42.26	Genome_fragment	62203	Based on predicted genome size for vOTU seed 3300003168_____JGI25828J46368_100004
3300003167_____JGI25826J46367_100005	18	19202	19678	+	3300003167_____JGI25826J46367_100005_19202_19678_+	159	-	52	NA	3300003167	JGI25826J46367_100005	vOTU_004621	Environmental	Air	Outdoor Air	Unclassified	Air	0.457143	Delftia_lacustris;Delftia_acidovorans	CRISPR-spacer/prophage	Bacteria	42.26	Genome_fragment	62203	Based on predicted genome size for vOTU seed 3300003168_____JGI25828J46368_100004
3300003167_____JGI25826J46367_100005	19	19731	20114	+	3300003167_____JGI25826J46367_100005_19731_20114_+	128	-	91	NA	3300003167	JGI25826J46367_100005	vOTU_004621	Environmental	Air	Outdoor Air	Unclassified	Air	0.457143	Delftia_lacustris;Delftia_acidovorans	CRISPR-spacer/prophage	Bacteria	42.26	Genome_fragment	62203	Based on predicted genome size for vOTU seed 3300003168_____JGI25828J46368_100004
3300003167_____JGI25826J46367_100005	20	20206	20508	+	3300003167_____JGI25826J46367_100005_20206_20508_+	101	-	-4	NA	3300003167	JGI25826J46367_100005	vOTU_004621	Environmental	Air	Outdoor Air	Unclassified	Air	0.457143	Delftia_lacustris;Delftia_acidovorans	CRISPR-spacer/prophage	Bacteria	42.26	Genome_fragment	62203	Based on predicted genome size for vOTU seed 3300003168_____JGI25828J46368_100004
3300003167_____JGI25826J46367_100005	21	20505	20735	+	3300003167_____JGI25826J46367_100005_20505_20735_+	77	-	-	NA	3300003167	JGI25826J46367_100005	vOTU_004621	Environmental	Air	Outdoor Air	Unclassified	Air	0.457143	Delftia_lacustris;Delftia_acidovorans	CRISPR-spacer/prophage	Bacteria	42.26	Genome_fragment	62203	Based on predicted genome size for vOTU seed 3300003168_____JGI25828J46368_100004
3300003168_____JGI25828J46368_100004	12	5571	5801	-	3300003168_____JGI25828J46368_100004_5571_5801_-	77	-	-4	NA	3300003168	JGI25828J46368_100004	vOTU_004621	Environmental	Air	Outdoor Air	Unclassified	Air	0.470588	Delftia_lacustris;Delftia_acidovorans	CRISPR-spacer/prophage	Bacteria	42.26	Genome_fragment	62203	Clustered by vContact2 with 3300005673_____Ga0074422_100858
3300003168_____JGI25828J46368_100004	13	5798	6100	-	3300003168_____JGI25828J46368_100004_5798_6100_-	101	-	91	NA	3300003168	JGI25828J46368_100004	vOTU_004621	Environmental	Air	Outdoor Air	Unclassified	Air	0.470588	Delftia_lacustris;Delftia_acidovorans	CRISPR-spacer/prophage	Bacteria	42.26	Genome_fragment	62203	Clustered by vContact2 with 3300005673_____Ga0074422_100858
3300003168_____JGI25828J46368_100004	14	6192	6575	-	3300003168_____JGI25828J46368_100004_6192_6575_-	128	-	52	NA	3300003168	JGI25828J46368_100004	vOTU_004621	Environmental	Air	Outdoor Air	Unclassified	Air	0.470588	Delftia_lacustris;Delftia_acidovorans	CRISPR-spacer/prophage	Bacteria	42.26	Genome_fragment	62203	Clustered by vContact2 with 3300005673_____Ga0074422_100858
3300003168_____JGI25828J46368_100004	15	6628	7104	-	3300003168_____JGI25828J46368_100004_6628_7104_-	159	-	150	NA	3300003168	JGI25828J46368_100004	vOTU_004621	Environmental	Air	Outdoor Air	Unclassified	Air	0.470588	Delftia_lacustris;Delftia_acidovorans	CRISPR-spacer/prophage	Bacteria	42.26	Genome_fragment	62203	Clustered by vContact2 with 3300005673_____Ga0074422_100858
3300003168_____JGI25828J46368_100004	16	7255	7500	-	3300003168_____JGI25828J46368_100004_7255_7500_-	82	AcrHomolog:AcrIF8|44.3	138	NA	3300003168	JGI25828J46368_100004	vOTU_004621	Environmental	Air	Outdoor Air	Unclassified	Air	0.470588	Delftia_lacustris;Delftia_acidovorans	CRISPR-spacer/prophage	Bacteria	42.26	Genome_fragment	62203	Clustered by vContact2 with 3300005673_____Ga0074422_100858
3300003168_____JGI25828J46368_100004	17	7639	7845	-	3300003168_____JGI25828J46368_100004_7639_7845_-	69	3300003166_____JGI25835J46371_100004_7618_7824_-|HTH_8-0-AcrIF8+100.0	-	HTH_8	3300003168	JGI25828J46368_100004	vOTU_004621	Environmental	Air	Outdoor Air	Unclassified	Air	0.470588	Delftia_lacustris;Delftia_acidovorans	CRISPR-spacer/prophage	Bacteria	42.26	Genome_fragment	62203	Clustered by vContact2 with 3300005673_____Ga0074422_100858
3300003172_____JGI25825J46366_100005	16	18443	18649	+	3300003172_____JGI25825J46366_100005_18443_18649_+	69	3300003166_____JGI25835J46371_100004_7618_7824_-|HTH_8-0-AcrIF8+100.0	138	HTH_8	3300003172	JGI25825J46366_100005	vOTU_004621	Environmental	Air	Outdoor Air	Unclassified	Air	0.457143	Delftia_lacustris;Delftia_acidovorans	CRISPR-spacer/prophage	Bacteria	42.23	Genome_fragment	62203	Based on predicted genome size for vOTU seed 3300003168_____JGI25828J46368_100004
3300003172_____JGI25825J46366_100005	17	18788	19033	+	3300003172_____JGI25825J46366_100005_18788_19033_+	82	AcrHomolog:AcrIF8|44.3	150	NA	3300003172	JGI25825J46366_100005	vOTU_004621	Environmental	Air	Outdoor Air	Unclassified	Air	0.457143	Delftia_lacustris;Delftia_acidovorans	CRISPR-spacer/prophage	Bacteria	42.23	Genome_fragment	62203	Based on predicted genome size for vOTU seed 3300003168_____JGI25828J46368_100004
3300003172_____JGI25825J46366_100005	18	19184	19660	+	3300003172_____JGI25825J46366_100005_19184_19660_+	159	-	52	NA	3300003172	JGI25825J46366_100005	vOTU_004621	Environmental	Air	Outdoor Air	Unclassified	Air	0.457143	Delftia_lacustris;Delftia_acidovorans	CRISPR-spacer/prophage	Bacteria	42.23	Genome_fragment	62203	Based on predicted genome size for vOTU seed 3300003168_____JGI25828J46368_100004
3300003172_____JGI25825J46366_100005	19	19713	20096	+	3300003172_____JGI25825J46366_100005_19713_20096_+	128	-	91	NA	3300003172	JGI25825J46366_100005	vOTU_004621	Environmental	Air	Outdoor Air	Unclassified	Air	0.457143	Delftia_lacustris;Delftia_acidovorans	CRISPR-spacer/prophage	Bacteria	42.23	Genome_fragment	62203	Based on predicted genome size for vOTU seed 3300003168_____JGI25828J46368_100004
3300003172_____JGI25825J46366_100005	20	20188	20490	+	3300003172_____JGI25825J46366_100005_20188_20490_+	101	-	-4	NA	3300003172	JGI25825J46366_100005	vOTU_004621	Environmental	Air	Outdoor Air	Unclassified	Air	0.457143	Delftia_lacustris;Delftia_acidovorans	CRISPR-spacer/prophage	Bacteria	42.23	Genome_fragment	62203	Based on predicted genome size for vOTU seed 3300003168_____JGI25828J46368_100004
3300003172_____JGI25825J46366_100005	21	20487	20717	+	3300003172_____JGI25825J46366_100005_20487_20717_+	77	-	-	NA	3300003172	JGI25825J46366_100005	vOTU_004621	Environmental	Air	Outdoor Air	Unclassified	Air	0.457143	Delftia_lacustris;Delftia_acidovorans	CRISPR-spacer/prophage	Bacteria	42.23	Genome_fragment	62203	Based on predicted genome size for vOTU seed 3300003168_____JGI25828J46368_100004
3300003338_____JGI25836J50175_100006	14	13132	13338	+	3300003338_____JGI25836J50175_100006_13132_13338_+	69	3300003166_____JGI25835J46371_100004_7618_7824_-|HTH_8-0-AcrIF8+100.0	138	HTH_8	3300003338	JGI25836J50175_100006	vOTU_004621	Environmental	Air	Outdoor Air	Unclassified	Air	0.387097	Delftia_lacustris;Delftia_acidovorans	CRISPR-spacer/prophage	Bacteria	33.68	Genome_fragment	62203	Based on predicted genome size for vOTU seed 3300003168_____JGI25828J46368_100004
3300003338_____JGI25836J50175_100006	15	13477	13722	+	3300003338_____JGI25836J50175_100006_13477_13722_+	82	AcrHomolog:AcrIF8|44.3	150	NA	3300003338	JGI25836J50175_100006	vOTU_004621	Environmental	Air	Outdoor Air	Unclassified	Air	0.387097	Delftia_lacustris;Delftia_acidovorans	CRISPR-spacer/prophage	Bacteria	33.68	Genome_fragment	62203	Based on predicted genome size for vOTU seed 3300003168_____JGI25828J46368_100004
3300003338_____JGI25836J50175_100006	16	13873	14349	+	3300003338_____JGI25836J50175_100006_13873_14349_+	159	-	52	NA	3300003338	JGI25836J50175_100006	vOTU_004621	Environmental	Air	Outdoor Air	Unclassified	Air	0.387097	Delftia_lacustris;Delftia_acidovorans	CRISPR-spacer/prophage	Bacteria	33.68	Genome_fragment	62203	Based on predicted genome size for vOTU seed 3300003168_____JGI25828J46368_100004
3300003338_____JGI25836J50175_100006	17	14402	14785	+	3300003338_____JGI25836J50175_100006_14402_14785_+	128	-	91	NA	3300003338	JGI25836J50175_100006	vOTU_004621	Environmental	Air	Outdoor Air	Unclassified	Air	0.387097	Delftia_lacustris;Delftia_acidovorans	CRISPR-spacer/prophage	Bacteria	33.68	Genome_fragment	62203	Based on predicted genome size for vOTU seed 3300003168_____JGI25828J46368_100004
3300003338_____JGI25836J50175_100006	18	14877	15179	+	3300003338_____JGI25836J50175_100006_14877_15179_+	101	-	-4	NA	3300003338	JGI25836J50175_100006	vOTU_004621	Environmental	Air	Outdoor Air	Unclassified	Air	0.387097	Delftia_lacustris;Delftia_acidovorans	CRISPR-spacer/prophage	Bacteria	33.68	Genome_fragment	62203	Based on predicted genome size for vOTU seed 3300003168_____JGI25828J46368_100004
3300003338_____JGI25836J50175_100006	19	15176	15406	+	3300003338_____JGI25836J50175_100006_15176_15406_+	77	-	-	NA	3300003338	JGI25836J50175_100006	vOTU_004621	Environmental	Air	Outdoor Air	Unclassified	Air	0.387097	Delftia_lacustris;Delftia_acidovorans	CRISPR-spacer/prophage	Bacteria	33.68	Genome_fragment	62203	Based on predicted genome size for vOTU seed 3300003168_____JGI25828J46368_100004
3300003340_____JGI25827J50174_100008	16	18442	18648	+	3300003340_____JGI25827J50174_100008_18442_18648_+	69	3300003166_____JGI25835J46371_100004_7618_7824_-|HTH_8-0-AcrIF8+100.0	138	HTH_8	3300003340	JGI25827J50174_100008	vOTU_004621	Environmental	Air	Outdoor Air	Unclassified	Air	0.457143	Delftia_lacustris;Delftia_acidovorans	CRISPR-spacer/prophage	Bacteria	42.23	Genome_fragment	62203	Based on predicted genome size for vOTU seed 3300003168_____JGI25828J46368_100004
3300003340_____JGI25827J50174_100008	17	18787	19032	+	3300003340_____JGI25827J50174_100008_18787_19032_+	82	AcrHomolog:AcrIF8|44.3	150	NA	3300003340	JGI25827J50174_100008	vOTU_004621	Environmental	Air	Outdoor Air	Unclassified	Air	0.457143	Delftia_lacustris;Delftia_acidovorans	CRISPR-spacer/prophage	Bacteria	42.23	Genome_fragment	62203	Based on predicted genome size for vOTU seed 3300003168_____JGI25828J46368_100004
3300003340_____JGI25827J50174_100008	18	19183	19659	+	3300003340_____JGI25827J50174_100008_19183_19659_+	159	-	52	NA	3300003340	JGI25827J50174_100008	vOTU_004621	Environmental	Air	Outdoor Air	Unclassified	Air	0.457143	Delftia_lacustris;Delftia_acidovorans	CRISPR-spacer/prophage	Bacteria	42.23	Genome_fragment	62203	Based on predicted genome size for vOTU seed 3300003168_____JGI25828J46368_100004
3300003340_____JGI25827J50174_100008	19	19712	20095	+	3300003340_____JGI25827J50174_100008_19712_20095_+	128	-	91	NA	3300003340	JGI25827J50174_100008	vOTU_004621	Environmental	Air	Outdoor Air	Unclassified	Air	0.457143	Delftia_lacustris;Delftia_acidovorans	CRISPR-spacer/prophage	Bacteria	42.23	Genome_fragment	62203	Based on predicted genome size for vOTU seed 3300003168_____JGI25828J46368_100004
3300003340_____JGI25827J50174_100008	20	20187	20489	+	3300003340_____JGI25827J50174_100008_20187_20489_+	101	-	-4	NA	3300003340	JGI25827J50174_100008	vOTU_004621	Environmental	Air	Outdoor Air	Unclassified	Air	0.457143	Delftia_lacustris;Delftia_acidovorans	CRISPR-spacer/prophage	Bacteria	42.23	Genome_fragment	62203	Based on predicted genome size for vOTU seed 3300003168_____JGI25828J46368_100004
3300003340_____JGI25827J50174_100008	21	20486	20716	+	3300003340_____JGI25827J50174_100008_20486_20716_+	77	-	-	NA	3300003340	JGI25827J50174_100008	vOTU_004621	Environmental	Air	Outdoor Air	Unclassified	Air	0.457143	Delftia_lacustris;Delftia_acidovorans	CRISPR-spacer/prophage	Bacteria	42.23	Genome_fragment	62203	Based on predicted genome size for vOTU seed 3300003168_____JGI25828J46368_100004
3300003375_____JGI26470J50227_1000054	23	13857	14039	-	3300003375_____JGI26470J50227_1000054_13857_14039_-	61	-	29	NA	3300003375	JGI26470J50227_1000054	sg_68026	Environmental	Aquatic	Freshwater	Lentic	Freshwater					100	High-quality_draft_genome	53330	Circular contig					reverse transcriptase pfam00078
3300003375_____JGI26470J50227_1000054	24	14069	14371	-	3300003375_____JGI26470J50227_1000054_14069_14371_-	101	AcrHomolog:AcrIIA7|34.0	98	DUF2829	3300003375	JGI26470J50227_1000054	sg_68026	Environmental	Aquatic	Freshwater	Lentic	Freshwater					100	High-quality_draft_genome	53330	Circular contig					reverse transcriptase pfam00078
3300003375_____JGI26470J50227_1000054	25	14470	14853	-	3300003375_____JGI26470J50227_1000054_14470_14853_-	128	3300003375_____JGI26470J50227_1000054_14470_14853_-|HTH_39-0-AcrIIA7+100.0	141	HTH_39	3300003375	JGI26470J50227_1000054	sg_68026	Environmental	Aquatic	Freshwater	Lentic	Freshwater					100	High-quality_draft_genome	53330	Circular contig					reverse transcriptase pfam00078
3300003375_____JGI26470J50227_1000054	26	14995	15414	-	3300003375_____JGI26470J50227_1000054_14995_15414_-	140	-	-	NA	3300003375	JGI26470J50227_1000054	sg_68026	Environmental	Aquatic	Freshwater	Lentic	Freshwater					100	High-quality_draft_genome	53330	Circular contig					reverse transcriptase pfam00078
3300003417_____JGI25830J50189_100005	16	15764	15970	+	3300003417_____JGI25830J50189_100005_15764_15970_+	69	3300003166_____JGI25835J46371_100004_7618_7824_-|HTH_8-0-AcrIF8+100.0	138	HTH_8	3300003417	JGI25830J50189_100005	vOTU_004621	Environmental	Air	Outdoor Air	Unclassified	Air	0.457143	Delftia_lacustris;Delftia_acidovorans	CRISPR-spacer/prophage	Bacteria	37.92	Genome_fragment	62203	Based on predicted genome size for vOTU seed 3300003168_____JGI25828J46368_100004
3300003417_____JGI25830J50189_100005	17	16109	16354	+	3300003417_____JGI25830J50189_100005_16109_16354_+	82	AcrHomolog:AcrIF8|44.3	150	NA	3300003417	JGI25830J50189_100005	vOTU_004621	Environmental	Air	Outdoor Air	Unclassified	Air	0.457143	Delftia_lacustris;Delftia_acidovorans	CRISPR-spacer/prophage	Bacteria	37.92	Genome_fragment	62203	Based on predicted genome size for vOTU seed 3300003168_____JGI25828J46368_100004
3300003417_____JGI25830J50189_100005	18	16505	16981	+	3300003417_____JGI25830J50189_100005_16505_16981_+	159	-	52	NA	3300003417	JGI25830J50189_100005	vOTU_004621	Environmental	Air	Outdoor Air	Unclassified	Air	0.457143	Delftia_lacustris;Delftia_acidovorans	CRISPR-spacer/prophage	Bacteria	37.92	Genome_fragment	62203	Based on predicted genome size for vOTU seed 3300003168_____JGI25828J46368_100004
3300003417_____JGI25830J50189_100005	19	17034	17417	+	3300003417_____JGI25830J50189_100005_17034_17417_+	128	-	91	NA	3300003417	JGI25830J50189_100005	vOTU_004621	Environmental	Air	Outdoor Air	Unclassified	Air	0.457143	Delftia_lacustris;Delftia_acidovorans	CRISPR-spacer/prophage	Bacteria	37.92	Genome_fragment	62203	Based on predicted genome size for vOTU seed 3300003168_____JGI25828J46368_100004
3300003417_____JGI25830J50189_100005	20	17509	17811	+	3300003417_____JGI25830J50189_100005_17509_17811_+	101	-	-4	NA	3300003417	JGI25830J50189_100005	vOTU_004621	Environmental	Air	Outdoor Air	Unclassified	Air	0.457143	Delftia_lacustris;Delftia_acidovorans	CRISPR-spacer/prophage	Bacteria	37.92	Genome_fragment	62203	Based on predicted genome size for vOTU seed 3300003168_____JGI25828J46368_100004
3300003417_____JGI25830J50189_100005	21	17808	18038	+	3300003417_____JGI25830J50189_100005_17808_18038_+	77	-	-	NA	3300003417	JGI25830J50189_100005	vOTU_004621	Environmental	Air	Outdoor Air	Unclassified	Air	0.457143	Delftia_lacustris;Delftia_acidovorans	CRISPR-spacer/prophage	Bacteria	37.92	Genome_fragment	62203	Based on predicted genome size for vOTU seed 3300003168_____JGI25828J46368_100004
3300003418_____JGI26523J50269_1000037	35	27718	28119	-	3300003418_____JGI26523J50269_1000037_27718_28119_-	134	AcrHomolog:AcrIIA9|55.9	32	PcfK	3300003418	JGI26523J50269_1000037	sg_1604	Engineered	Bioremediation	Thiocyanate		Engineered				Bacteria	99	High-quality_draft_genome	55204	Clustered by vContact2 with 2061766007_____rumenHiSeq_NODE_4174020_len_68815_cov_1_176735
3300003418_____JGI26523J50269_1000037	36	28152	28376	-	3300003418_____JGI26523J50269_1000037_28152_28376_-	75	3300003418_____JGI26523J50269_1000037_28152_28376_-|HTH_39-0-AcrIIA9+100.0	-	HTH_39	3300003418	JGI26523J50269_1000037	sg_1604	Engineered	Bioremediation	Thiocyanate		Engineered				Bacteria	99	High-quality_draft_genome	55204	Clustered by vContact2 with 2061766007_____rumenHiSeq_NODE_4174020_len_68815_cov_1_176735
3300003820_____Ga0007863_1000017	51	31160	31414	+	3300003820_____Ga0007863_1000017_31160_31414_+	85	-	-4	NA	3300003820	Ga0007863_1000017	vOTU_025221	Environmental	Aquatic	Freshwater	Lentic	Freshwater	0.416667			Bacteria	56.26	Genome_fragment	61330	Clustered by vContact2 with 2546825968_____2546830328
3300003820_____Ga0007863_1000017	52	31411	31863	+	3300003820_____Ga0007863_1000017_31411_31863_+	151	-	-4	NinB	3300003820	Ga0007863_1000017	vOTU_025221	Environmental	Aquatic	Freshwater	Lentic	Freshwater	0.416667			Bacteria	56.26	Genome_fragment	61330	Clustered by vContact2 with 2546825968_____2546830328
3300003820_____Ga0007863_1000017	53	31860	32060	+	3300003820_____Ga0007863_1000017_31860_32060_+	67	3300003820_____Ga0007863_1000017_31860_32060_+|HTH_20-0-AcrIIA7+100.0	27	NA	3300003820	Ga0007863_1000017	vOTU_025221	Environmental	Aquatic	Freshwater	Lentic	Freshwater	0.416667			Bacteria	56.26	Genome_fragment	61330	Clustered by vContact2 with 2546825968_____2546830328
3300003820_____Ga0007863_1000017	54	32088	32582	+	3300003820_____Ga0007863_1000017_32088_32582_+	165	AcrHomolog:AcrIIA7|43.1	-4	DUF2829	3300003820	Ga0007863_1000017	vOTU_025221	Environmental	Aquatic	Freshwater	Lentic	Freshwater	0.416667			Bacteria	56.26	Genome_fragment	61330	Clustered by vContact2 with 2546825968_____2546830328
3300003820_____Ga0007863_1000017	55	32579	32896	+	3300003820_____Ga0007863_1000017_32579_32896_+	106	-	248	Phage_gp49_66	3300003820	Ga0007863_1000017	vOTU_025221	Environmental	Aquatic	Freshwater	Lentic	Freshwater	0.416667			Bacteria	56.26	Genome_fragment	61330	Clustered by vContact2 with 2546825968_____2546830328
3300004097_____Ga0055584_100000115	75	62418	62648	+	3300004097_____Ga0055584_100000115_62418_62648_+	77	-	38	NA	3300004097	Ga0055584_100000115	sg_148783	Environmental	Aquatic	Marine	Neritic zone	Marine	0.3125			Bacteria	100	High-quality_draft_genome	75026	Circular contig	Caudovirales	Podoviridae		N4_virus
3300004097_____Ga0055584_100000115	76	62687	63010	+	3300004097_____Ga0055584_100000115_62687_63010_+	108	3300004097_____Ga0055584_100000115_62687_63010_+|HTH_36-1-AcrIIA7+100.0	-1	HTH_36	3300004097	Ga0055584_100000115	sg_148783	Environmental	Aquatic	Marine	Neritic zone	Marine	0.3125			Bacteria	100	High-quality_draft_genome	75026	Circular contig	Caudovirales	Podoviridae		N4_virus
3300004097_____Ga0055584_100000115	77	63010	63549	+	3300004097_____Ga0055584_100000115_63010_63549_+	180	-	4	Phage_gp49_66	3300004097	Ga0055584_100000115	sg_148783	Environmental	Aquatic	Marine	Neritic zone	Marine	0.3125			Bacteria	100	High-quality_draft_genome	75026	Circular contig	Caudovirales	Podoviridae		N4_virus
3300004097_____Ga0055584_100000115	78	63554	64042	+	3300004097_____Ga0055584_100000115_63554_64042_+	163	AcrHomolog:AcrIIA7|38.8	62	DUF2829	3300004097	Ga0055584_100000115	sg_148783	Environmental	Aquatic	Marine	Neritic zone	Marine	0.3125			Bacteria	100	High-quality_draft_genome	75026	Circular contig	Caudovirales	Podoviridae		N4_virus
3300004097_____Ga0055584_100000115	79	64105	64365	+	3300004097_____Ga0055584_100000115_64105_64365_+	87	-	-	NA	3300004097	Ga0055584_100000115	sg_148783	Environmental	Aquatic	Marine	Neritic zone	Marine	0.3125			Bacteria	100	High-quality_draft_genome	75026	Circular contig	Caudovirales	Podoviridae		N4_virus
3300005405_____Ga0074193_1001640	13	7857	8222	+	3300005405_____Ga0074193_1001640_7857_8222_+	122	-	2	NA	3300005405	Ga0074193_1001640	sg_1477	Engineered	Bioremediation	Tetrachloroethylene and derivatives	Tetrachloroethylene	Engineered	0.421053			Bacteria	NA	Genome_fragment	NA	NA
3300005405_____Ga0074193_1001640	14	8225	8368	+	3300005405_____Ga0074193_1001640_8225_8368_+	48	-	3	NA	3300005405	Ga0074193_1001640	sg_1477	Engineered	Bioremediation	Tetrachloroethylene and derivatives	Tetrachloroethylene	Engineered	0.421053			Bacteria	NA	Genome_fragment	NA	NA
3300005405_____Ga0074193_1001640	15	8372	8572	+	3300005405_____Ga0074193_1001640_8372_8572_+	67	3300005405_____Ga0074193_1001640_8372_8572_+|HTH_39-1-AcrIIA9+100.0	11	HTH_39	3300005405	Ga0074193_1001640	sg_1477	Engineered	Bioremediation	Tetrachloroethylene and derivatives	Tetrachloroethylene	Engineered	0.421053			Bacteria	NA	Genome_fragment	NA	NA
3300005405_____Ga0074193_1001640	16	8584	8751	+	3300005405_____Ga0074193_1001640_8584_8751_+	56	-	4	RNA_POL_M_15KD	3300005405	Ga0074193_1001640	sg_1477	Engineered	Bioremediation	Tetrachloroethylene and derivatives	Tetrachloroethylene	Engineered	0.421053			Bacteria	NA	Genome_fragment	NA	NA
3300005405_____Ga0074193_1001640	17	8756	9097	+	3300005405_____Ga0074193_1001640_8756_9097_+	114	AcrHomolog:AcrIIA9|46.4	-	PcfK	3300005405	Ga0074193_1001640	sg_1477	Engineered	Bioremediation	Tetrachloroethylene and derivatives	Tetrachloroethylene	Engineered	0.421053			Bacteria	NA	Genome_fragment	NA	NA
3300005525_____Ga0068877_10000731	17	17655	18026	-	3300005525_____Ga0068877_10000731_17655_18026_-	124	-	28	NA	3300005525	Ga0068877_10000731	sg_73110	Environmental	Aquatic	Freshwater	Lentic	Freshwater	0.469388				NA	Genome_fragment	NA	NA
3300005525_____Ga0068877_10000731	18	18055	18450	-	3300005525_____Ga0068877_10000731_18055_18450_-	132	AcrIIA7-1-3300005525_____Ga0068877_10000731_18055_18450_-|HTH_20+100.0	6	NA	3300005525	Ga0068877_10000731	sg_73110	Environmental	Aquatic	Freshwater	Lentic	Freshwater	0.469388				NA	Genome_fragment	NA	NA
3300005525_____Ga0068877_10000731	19	18457	18690	-	3300005525_____Ga0068877_10000731_18457_18690_-	78	-	11	NA	3300005525	Ga0068877_10000731	sg_73110	Environmental	Aquatic	Freshwater	Lentic	Freshwater	0.469388				NA	Genome_fragment	NA	NA
3300005525_____Ga0068877_10000731	20	18702	18992	-	3300005525_____Ga0068877_10000731_18702_18992_-	97	AcrHomolog:AcrIIA7|37.9	-4	DUF2829	3300005525	Ga0068877_10000731	sg_73110	Environmental	Aquatic	Freshwater	Lentic	Freshwater	0.469388				NA	Genome_fragment	NA	NA
3300005525_____Ga0068877_10000731	21	18989	19237	-	3300005525_____Ga0068877_10000731_18989_19237_-	83	-	101	NA	3300005525	Ga0068877_10000731	sg_73110	Environmental	Aquatic	Freshwater	Lentic	Freshwater	0.469388				NA	Genome_fragment	NA	NA
3300005525_____Ga0068877_10000731	22	19339	19626	-	3300005525_____Ga0068877_10000731_19339_19626_-	96	-	-1	NA	3300005525	Ga0068877_10000731	sg_73110	Environmental	Aquatic	Freshwater	Lentic	Freshwater	0.469388				NA	Genome_fragment	NA	NA
3300005525_____Ga0068877_10000731	23	19626	19916	-	3300005525_____Ga0068877_10000731_19626_19916_-	97	-	-	NA	3300005525	Ga0068877_10000731	sg_73110	Environmental	Aquatic	Freshwater	Lentic	Freshwater	0.469388				NA	Genome_fragment	NA	NA
3300005590_____Ga0070727_10000878	29	31511	31834	-	3300005590_____Ga0070727_10000878_31511_31834_-	108	-	-4	NA	3300005590	Ga0070727_10000878	vOTU_071065	Environmental	Aquatic	Marine	Coastal	Marine	0.473684			Bacteria	74.76	Genome_fragment	45598	Based on predicted genome size for vOTU seed 3300005600_____Ga0070726_10000760
3300005590_____Ga0070727_10000878	30	31831	32070	-	3300005590_____Ga0070727_10000878_31831_32070_-	80	-	-4	NA	3300005590	Ga0070727_10000878	vOTU_071065	Environmental	Aquatic	Marine	Coastal	Marine	0.473684			Bacteria	74.76	Genome_fragment	45598	Based on predicted genome size for vOTU seed 3300005600_____Ga0070726_10000760
3300005590_____Ga0070727_10000878	31	32067	32405	-	3300005590_____Ga0070727_10000878_32067_32405_-	113	-	4	NA	3300005590	Ga0070727_10000878	vOTU_071065	Environmental	Aquatic	Marine	Coastal	Marine	0.473684			Bacteria	74.76	Genome_fragment	45598	Based on predicted genome size for vOTU seed 3300005600_____Ga0070726_10000760
3300005590_____Ga0070727_10000878	32	32410	32931	-	3300005590_____Ga0070727_10000878_32410_32931_-	174	AcrHomolog:AcrIIA7|39.6	-1	DUF2829	3300005590	Ga0070727_10000878	vOTU_071065	Environmental	Aquatic	Marine	Coastal	Marine	0.473684			Bacteria	74.76	Genome_fragment	45598	Based on predicted genome size for vOTU seed 3300005600_____Ga0070726_10000760
3300005590_____Ga0070727_10000878	33	32931	33347	-	3300005590_____Ga0070727_10000878_32931_33347_-	139	-	-8	MazG	3300005590	Ga0070727_10000878	vOTU_071065	Environmental	Aquatic	Marine	Coastal	Marine	0.473684			Bacteria	74.76	Genome_fragment	45598	Based on predicted genome size for vOTU seed 3300005600_____Ga0070726_10000760
3300005590_____Ga0070727_10000878	34	33340	33651	-	3300005590_____Ga0070727_10000878_33340_33651_-	104	3300005590_____Ga0070727_10000878_33340_33651_-|HTH_20-1-AcrIIA7+100.0	-	HTH_20	3300005590	Ga0070727_10000878	vOTU_071065	Environmental	Aquatic	Marine	Coastal	Marine	0.473684			Bacteria	74.76	Genome_fragment	45598	Based on predicted genome size for vOTU seed 3300005600_____Ga0070726_10000760
3300005600_____Ga0070726_10000760	4	2462	2653	+	3300005600_____Ga0070726_10000760_2462_2653_+	64	-	-1	NA	3300005600	Ga0070726_10000760	vOTU_071065	Environmental	Aquatic	Marine	Coastal	Marine	0.404762			Bacteria	80.56	Genome_fragment	45598	Clustered by vContact2 with 3300009788_____Ga0114923_10000218
3300005600_____Ga0070726_10000760	5	2653	2964	+	3300005600_____Ga0070726_10000760_2653_2964_+	104	3300005590_____Ga0070727_10000878_33340_33651_-|HTH_20-1-AcrIIA7+100.0	-8	HTH_20	3300005600	Ga0070726_10000760	vOTU_071065	Environmental	Aquatic	Marine	Coastal	Marine	0.404762			Bacteria	80.56	Genome_fragment	45598	Clustered by vContact2 with 3300009788_____Ga0114923_10000218
3300005600_____Ga0070726_10000760	6	2957	3373	+	3300005600_____Ga0070726_10000760_2957_3373_+	139	-	-1	MazG	3300005600	Ga0070726_10000760	vOTU_071065	Environmental	Aquatic	Marine	Coastal	Marine	0.404762			Bacteria	80.56	Genome_fragment	45598	Clustered by vContact2 with 3300009788_____Ga0114923_10000218
3300005600_____Ga0070726_10000760	7	3373	3894	+	3300005600_____Ga0070726_10000760_3373_3894_+	174	AcrHomolog:AcrIIA7|39.6	4	DUF2829	3300005600	Ga0070726_10000760	vOTU_071065	Environmental	Aquatic	Marine	Coastal	Marine	0.404762			Bacteria	80.56	Genome_fragment	45598	Clustered by vContact2 with 3300009788_____Ga0114923_10000218
3300005600_____Ga0070726_10000760	8	3899	4237	+	3300005600_____Ga0070726_10000760_3899_4237_+	113	-	-4	NA	3300005600	Ga0070726_10000760	vOTU_071065	Environmental	Aquatic	Marine	Coastal	Marine	0.404762			Bacteria	80.56	Genome_fragment	45598	Clustered by vContact2 with 3300009788_____Ga0114923_10000218
3300005600_____Ga0070726_10000760	9	4234	4473	+	3300005600_____Ga0070726_10000760_4234_4473_+	80	-	-	NA	3300005600	Ga0070726_10000760	vOTU_071065	Environmental	Aquatic	Marine	Coastal	Marine	0.404762			Bacteria	80.56	Genome_fragment	45598	Clustered by vContact2 with 3300009788_____Ga0114923_10000218
3300005689_____Ga0074438_1000053	6	6687	6950	-	3300005689_____Ga0074438_1000053_6687_6950_-	88	AcrHomolog:AcrIIA7|43.1	53	DUF2829	3300005689	Ga0074438_1000053	vOTU_010804	Engineered	Wastewater	Nutrient removal	Biological phosphorus removal	Engineered	0.2			Bacteria	40.8	Genome_fragment	45392	Based on predicted genome size for vOTU seed 3300013502_____Ga0119901_1000437
3300005689_____Ga0074438_1000053	7	7004	7153	-	3300005689_____Ga0074438_1000053_7004_7153_-	50	-	24	NA	3300005689	Ga0074438_1000053	vOTU_010804	Engineered	Wastewater	Nutrient removal	Biological phosphorus removal	Engineered	0.2			Bacteria	40.8	Genome_fragment	45392	Based on predicted genome size for vOTU seed 3300013502_____Ga0119901_1000437
3300005689_____Ga0074438_1000053	8	7178	7744	-	3300005689_____Ga0074438_1000053_7178_7744_-	189	3300005689_____Ga0074438_1000053_7178_7744_-|HTH_23-1-AcrIIA7+100.0	-	NA	3300005689	Ga0074438_1000053	vOTU_010804	Engineered	Wastewater	Nutrient removal	Biological phosphorus removal	Engineered	0.2			Bacteria	40.8	Genome_fragment	45392	Based on predicted genome size for vOTU seed 3300013502_____Ga0119901_1000437
3300005980_____Ga0066798_10000237	22	18038	18433	-	3300005980_____Ga0066798_10000237_18038_18433_-	132	-	-7	NA	3300005980	Ga0066798_10000237	sg_262194	Environmental	Terrestrial	Soil	Wetlands	Terrestrial(soil)	0.387755			Bacteria	NA	Genome_fragment	NA	NA
3300005980_____Ga0066798_10000237	23	18427	18723	-	3300005980_____Ga0066798_10000237_18427_18723_-	99	-	12	NA	3300005980	Ga0066798_10000237	sg_262194	Environmental	Terrestrial	Soil	Wetlands	Terrestrial(soil)	0.387755			Bacteria	NA	Genome_fragment	NA	NA
3300005980_____Ga0066798_10000237	24	18736	19083	-	3300005980_____Ga0066798_10000237_18736_19083_-	116	-	92	NA	3300005980	Ga0066798_10000237	sg_262194	Environmental	Terrestrial	Soil	Wetlands	Terrestrial(soil)	0.387755			Bacteria	NA	Genome_fragment	NA	NA
3300005980_____Ga0066798_10000237	25	19176	19397	-	3300005980_____Ga0066798_10000237_19176_19397_-	74	-	103	NA	3300005980	Ga0066798_10000237	sg_262194	Environmental	Terrestrial	Soil	Wetlands	Terrestrial(soil)	0.387755			Bacteria	NA	Genome_fragment	NA	NA
3300005980_____Ga0066798_10000237	26	19501	19842	-	3300005980_____Ga0066798_10000237_19501_19842_-	114	-	0	NA	3300005980	Ga0066798_10000237	sg_262194	Environmental	Terrestrial	Soil	Wetlands	Terrestrial(soil)	0.387755			Bacteria	NA	Genome_fragment	NA	NA
3300005980_____Ga0066798_10000237	27	19843	20166	-	3300005980_____Ga0066798_10000237_19843_20166_-	108	AcrIIA7-0-3300005980_____Ga0066798_10000237_19843_20166_-|HTH_5+100.0	39	NA	3300005980	Ga0066798_10000237	sg_262194	Environmental	Terrestrial	Soil	Wetlands	Terrestrial(soil)	0.387755			Bacteria	NA	Genome_fragment	NA	NA
3300005980_____Ga0066798_10000237	28	20206	20508	-	3300005980_____Ga0066798_10000237_20206_20508_-	101	AcrHomolog:AcrIIA7|36.0	-	DUF2829	3300005980	Ga0066798_10000237	sg_262194	Environmental	Terrestrial	Soil	Wetlands	Terrestrial(soil)	0.387755			Bacteria	NA	Genome_fragment	NA	NA
3300006250_____Ga0099391_100237	54	44716	45144	+	3300006250_____Ga0099391_100237_44716_45144_+	143	AcrHomolog:AcrIIA5|61.4	13	NA	3300006250	Ga0099391_100237	vOTU_002686	Host-associated	Human	Digestive system	Oral	Host-associated(human)	0.318841	Streptococcus_agalactiae;Streptococcus_macacae;Streptococcus_salivarius;Streptococcus_sobrinus;Streptococcus_sp._449_SSPC;Streptococcus_sp._C150	CRISPR-spacer		NA	Genome_fragment	NA	NA
3300006250_____Ga0099391_100237	55	45158	45580	+	3300006250_____Ga0099391_100237_45158_45580_+	141	AcrIIA5-0-3300006250_____Ga0099391_100237_45158_45580_+|HTH_26+100.0	63	NA	3300006250	Ga0099391_100237	vOTU_002686	Host-associated	Human	Digestive system	Oral	Host-associated(human)	0.318841	Streptococcus_agalactiae;Streptococcus_macacae;Streptococcus_salivarius;Streptococcus_sobrinus;Streptococcus_sp._449_SSPC;Streptococcus_sp._C150	CRISPR-spacer		NA	Genome_fragment	NA	NA
3300006250_____Ga0099391_100237	56	45644	45907	+	3300006250_____Ga0099391_100237_45644_45907_+	88	-	25	NA	3300006250	Ga0099391_100237	vOTU_002686	Host-associated	Human	Digestive system	Oral	Host-associated(human)	0.318841	Streptococcus_agalactiae;Streptococcus_macacae;Streptococcus_salivarius;Streptococcus_sobrinus;Streptococcus_sp._449_SSPC;Streptococcus_sp._C150	CRISPR-spacer		NA	Genome_fragment	NA	NA
3300006250_____Ga0099391_100237	57	45933	46106	+	3300006250_____Ga0099391_100237_45933_46106_+	58	-	-	NA	3300006250	Ga0099391_100237	vOTU_002686	Host-associated	Human	Digestive system	Oral	Host-associated(human)	0.318841	Streptococcus_agalactiae;Streptococcus_macacae;Streptococcus_salivarius;Streptococcus_sobrinus;Streptococcus_sp._449_SSPC;Streptococcus_sp._C150	CRISPR-spacer		NA	Genome_fragment	NA	NA
3300006260_____Ga0099518_101633	7	2610	3032	-	3300006260_____Ga0099518_101633_2610_3032_-	141	AcrIIA3-1-3300006260_____Ga0099518_101633_2610_3032_-|HTH_26+100.0	14	HTH_26	3300006260	Ga0099518_101633	sg_283370	Host-associated	Human	Digestive system	Oral	Host-associated(human)	0.470588			Bacteria	NA	Genome_fragment	NA	NA
3300006260_____Ga0099518_101633	8	3047	3352	-	3300006260_____Ga0099518_101633_3047_3352_-	102	-	107	NA	3300006260	Ga0099518_101633	sg_283370	Host-associated	Human	Digestive system	Oral	Host-associated(human)	0.470588			Bacteria	NA	Genome_fragment	NA	NA
3300006260_____Ga0099518_101633	9	3460	3849	-	3300006260_____Ga0099518_101633_3460_3849_-	130	AcrHomolog:AcrIIA3|39.2	-	NA	3300006260	Ga0099518_101633	sg_283370	Host-associated	Human	Digestive system	Oral	Host-associated(human)	0.470588			Bacteria	NA	Genome_fragment	NA	NA
3300006298_____Ga0099618_100240	45	34510	34743	+	3300006298_____Ga0099618_100240_34510_34743_+	78	-	-23	NA	3300006298	Ga0099618_100240	vOTU_074534	Host-associated	Human	Digestive system	Large intestine	Host-associated(human)	0.283582			Bacteria	100	High-quality_draft_genome	47968	Circular contig
3300006298_____Ga0099618_100240	46	34721	35173	+	3300006298_____Ga0099618_100240_34721_35173_+	151	3300006298_____Ga0099618_100240_34721_35173_+|HTH_7-1-AcrIIA7+100.0	4	NA	3300006298	Ga0099618_100240	vOTU_074534	Host-associated	Human	Digestive system	Large intestine	Host-associated(human)	0.283582			Bacteria	100	High-quality_draft_genome	47968	Circular contig
3300006298_____Ga0099618_100240	47	35178	35417	+	3300006298_____Ga0099618_100240_35178_35417_+	80	-	4	NA	3300006298	Ga0099618_100240	vOTU_074534	Host-associated	Human	Digestive system	Large intestine	Host-associated(human)	0.283582			Bacteria	100	High-quality_draft_genome	47968	Circular contig
3300006298_____Ga0099618_100240	48	35422	35670	+	3300006298_____Ga0099618_100240_35422_35670_+	83	AcrHomolog:AcrIIA7|33.7	-	DUF2829	3300006298	Ga0099618_100240	vOTU_074534	Host-associated	Human	Digestive system	Large intestine	Host-associated(human)	0.283582			Bacteria	100	High-quality_draft_genome	47968	Circular contig
3300006299_____Ga0099524_100256	32	20265	20537	+	3300006299_____Ga0099524_100256_20265_20537_+	91	-	3	NA	3300006299	Ga0099524_100256	vOTU_040704	Host-associated	Human	Digestive system	Large intestine	Host-associated(human)	0.391304	Dorea_longicatena	CRISPR-spacer	Bacteria	96.57	High-quality_draft_genome	53445	Clustered by vContact2 with 3300014790_____Ga0134419_1000162
3300006299_____Ga0099524_100256	33	20541	20900	+	3300006299_____Ga0099524_100256_20541_20900_+	120	-	-4	NA	3300006299	Ga0099524_100256	vOTU_040704	Host-associated	Human	Digestive system	Large intestine	Host-associated(human)	0.391304	Dorea_longicatena	CRISPR-spacer	Bacteria	96.57	High-quality_draft_genome	53445	Clustered by vContact2 with 3300014790_____Ga0134419_1000162
3300006299_____Ga0099524_100256	34	20897	21097	+	3300006299_____Ga0099524_100256_20897_21097_+	67	3300006299_____Ga0099524_100256_20897_21097_+|HTH_7-2-AcrIIA7+100.0	2	NA	3300006299	Ga0099524_100256	vOTU_040704	Host-associated	Human	Digestive system	Large intestine	Host-associated(human)	0.391304	Dorea_longicatena	CRISPR-spacer	Bacteria	96.57	High-quality_draft_genome	53445	Clustered by vContact2 with 3300014790_____Ga0134419_1000162
3300006299_____Ga0099524_100256	35	21100	21438	+	3300006299_____Ga0099524_100256_21100_21438_+	113	-	4	NA	3300006299	Ga0099524_100256	vOTU_040704	Host-associated	Human	Digestive system	Large intestine	Host-associated(human)	0.391304	Dorea_longicatena	CRISPR-spacer	Bacteria	96.57	High-quality_draft_genome	53445	Clustered by vContact2 with 3300014790_____Ga0134419_1000162
3300006299_____Ga0099524_100256	36	21443	21907	+	3300006299_____Ga0099524_100256_21443_21907_+	155	-	2	DUF1653	3300006299	Ga0099524_100256	vOTU_040704	Host-associated	Human	Digestive system	Large intestine	Host-associated(human)	0.391304	Dorea_longicatena	CRISPR-spacer	Bacteria	96.57	High-quality_draft_genome	53445	Clustered by vContact2 with 3300014790_____Ga0134419_1000162
3300006299_____Ga0099524_100256	37	21910	22425	+	3300006299_____Ga0099524_100256_21910_22425_+	172	AcrHomolog:AcrIIA7|39.8	118	DUF2829	3300006299	Ga0099524_100256	vOTU_040704	Host-associated	Human	Digestive system	Large intestine	Host-associated(human)	0.391304	Dorea_longicatena	CRISPR-spacer	Bacteria	96.57	High-quality_draft_genome	53445	Clustered by vContact2 with 3300014790_____Ga0134419_1000162
3300006299_____Ga0099524_100256	38	22544	22975	+	3300006299_____Ga0099524_100256_22544_22975_+	144	-	-8	NA	3300006299	Ga0099524_100256	vOTU_040704	Host-associated	Human	Digestive system	Large intestine	Host-associated(human)	0.391304	Dorea_longicatena	CRISPR-spacer	Bacteria	96.57	High-quality_draft_genome	53445	Clustered by vContact2 with 3300014790_____Ga0134419_1000162
3300006299_____Ga0099524_100256	39	22968	23222	+	3300006299_____Ga0099524_100256_22968_23222_+	85	-	-	NA	3300006299	Ga0099524_100256	vOTU_040704	Host-associated	Human	Digestive system	Large intestine	Host-associated(human)	0.391304	Dorea_longicatena	CRISPR-spacer	Bacteria	96.57	High-quality_draft_genome	53445	Clustered by vContact2 with 3300014790_____Ga0134419_1000162
3300006476_____Ga0100233_101379	2	716	1213	+	3300006476_____Ga0100233_101379_716_1213_+	166	AcrHomolog:AcrIIA11|48.5	-4	NA	3300006476	Ga0100233_101379	vOTU_075050	Host-associated	Human	Digestive system	Large intestine	Host-associated(human)	0.238095				NA	Genome_fragment	NA	NA
3300006476_____Ga0100233_101379	3	1210	1629	+	3300006476_____Ga0100233_101379_1210_1629_+	140	AcrIIA11-0-WP_021633245.1|HTH_32+100.0	1	NA	3300006476	Ga0100233_101379	vOTU_075050	Host-associated	Human	Digestive system	Large intestine	Host-associated(human)	0.238095				NA	Genome_fragment	NA	NA
3300006476_____Ga0100233_101379	4	1631	1999	+	3300006476_____Ga0100233_101379_1631_1999_+	123	-	-	NA	3300006476	Ga0100233_101379	vOTU_075050	Host-associated	Human	Digestive system	Large intestine	Host-associated(human)	0.238095				NA	Genome_fragment	NA	NA
3300006502_____Ga0100528_101352	14	7839	8255	+	3300006502_____Ga0100528_101352_7839_8255_+	139	-	12	NA	3300006502	Ga0100528_101352	vOTU_041024	Host-associated	Human	Digestive system	Large intestine	Host-associated(human)	0.25641			Bacteria	33.45	Genome_fragment	55780	Clustered by vContact2 with 3300008482_____Ga0115187_100275
3300006502_____Ga0100528_101352	15	8268	8588	+	3300006502_____Ga0100528_101352_8268_8588_+	107	-	-4	NA	3300006502	Ga0100528_101352	vOTU_041024	Host-associated	Human	Digestive system	Large intestine	Host-associated(human)	0.25641			Bacteria	33.45	Genome_fragment	55780	Clustered by vContact2 with 3300008482_____Ga0115187_100275
3300006502_____Ga0100528_101352	16	8585	9112	+	3300006502_____Ga0100528_101352_8585_9112_+	176	-	3	NA	3300006502	Ga0100528_101352	vOTU_041024	Host-associated	Human	Digestive system	Large intestine	Host-associated(human)	0.25641			Bacteria	33.45	Genome_fragment	55780	Clustered by vContact2 with 3300008482_____Ga0115187_100275
3300006502_____Ga0100528_101352	17	9116	9376	+	3300006502_____Ga0100528_101352_9116_9376_+	87	-	-14	NA	3300006502	Ga0100528_101352	vOTU_041024	Host-associated	Human	Digestive system	Large intestine	Host-associated(human)	0.25641			Bacteria	33.45	Genome_fragment	55780	Clustered by vContact2 with 3300008482_____Ga0115187_100275
3300006502_____Ga0100528_101352	18	9363	9584	+	3300006502_____Ga0100528_101352_9363_9584_+	74	WP_064786078.1|HTH_XRE-3-AcrIIA11+100.0	91	HTH_3	3300006502	Ga0100528_101352	vOTU_041024	Host-associated	Human	Digestive system	Large intestine	Host-associated(human)	0.25641			Bacteria	33.45	Genome_fragment	55780	Clustered by vContact2 with 3300008482_____Ga0115187_100275
3300006502_____Ga0100528_101352	19	9676	9960	+	3300006502_____Ga0100528_101352_9676_9960_+	95	-	61	NA	3300006502	Ga0100528_101352	vOTU_041024	Host-associated	Human	Digestive system	Large intestine	Host-associated(human)	0.25641			Bacteria	33.45	Genome_fragment	55780	Clustered by vContact2 with 3300008482_____Ga0115187_100275
3300006502_____Ga0100528_101352	20	10022	10276	+	3300006502_____Ga0100528_101352_10022_10276_+	85	-	5	NA	3300006502	Ga0100528_101352	vOTU_041024	Host-associated	Human	Digestive system	Large intestine	Host-associated(human)	0.25641			Bacteria	33.45	Genome_fragment	55780	Clustered by vContact2 with 3300008482_____Ga0115187_100275
3300006502_____Ga0100528_101352	21	10282	10707	+	3300006502_____Ga0100528_101352_10282_10707_+	142	-	15	NA	3300006502	Ga0100528_101352	vOTU_041024	Host-associated	Human	Digestive system	Large intestine	Host-associated(human)	0.25641			Bacteria	33.45	Genome_fragment	55780	Clustered by vContact2 with 3300008482_____Ga0115187_100275
3300006502_____Ga0100528_101352	22	10723	10893	+	3300006502_____Ga0100528_101352_10723_10893_+	57	-	2	NA	3300006502	Ga0100528_101352	vOTU_041024	Host-associated	Human	Digestive system	Large intestine	Host-associated(human)	0.25641			Bacteria	33.45	Genome_fragment	55780	Clustered by vContact2 with 3300008482_____Ga0115187_100275
3300006502_____Ga0100528_101352	23	10896	11441	+	3300006502_____Ga0100528_101352_10896_11441_+	182	AcrHomolog:AcrIIA11|77.3	3	NA	3300006502	Ga0100528_101352	vOTU_041024	Host-associated	Human	Digestive system	Large intestine	Host-associated(human)	0.25641			Bacteria	33.45	Genome_fragment	55780	Clustered by vContact2 with 3300008482_____Ga0115187_100275
3300006502_____Ga0100528_101352	24	11445	11621	+	3300006502_____Ga0100528_101352_11445_11621_+	59	-	-4	NA	3300006502	Ga0100528_101352	vOTU_041024	Host-associated	Human	Digestive system	Large intestine	Host-associated(human)	0.25641			Bacteria	33.45	Genome_fragment	55780	Clustered by vContact2 with 3300008482_____Ga0115187_100275
3300006502_____Ga0100528_101352	25	11618	11863	+	3300006502_____Ga0100528_101352_11618_11863_+	82	-	1	NA	3300006502	Ga0100528_101352	vOTU_041024	Host-associated	Human	Digestive system	Large intestine	Host-associated(human)	0.25641			Bacteria	33.45	Genome_fragment	55780	Clustered by vContact2 with 3300008482_____Ga0115187_100275
3300006502_____Ga0100528_101352	26	11865	12194	+	3300006502_____Ga0100528_101352_11865_12194_+	110	-	1	DUF4313	3300006502	Ga0100528_101352	vOTU_041024	Host-associated	Human	Digestive system	Large intestine	Host-associated(human)	0.25641			Bacteria	33.45	Genome_fragment	55780	Clustered by vContact2 with 3300008482_____Ga0115187_100275
3300006502_____Ga0100528_101352	27	12196	12633	+	3300006502_____Ga0100528_101352_12196_12633_+	146	-	-	NA	3300006502	Ga0100528_101352	vOTU_041024	Host-associated	Human	Digestive system	Large intestine	Host-associated(human)	0.25641			Bacteria	33.45	Genome_fragment	55780	Clustered by vContact2 with 3300008482_____Ga0115187_100275
3300006832_____Ga0099611_100095	3	2430	2603	-	3300006832_____Ga0099611_100095_2430_2603_-	58	AcrIIA5-2-3300006250_____Ga0099391_100237_45933_46106_+|HTH_XRE+100.0	25	NA	3300006832	Ga0099611_100095	vOTU_002686	Host-associated	Human	Digestive system	Oral	Host-associated(human)	0.344828	Streptococcus_agalactiae;Streptococcus_macacae;Streptococcus_salivarius;Streptococcus_sobrinus;Streptococcus_sp._449_SSPC;Streptococcus_sp._C150	CRISPR-spacer		NA	Genome_fragment	NA	NA
3300006832_____Ga0099611_100095	4	2629	2892	-	3300006832_____Ga0099611_100095_2629_2892_-	88	-	63	NA	3300006832	Ga0099611_100095	vOTU_002686	Host-associated	Human	Digestive system	Oral	Host-associated(human)	0.344828	Streptococcus_agalactiae;Streptococcus_macacae;Streptococcus_salivarius;Streptococcus_sobrinus;Streptococcus_sp._449_SSPC;Streptococcus_sp._C150	CRISPR-spacer		NA	Genome_fragment	NA	NA
3300006832_____Ga0099611_100095	5	2956	3378	-	3300006832_____Ga0099611_100095_2956_3378_-	141	-	13	NA	3300006832	Ga0099611_100095	vOTU_002686	Host-associated	Human	Digestive system	Oral	Host-associated(human)	0.344828	Streptococcus_agalactiae;Streptococcus_macacae;Streptococcus_salivarius;Streptococcus_sobrinus;Streptococcus_sp._449_SSPC;Streptococcus_sp._C150	CRISPR-spacer		NA	Genome_fragment	NA	NA
3300006832_____Ga0099611_100095	6	3392	3820	-	3300006832_____Ga0099611_100095_3392_3820_-	143	AcrHomolog:AcrIIA5|61.4	-	NA	3300006832	Ga0099611_100095	vOTU_002686	Host-associated	Human	Digestive system	Oral	Host-associated(human)	0.344828	Streptococcus_agalactiae;Streptococcus_macacae;Streptococcus_salivarius;Streptococcus_sobrinus;Streptococcus_sp._449_SSPC;Streptococcus_sp._C150	CRISPR-spacer		NA	Genome_fragment	NA	NA
3300007111_____Ga0102634_103078	9	4073	4270	-	3300007111_____Ga0102634_103078_4073_4270_-	66	-	-4	NA	3300007111	Ga0102634_103078	vOTU_082919	Host-associated	Human	Digestive system	Large intestine	Host-associated(human)	0.714286	unclassified	CRISPR-spacer		NA	Genome_fragment	NA	NA
3300007111_____Ga0102634_103078	10	4267	4722	-	3300007111_____Ga0102634_103078_4267_4722_-	152	-	-44	NA	3300007111	Ga0102634_103078	vOTU_082919	Host-associated	Human	Digestive system	Large intestine	Host-associated(human)	0.714286	unclassified	CRISPR-spacer		NA	Genome_fragment	NA	NA
3300007111_____Ga0102634_103078	11	4679	4840	-	3300007111_____Ga0102634_103078_4679_4840_-	54	-	86	NA	3300007111	Ga0102634_103078	vOTU_082919	Host-associated	Human	Digestive system	Large intestine	Host-associated(human)	0.714286	unclassified	CRISPR-spacer		NA	Genome_fragment	NA	NA
3300007111_____Ga0102634_103078	12	4927	5280	-	3300007111_____Ga0102634_103078_4927_5280_-	118	-	-8	NA	3300007111	Ga0102634_103078	vOTU_082919	Host-associated	Human	Digestive system	Large intestine	Host-associated(human)	0.714286	unclassified	CRISPR-spacer		NA	Genome_fragment	NA	NA
3300007111_____Ga0102634_103078	13	5273	5698	-	3300007111_____Ga0102634_103078_5273_5698_-	142	AcrVA1-0-3300007111_____Ga0102634_103078_5273_5698_-|HTH_17+100.0	107	HTH_17	3300007111	Ga0102634_103078	vOTU_082919	Host-associated	Human	Digestive system	Large intestine	Host-associated(human)	0.714286	unclassified	CRISPR-spacer		NA	Genome_fragment	NA	NA
3300007111_____Ga0102634_103078	14	5806	6276	-	3300007111_____Ga0102634_103078_5806_6276_-	157	AcrHomolog:AcrVA1|27.1	-	NA	3300007111	Ga0102634_103078	vOTU_082919	Host-associated	Human	Digestive system	Large intestine	Host-associated(human)	0.714286	unclassified	CRISPR-spacer		NA	Genome_fragment	NA	NA
3300007292_____Ga0104320_100246	47	25580	25777	-	3300007292_____Ga0104320_100246_25580_25777_-	66	-	-4	NA	3300007292	Ga0104320_100246	vOTU_044598	Host-associated	Human	Digestive system	Large intestine	Host-associated(human)	0.570093	Eubacterium_rectale;unclassified	CRISPR-spacer	Bacteria	100	High-quality_draft_genome	60458	Circular contig					reverse transcriptase pfam00078
3300007292_____Ga0104320_100246	48	25774	26229	-	3300007292_____Ga0104320_100246_25774_26229_-	152	-	-44	NA	3300007292	Ga0104320_100246	vOTU_044598	Host-associated	Human	Digestive system	Large intestine	Host-associated(human)	0.570093	Eubacterium_rectale;unclassified	CRISPR-spacer	Bacteria	100	High-quality_draft_genome	60458	Circular contig					reverse transcriptase pfam00078
3300007292_____Ga0104320_100246	49	26186	26347	-	3300007292_____Ga0104320_100246_26186_26347_-	54	-	86	NA	3300007292	Ga0104320_100246	vOTU_044598	Host-associated	Human	Digestive system	Large intestine	Host-associated(human)	0.570093	Eubacterium_rectale;unclassified	CRISPR-spacer	Bacteria	100	High-quality_draft_genome	60458	Circular contig					reverse transcriptase pfam00078
3300007292_____Ga0104320_100246	50	26434	26787	-	3300007292_____Ga0104320_100246_26434_26787_-	118	-	-8	NA	3300007292	Ga0104320_100246	vOTU_044598	Host-associated	Human	Digestive system	Large intestine	Host-associated(human)	0.570093	Eubacterium_rectale;unclassified	CRISPR-spacer	Bacteria	100	High-quality_draft_genome	60458	Circular contig					reverse transcriptase pfam00078
3300007292_____Ga0104320_100246	51	26780	27205	-	3300007292_____Ga0104320_100246_26780_27205_-	142	AcrVA1-0-3300007111_____Ga0102634_103078_5273_5698_-|HTH_17+100.0	107	HTH_17	3300007292	Ga0104320_100246	vOTU_044598	Host-associated	Human	Digestive system	Large intestine	Host-associated(human)	0.570093	Eubacterium_rectale;unclassified	CRISPR-spacer	Bacteria	100	High-quality_draft_genome	60458	Circular contig					reverse transcriptase pfam00078
3300007292_____Ga0104320_100246	52	27313	27825	-	3300007292_____Ga0104320_100246_27313_27825_-	171	AcrHomolog:AcrVA1|27.2	-	NA	3300007292	Ga0104320_100246	vOTU_044598	Host-associated	Human	Digestive system	Large intestine	Host-associated(human)	0.570093	Eubacterium_rectale;unclassified	CRISPR-spacer	Bacteria	100	High-quality_draft_genome	60458	Circular contig					reverse transcriptase pfam00078
3300007295_____Ga0104867_1000930	18	14555	14977	-	3300007295_____Ga0104867_1000930_14555_14977_-	141	AcrIIC4-0-3300007295_____Ga0104867_1000930_14555_14977_-|DUF1870+100.0	42	DUF1870	3300007295	Ga0104867_1000930	vOTU_083485	Host-associated	Human	Digestive system	Oral	Host-associated(human)	0.409091	unclassified	CRISPR-spacer	Bacteria	NA	Genome_fragment	NA	NA
3300007295_____Ga0104867_1000930	19	15020	15286	-	3300007295_____Ga0104867_1000930_15020_15286_-	89	AcrHomolog:AcrIIC4|95.5	-	NA	3300007295	Ga0104867_1000930	vOTU_083485	Host-associated	Human	Digestive system	Oral	Host-associated(human)	0.409091	unclassified	CRISPR-spacer	Bacteria	NA	Genome_fragment	NA	NA
3300007541_____Ga0099848_1000016	2	1438	1971	+	3300007541_____Ga0099848_1000016_1438_1971_+	178	AcrHomolog:AcrIIA7|44.7	90	DUF2829	3300007541	Ga0099848_1000016	sg_109839	Environmental	Aquatic	Marine	Coastal	Marine	0.150943			Bacteria	NA	Genome_fragment	NA	NA
3300007541_____Ga0099848_1000016	3	2062	2586	+	3300007541_____Ga0099848_1000016_2062_2586_+	175	-	24	NA	3300007541	Ga0099848_1000016	sg_109839	Environmental	Aquatic	Marine	Coastal	Marine	0.150943			Bacteria	NA	Genome_fragment	NA	NA
3300007541_____Ga0099848_1000016	4	2611	3177	+	3300007541_____Ga0099848_1000016_2611_3177_+	189	AcrIIA7-1-3300007541_____Ga0099848_1000016_2611_3177_+|HTH_Tnp_ISL3+100.0	253	HTH_Tnp_ISL3	3300007541	Ga0099848_1000016	sg_109839	Environmental	Aquatic	Marine	Coastal	Marine	0.150943			Bacteria	NA	Genome_fragment	NA	NA
3300007648_____Ga0105531_100369	9	7193	7366	-	3300007648_____Ga0105531_100369_7193_7366_-	58	AcrIIA5-2-3300006250_____Ga0099391_100237_45933_46106_+|HTH_XRE+100.0	33	NA	3300007648	Ga0105531_100369	vOTU_082963	Host-associated	Human	Digestive system	Oral	Host-associated(human)	0.486486	Streptococcus_agalactiae;Streptococcus_macacae;Streptococcus_salivarius;Streptococcus_sobrinus;Streptococcus_sp._449_SSPC;Streptococcus_sp._C150	CRISPR-spacer		NA	Genome_fragment	NA	NA
3300007648_____Ga0105531_100369	10	7400	7654	-	3300007648_____Ga0105531_100369_7400_7654_-	85	-	63	NA	3300007648	Ga0105531_100369	vOTU_082963	Host-associated	Human	Digestive system	Oral	Host-associated(human)	0.486486	Streptococcus_agalactiae;Streptococcus_macacae;Streptococcus_salivarius;Streptococcus_sobrinus;Streptococcus_sp._449_SSPC;Streptococcus_sp._C150	CRISPR-spacer		NA	Genome_fragment	NA	NA
3300007648_____Ga0105531_100369	11	7718	8140	-	3300007648_____Ga0105531_100369_7718_8140_-	141	-	13	NA	3300007648	Ga0105531_100369	vOTU_082963	Host-associated	Human	Digestive system	Oral	Host-associated(human)	0.486486	Streptococcus_agalactiae;Streptococcus_macacae;Streptococcus_salivarius;Streptococcus_sobrinus;Streptococcus_sp._449_SSPC;Streptococcus_sp._C150	CRISPR-spacer		NA	Genome_fragment	NA	NA
3300007648_____Ga0105531_100369	12	8154	8582	-	3300007648_____Ga0105531_100369_8154_8582_-	143	AcrHomolog:AcrIIA5|61.4	-	NA	3300007648	Ga0105531_100369	vOTU_082963	Host-associated	Human	Digestive system	Oral	Host-associated(human)	0.486486	Streptococcus_agalactiae;Streptococcus_macacae;Streptococcus_salivarius;Streptococcus_sobrinus;Streptococcus_sp._449_SSPC;Streptococcus_sp._C150	CRISPR-spacer		NA	Genome_fragment	NA	NA
3300007654_____Ga0105017_100400	49	31869	32174	+	3300007654_____Ga0105017_100400_31869_32174_+	102	-	84	NA	3300007654	Ga0105017_100400	vOTU_086464	Host-associated	Human	Digestive system	Oral	Host-associated(human)	0.45614	Streptococcus_mitis;Streptococcus_oralis;Streptococcus_sp._GMD1S;Streptococcus_sp._GMD2S;Streptococcus_sp._GMD4S;Streptococcus_sp._GMD5S;Streptococcus_sp._GMD6S	CRISPR-spacer	Bacteria	85.13	Genome_fragment	39534	Clustered by vContact2 with 3300008635_____Ga0115679_100319
3300007654_____Ga0105017_100400	50	32259	32450	+	3300007654_____Ga0105017_100400_32259_32450_+	64	3300008341_____Ga0115381_100296_2080_2271_-|HTH_3-0-AcrIIA3+80.3	142	NA	3300007654	Ga0105017_100400	vOTU_086464	Host-associated	Human	Digestive system	Oral	Host-associated(human)	0.45614	Streptococcus_mitis;Streptococcus_oralis;Streptococcus_sp._GMD1S;Streptococcus_sp._GMD2S;Streptococcus_sp._GMD4S;Streptococcus_sp._GMD5S;Streptococcus_sp._GMD6S	CRISPR-spacer	Bacteria	85.13	Genome_fragment	39534	Clustered by vContact2 with 3300008635_____Ga0115679_100319
3300007654_____Ga0105017_100400	51	32593	32982	+	3300007654_____Ga0105017_100400_32593_32982_+	130	AcrHomolog:AcrIIA3|41.5	-	NA	3300007654	Ga0105017_100400	vOTU_086464	Host-associated	Human	Digestive system	Oral	Host-associated(human)	0.45614	Streptococcus_mitis;Streptococcus_oralis;Streptococcus_sp._GMD1S;Streptococcus_sp._GMD2S;Streptococcus_sp._GMD4S;Streptococcus_sp._GMD5S;Streptococcus_sp._GMD6S	CRISPR-spacer	Bacteria	85.13	Genome_fragment	39534	Clustered by vContact2 with 3300008635_____Ga0115679_100319
3300007968_____Ga0105969_100147	4	1945	2337	-	3300007968_____Ga0105969_100147_1945_2337_-	131	AcrHomolog:AcrIIA3|40.7	147	NA	3300007968	Ga0105969_100147	vOTU_087040	Host-associated	Human	Digestive system	Oral	Host-associated(human)	0.460317	Streptococcus_agalactiae;Streptococcus_gordonii	CRISPR-spacer	Bacteria	99	High-quality_draft_genome	39776	Clustered by vContact2 with 7000000664_____SRS053630_LANL_scaffold_21317
3300007968_____Ga0105969_100147	5	2485	2676	-	3300007968_____Ga0105969_100147_2485_2676_-	64	3300008341_____Ga0115381_100296_2080_2271_-|HTH_3-0-AcrIIA3+76.7	84	NA	3300007968	Ga0105969_100147	vOTU_087040	Host-associated	Human	Digestive system	Oral	Host-associated(human)	0.460317	Streptococcus_agalactiae;Streptococcus_gordonii	CRISPR-spacer	Bacteria	99	High-quality_draft_genome	39776	Clustered by vContact2 with 7000000664_____SRS053630_LANL_scaffold_21317
3300007968_____Ga0105969_100147	6	2761	3066	-	3300007968_____Ga0105969_100147_2761_3066_-	102	-	329	NA	3300007968	Ga0105969_100147	vOTU_087040	Host-associated	Human	Digestive system	Oral	Host-associated(human)	0.460317	Streptococcus_agalactiae;Streptococcus_gordonii	CRISPR-spacer	Bacteria	99	High-quality_draft_genome	39776	Clustered by vContact2 with 7000000664_____SRS053630_LANL_scaffold_21317
3300008103_____Ga0114180_100456	56	37820	38338	-	3300008103_____Ga0114180_100456_37820_38338_-	173	AcrHomolog:AcrVA3|32.1	66	NA	3300008103	Ga0114180_100456	sg_277562	Host-associated	Human	Digestive system	Large intestine	Host-associated(human)	0.488372	Roseburia_hominis	CRISPR-spacer	Bacteria	NA	Genome_fragment	NA	NA
3300008103_____Ga0114180_100456	57	38405	38785	-	3300008103_____Ga0114180_100456_38405_38785_-	127	-	130	NA	3300008103	Ga0114180_100456	sg_277562	Host-associated	Human	Digestive system	Large intestine	Host-associated(human)	0.488372	Roseburia_hominis	CRISPR-spacer	Bacteria	NA	Genome_fragment	NA	NA
3300008103_____Ga0114180_100456	58	38916	39149	-	3300008103_____Ga0114180_100456_38916_39149_-	78	3300008103_____Ga0114180_100456_38916_39149_-|HTH_26-1-AcrVA3+100.0	-	HTH_26	3300008103	Ga0114180_100456	sg_277562	Host-associated	Human	Digestive system	Large intestine	Host-associated(human)	0.488372	Roseburia_hominis	CRISPR-spacer	Bacteria	NA	Genome_fragment	NA	NA
3300008128_____Ga0114847_100070	55	46535	46963	+	3300008128_____Ga0114847_100070_46535_46963_+	143	AcrHomolog:AcrIIA5|61.4	13	NA	3300008128	Ga0114847_100070	vOTU_002686	Host-associated	Human	Digestive system	Oral	Host-associated(human)	0.432836	Streptococcus_agalactiae;Streptococcus_macacae;Streptococcus_salivarius;Streptococcus_sobrinus;Streptococcus_sp._449_SSPC;Streptococcus_sp._C150	CRISPR-spacer	Bacteria	100	High-quality_draft_genome	56029	Circular contig
3300008128_____Ga0114847_100070	56	46977	47399	+	3300008128_____Ga0114847_100070_46977_47399_+	141	AcrIIA5-0-3300006250_____Ga0099391_100237_45158_45580_+|HTH_26+100.0	63	NA	3300008128	Ga0114847_100070	vOTU_002686	Host-associated	Human	Digestive system	Oral	Host-associated(human)	0.432836	Streptococcus_agalactiae;Streptococcus_macacae;Streptococcus_salivarius;Streptococcus_sobrinus;Streptococcus_sp._449_SSPC;Streptococcus_sp._C150	CRISPR-spacer	Bacteria	100	High-quality_draft_genome	56029	Circular contig
3300008128_____Ga0114847_100070	57	47463	47726	+	3300008128_____Ga0114847_100070_47463_47726_+	88	-	25	NA	3300008128	Ga0114847_100070	vOTU_002686	Host-associated	Human	Digestive system	Oral	Host-associated(human)	0.432836	Streptococcus_agalactiae;Streptococcus_macacae;Streptococcus_salivarius;Streptococcus_sobrinus;Streptococcus_sp._449_SSPC;Streptococcus_sp._C150	CRISPR-spacer	Bacteria	100	High-quality_draft_genome	56029	Circular contig
3300008128_____Ga0114847_100070	58	47752	47925	+	3300008128_____Ga0114847_100070_47752_47925_+	58	-	-	NA	3300008128	Ga0114847_100070	vOTU_002686	Host-associated	Human	Digestive system	Oral	Host-associated(human)	0.432836	Streptococcus_agalactiae;Streptococcus_macacae;Streptococcus_salivarius;Streptococcus_sobrinus;Streptococcus_sp._449_SSPC;Streptococcus_sp._C150	CRISPR-spacer	Bacteria	100	High-quality_draft_genome	56029	Circular contig
3300008272_____Ga0111092_1000823	21	22797	23177	-	3300008272_____Ga0111092_1000823_22797_23177_-	127	AcrIIA7-1-3300001520_____rank44_1016296_9382_9786_+|HTH_3+43.6	3	GP3_package	3300008272	Ga0111092_1000823	vOTU_029116	Host-associated	Human	Digestive system	Large intestine	Host-associated(human)	0.42			Bacteria	NA	Genome_fragment	NA	NA
3300008272_____Ga0111092_1000823	22	23181	23438	-	3300008272_____Ga0111092_1000823_23181_23438_-	86	AcrHomolog:AcrIIA7|34.0	2	DUF2829	3300008272	Ga0111092_1000823	vOTU_029116	Host-associated	Human	Digestive system	Large intestine	Host-associated(human)	0.42			Bacteria	NA	Genome_fragment	NA	NA
3300008272_____Ga0111092_1000823	23	23441	23836	-	3300008272_____Ga0111092_1000823_23441_23836_-	132	-	502	NA	3300008272	Ga0111092_1000823	vOTU_029116	Host-associated	Human	Digestive system	Large intestine	Host-associated(human)	0.42			Bacteria	NA	Genome_fragment	NA	NA
3300008278_____Ga0114262_100218	5	3762	4292	+	3300008278_____Ga0114262_100218_3762_4292_+	177	AcrHomolog:AcrIIC3|73.9	44	NA	3300008278	Ga0114262_100218	vOTU_088440	Host-associated	Human	Digestive system	Oral	Host-associated(human)	0.564516	Neisseria_flavescens;Neisseria_meningitidis;Neisseria_mucosa	CRISPR-spacer	Bacteria	NA	Genome_fragment	NA	NA
3300008278_____Ga0114262_100218	6	4337	4696	+	3300008278_____Ga0114262_100218_4337_4696_+	120	AcrHomolog:AcrIIC2|69.3	-8	NA	3300008278	Ga0114262_100218	vOTU_088440	Host-associated	Human	Digestive system	Oral	Host-associated(human)	0.564516	Neisseria_flavescens;Neisseria_meningitidis;Neisseria_mucosa	CRISPR-spacer	Bacteria	NA	Genome_fragment	NA	NA
3300008278_____Ga0114262_100218	7	4689	4898	+	3300008278_____Ga0114262_100218_4689_4898_+	70	AcrIIC3-1-3300008278_____Ga0114262_100218_4689_4898_+|HTH_XRE+100.0	133	NA	3300008278	Ga0114262_100218	vOTU_088440	Host-associated	Human	Digestive system	Oral	Host-associated(human)	0.564516	Neisseria_flavescens;Neisseria_meningitidis;Neisseria_mucosa	CRISPR-spacer	Bacteria	NA	Genome_fragment	NA	NA
3300008278_____Ga0114262_100218	8	5032	5538	+	3300008278_____Ga0114262_100218_5032_5538_+	169	-	-	NA	3300008278	Ga0114262_100218	vOTU_088440	Host-associated	Human	Digestive system	Oral	Host-associated(human)	0.564516	Neisseria_flavescens;Neisseria_meningitidis;Neisseria_mucosa	CRISPR-spacer	Bacteria	NA	Genome_fragment	NA	NA
3300008280_____Ga0114267_100081	1	354	557	+	3300008280_____Ga0114267_100081_354_557_+	68	-	45	NA	3300008280	Ga0114267_100081	vOTU_014379	Host-associated	Human	Digestive system	Oral	Host-associated(human)	0.328571	Morococcus_cerebrosus;Neisseria_flavescens;Neisseria_mucosa;Neisseria_sicca;Neisseria_sp._HMSC06F02	CRISPR-spacer	Bacteria	100	High-quality_draft_genome	45420	Circular contig
3300008280_____Ga0114267_100081	2	603	962	+	3300008280_____Ga0114267_100081_603_962_+	120	AcrHomolog:AcrIIC2|69.3	-8	NA	3300008280	Ga0114267_100081	vOTU_014379	Host-associated	Human	Digestive system	Oral	Host-associated(human)	0.328571	Morococcus_cerebrosus;Neisseria_flavescens;Neisseria_mucosa;Neisseria_sicca;Neisseria_sp._HMSC06F02	CRISPR-spacer	Bacteria	100	High-quality_draft_genome	45420	Circular contig
3300008280_____Ga0114267_100081	3	955	1164	+	3300008280_____Ga0114267_100081_955_1164_+	70	AcrIIC2-0-3300008280_____Ga0114267_100081_955_1164_+|HTH_XRE+100.0	133	NA	3300008280	Ga0114267_100081	vOTU_014379	Host-associated	Human	Digestive system	Oral	Host-associated(human)	0.328571	Morococcus_cerebrosus;Neisseria_flavescens;Neisseria_mucosa;Neisseria_sicca;Neisseria_sp._HMSC06F02	CRISPR-spacer	Bacteria	100	High-quality_draft_genome	45420	Circular contig
3300008280_____Ga0114267_100081	4	1298	1804	+	3300008280_____Ga0114267_100081_1298_1804_+	169	-	-	NA	3300008280	Ga0114267_100081	vOTU_014379	Host-associated	Human	Digestive system	Oral	Host-associated(human)	0.328571	Morococcus_cerebrosus;Neisseria_flavescens;Neisseria_mucosa;Neisseria_sicca;Neisseria_sp._HMSC06F02	CRISPR-spacer	Bacteria	100	High-quality_draft_genome	45420	Circular contig
3300008283_____Ga0110914_100155	54	45005	45433	+	3300008283_____Ga0110914_100155_45005_45433_+	143	AcrHomolog:AcrIIA5|61.4	13	NA	3300008283	Ga0110914_100155	vOTU_002686	Host-associated	Human	Digestive system	Oral	Host-associated(human)	0.352941	Streptococcus_agalactiae;Streptococcus_macacae;Streptococcus_salivarius;Streptococcus_sobrinus;Streptococcus_sp._449_SSPC;Streptococcus_sp._C150	CRISPR-spacer		100	High-quality_draft_genome	54246	Circular contig
3300008283_____Ga0110914_100155	55	45447	45869	+	3300008283_____Ga0110914_100155_45447_45869_+	141	AcrIIA5-0-3300006250_____Ga0099391_100237_45158_45580_+|HTH_26+100.0	63	NA	3300008283	Ga0110914_100155	vOTU_002686	Host-associated	Human	Digestive system	Oral	Host-associated(human)	0.352941	Streptococcus_agalactiae;Streptococcus_macacae;Streptococcus_salivarius;Streptococcus_sobrinus;Streptococcus_sp._449_SSPC;Streptococcus_sp._C150	CRISPR-spacer		100	High-quality_draft_genome	54246	Circular contig
3300008283_____Ga0110914_100155	56	45933	46196	+	3300008283_____Ga0110914_100155_45933_46196_+	88	-	25	NA	3300008283	Ga0110914_100155	vOTU_002686	Host-associated	Human	Digestive system	Oral	Host-associated(human)	0.352941	Streptococcus_agalactiae;Streptococcus_macacae;Streptococcus_salivarius;Streptococcus_sobrinus;Streptococcus_sp._449_SSPC;Streptococcus_sp._C150	CRISPR-spacer		100	High-quality_draft_genome	54246	Circular contig
3300008283_____Ga0110914_100155	57	46222	46395	+	3300008283_____Ga0110914_100155_46222_46395_+	58	-	-	NA	3300008283	Ga0110914_100155	vOTU_002686	Host-associated	Human	Digestive system	Oral	Host-associated(human)	0.352941	Streptococcus_agalactiae;Streptococcus_macacae;Streptococcus_salivarius;Streptococcus_sobrinus;Streptococcus_sp._449_SSPC;Streptococcus_sp._C150	CRISPR-spacer		100	High-quality_draft_genome	54246	Circular contig
3300008341_____Ga0115381_100296	4	1535	1936	-	3300008341_____Ga0115381_100296_1535_1936_-	134	AcrHomolog:AcrIIA3|40.7	143	NA	3300008341	Ga0115381_100296	vOTU_026807	Host-associated	Human	Digestive system	Oral	Host-associated(human)	0.672727	Streptococcus_constellatus;Streptococcus_mitis	CRISPR-spacer	Bacteria	79.17	Genome_fragment	40078	Clustered by vContact2 with 3300007357_____Ga0104764_100133
3300008341_____Ga0115381_100296	5	2080	2271	-	3300008341_____Ga0115381_100296_2080_2271_-	64	3300008341_____Ga0115381_100296_2080_2271_-|HTH_3-0-AcrIIA3+100.0	83	HTH_3	3300008341	Ga0115381_100296	vOTU_026807	Host-associated	Human	Digestive system	Oral	Host-associated(human)	0.672727	Streptococcus_constellatus;Streptococcus_mitis	CRISPR-spacer	Bacteria	79.17	Genome_fragment	40078	Clustered by vContact2 with 3300007357_____Ga0104764_100133
3300008341_____Ga0115381_100296	6	2355	2660	-	3300008341_____Ga0115381_100296_2355_2660_-	102	-	-	NA	3300008341	Ga0115381_100296	vOTU_026807	Host-associated	Human	Digestive system	Oral	Host-associated(human)	0.672727	Streptococcus_constellatus;Streptococcus_mitis	CRISPR-spacer	Bacteria	79.17	Genome_fragment	40078	Clustered by vContact2 with 3300007357_____Ga0104764_100133
3300008412_____Ga0115193_1000162	32	31911	32384	-	3300008412_____Ga0115193_1000162_31911_32384_-	158	AcrHomolog:AcrIIA9|32.7	-14	PcfK	3300008412	Ga0115193_1000162	vOTU_030183	Host-associated	Human	Digestive system	Oral	Host-associated(human)	0.306122	Prevotella_conceptionensis;Prevotella_sp._oral_taxon_317;Prevotella_sp._oral_taxon_472	CRISPR-spacer	Bacteria	NA	Genome_fragment	NA	NA
3300008412_____Ga0115193_1000162	33	32371	32583	-	3300008412_____Ga0115193_1000162_32371_32583_-	71	-	7	NA	3300008412	Ga0115193_1000162	vOTU_030183	Host-associated	Human	Digestive system	Oral	Host-associated(human)	0.306122	Prevotella_conceptionensis;Prevotella_sp._oral_taxon_317;Prevotella_sp._oral_taxon_472	CRISPR-spacer	Bacteria	NA	Genome_fragment	NA	NA
3300008412_____Ga0115193_1000162	34	32591	32953	-	3300008412_____Ga0115193_1000162_32591_32953_-	121	-	-29	NA	3300008412	Ga0115193_1000162	vOTU_030183	Host-associated	Human	Digestive system	Oral	Host-associated(human)	0.306122	Prevotella_conceptionensis;Prevotella_sp._oral_taxon_317;Prevotella_sp._oral_taxon_472	CRISPR-spacer	Bacteria	NA	Genome_fragment	NA	NA
3300008412_____Ga0115193_1000162	35	32925	33467	-	3300008412_____Ga0115193_1000162_32925_33467_-	181	3300008412_____Ga0115193_1000162_32925_33467_-|HTH_38-2-AcrIIA9+100.0	-	HTH_38	3300008412	Ga0115193_1000162	vOTU_030183	Host-associated	Human	Digestive system	Oral	Host-associated(human)	0.306122	Prevotella_conceptionensis;Prevotella_sp._oral_taxon_317;Prevotella_sp._oral_taxon_472	CRISPR-spacer	Bacteria	NA	Genome_fragment	NA	NA
3300008413_____Ga0115229_100054	1	406	672	+	3300008413_____Ga0115229_100054_406_672_+	89	AcrHomolog:AcrIIC4|94.3	44	NA	3300008413	Ga0115229_100054	vOTU_088723	Host-associated	Human	Digestive system	Oral	Host-associated(human)	0.383333			Bacteria	NA	Genome_fragment	NA	NA
3300008413_____Ga0115229_100054	2	717	1139	+	3300008413_____Ga0115229_100054_717_1139_+	141	AcrIIC4-0-3300008413_____Ga0115229_100054_717_1139_+|DUF1870+100.0	-	DUF1870	3300008413	Ga0115229_100054	vOTU_088723	Host-associated	Human	Digestive system	Oral	Host-associated(human)	0.383333			Bacteria	NA	Genome_fragment	NA	NA
3300008482_____Ga0115187_100275	75	52572	52988	+	3300008482_____Ga0115187_100275_52572_52988_+	139	-	12	NA	3300008482	Ga0115187_100275	vOTU_014396	Host-associated	Human	Digestive system	Large intestine	Host-associated(human)	0.386364			Bacteria	100	High-quality_draft_genome	56024	Circular contig					reverse transcriptase pfam00078
3300008482_____Ga0115187_100275	76	53001	53321	+	3300008482_____Ga0115187_100275_53001_53321_+	107	-	-4	NA	3300008482	Ga0115187_100275	vOTU_014396	Host-associated	Human	Digestive system	Large intestine	Host-associated(human)	0.386364			Bacteria	100	High-quality_draft_genome	56024	Circular contig					reverse transcriptase pfam00078
3300008482_____Ga0115187_100275	77	53318	53845	+	3300008482_____Ga0115187_100275_53318_53845_+	176	-	3	NA	3300008482	Ga0115187_100275	vOTU_014396	Host-associated	Human	Digestive system	Large intestine	Host-associated(human)	0.386364			Bacteria	100	High-quality_draft_genome	56024	Circular contig					reverse transcriptase pfam00078
3300008482_____Ga0115187_100275	78	53849	54109	+	3300008482_____Ga0115187_100275_53849_54109_+	87	-	-14	NA	3300008482	Ga0115187_100275	vOTU_014396	Host-associated	Human	Digestive system	Large intestine	Host-associated(human)	0.386364			Bacteria	100	High-quality_draft_genome	56024	Circular contig					reverse transcriptase pfam00078
3300008482_____Ga0115187_100275	79	54096	54317	+	3300008482_____Ga0115187_100275_54096_54317_+	74	WP_064786078.1|HTH_XRE-3-AcrIIA11+100.0	91	HTH_3	3300008482	Ga0115187_100275	vOTU_014396	Host-associated	Human	Digestive system	Large intestine	Host-associated(human)	0.386364			Bacteria	100	High-quality_draft_genome	56024	Circular contig					reverse transcriptase pfam00078
3300008482_____Ga0115187_100275	80	54409	54693	+	3300008482_____Ga0115187_100275_54409_54693_+	95	-	60	NA	3300008482	Ga0115187_100275	vOTU_014396	Host-associated	Human	Digestive system	Large intestine	Host-associated(human)	0.386364			Bacteria	100	High-quality_draft_genome	56024	Circular contig					reverse transcriptase pfam00078
3300008482_____Ga0115187_100275	81	54754	55008	+	3300008482_____Ga0115187_100275_54754_55008_+	85	-	5	NA	3300008482	Ga0115187_100275	vOTU_014396	Host-associated	Human	Digestive system	Large intestine	Host-associated(human)	0.386364			Bacteria	100	High-quality_draft_genome	56024	Circular contig					reverse transcriptase pfam00078
3300008482_____Ga0115187_100275	82	55014	55439	+	3300008482_____Ga0115187_100275_55014_55439_+	142	-	15	NA	3300008482	Ga0115187_100275	vOTU_014396	Host-associated	Human	Digestive system	Large intestine	Host-associated(human)	0.386364			Bacteria	100	High-quality_draft_genome	56024	Circular contig					reverse transcriptase pfam00078
3300008482_____Ga0115187_100275	83	55455	55625	+	3300008482_____Ga0115187_100275_55455_55625_+	57	-	2	NA	3300008482	Ga0115187_100275	vOTU_014396	Host-associated	Human	Digestive system	Large intestine	Host-associated(human)	0.386364			Bacteria	100	High-quality_draft_genome	56024	Circular contig					reverse transcriptase pfam00078
3300008482_____Ga0115187_100275	84	55628	56024	+	3300008482_____Ga0115187_100275_55628_56024_+	132.333	AcrHomolog:AcrIIA11|90.2	-	NA	3300008482	Ga0115187_100275	vOTU_014396	Host-associated	Human	Digestive system	Large intestine	Host-associated(human)	0.386364			Bacteria	100	High-quality_draft_genome	56024	Circular contig					reverse transcriptase pfam00078
3300008518_____Ga0115191_100311	5	4872	5294	-	3300008518_____Ga0115191_100311_4872_5294_-	141	AcrIIA5-0-3300008518_____Ga0115191_100311_4872_5294_-|HTH_26+100.0	11	HTH_26	3300008518	Ga0115191_100311	vOTU_089068	Host-associated	Human	Digestive system	Oral	Host-associated(human)	0.402985	Streptococcus_agalactiae;Streptococcus_sp._GMD1S;Streptococcus_sp._GMD2S;Streptococcus_sp._GMD6S;Streptococcus_sp._I-G2	CRISPR-spacer	Bacteria	98.24	High-quality_draft_genome	39798	Clustered by vContact2 with 3300006496_____Ga0100375_1000014
3300008518_____Ga0115191_100311	6	5306	5728	-	3300008518_____Ga0115191_100311_5306_5728_-	141	AcrHomolog:AcrIIA5|78.6	51	NA	3300008518	Ga0115191_100311	vOTU_089068	Host-associated	Human	Digestive system	Oral	Host-associated(human)	0.402985	Streptococcus_agalactiae;Streptococcus_sp._GMD1S;Streptococcus_sp._GMD2S;Streptococcus_sp._GMD6S;Streptococcus_sp._I-G2	CRISPR-spacer	Bacteria	98.24	High-quality_draft_genome	39798	Clustered by vContact2 with 3300006496_____Ga0100375_1000014
3300008518_____Ga0115191_100311	7	5780	6013	-	3300008518_____Ga0115191_100311_5780_6013_-	78	-	-	NA	3300008518	Ga0115191_100311	vOTU_089068	Host-associated	Human	Digestive system	Oral	Host-associated(human)	0.402985	Streptococcus_agalactiae;Streptococcus_sp._GMD1S;Streptococcus_sp._GMD2S;Streptococcus_sp._GMD6S;Streptococcus_sp._I-G2	CRISPR-spacer	Bacteria	98.24	High-quality_draft_genome	39798	Clustered by vContact2 with 3300006496_____Ga0100375_1000014
3300008524_____Ga0111046_100342	2	290	508	+	3300008524_____Ga0111046_100342_290_508_+	73	-	46	NA	3300008524	Ga0111046_100342	vOTU_089127	Host-associated	Human	Digestive system	Oral	Host-associated(human)	0.552632			Bacteria	NA	Genome_fragment	NA	NA
3300008524_____Ga0111046_100342	3	555	896	+	3300008524_____Ga0111046_100342_555_896_+	114	-	51	NA	3300008524	Ga0111046_100342	vOTU_089127	Host-associated	Human	Digestive system	Oral	Host-associated(human)	0.552632			Bacteria	NA	Genome_fragment	NA	NA
3300008524_____Ga0111046_100342	4	948	1151	+	3300008524_____Ga0111046_100342_948_1151_+	68	-	45	NA	3300008524	Ga0111046_100342	vOTU_089127	Host-associated	Human	Digestive system	Oral	Host-associated(human)	0.552632			Bacteria	NA	Genome_fragment	NA	NA
3300008524_____Ga0111046_100342	5	1197	1556	+	3300008524_____Ga0111046_100342_1197_1556_+	120	AcrHomolog:AcrIIC2|71.1	-8	NA	3300008524	Ga0111046_100342	vOTU_089127	Host-associated	Human	Digestive system	Oral	Host-associated(human)	0.552632			Bacteria	NA	Genome_fragment	NA	NA
3300008524_____Ga0111046_100342	6	1549	1758	+	3300008524_____Ga0111046_100342_1549_1758_+	70	AcrIIC2-0-3300008524_____Ga0111046_100342_1549_1758_+|HTH_XRE+100.0	-	NA	3300008524	Ga0111046_100342	vOTU_089127	Host-associated	Human	Digestive system	Oral	Host-associated(human)	0.552632			Bacteria	NA	Genome_fragment	NA	NA
3300008547_____Ga0111055_103082	3	1398	1835	-	3300008547_____Ga0111055_103082_1398_1835_-	146	-	1	NA	3300008547	Ga0111055_103082	vOTU_041024	Host-associated	Human	Digestive system	Large intestine	Host-associated(human)	0.217391				13.8	Genome_fragment	55780	Based on predicted genome size for vOTU seed 3300006502_____Ga0100528_101352
3300008547_____Ga0111055_103082	4	1837	2166	-	3300008547_____Ga0111055_103082_1837_2166_-	110	-	1	DUF4313	3300008547	Ga0111055_103082	vOTU_041024	Host-associated	Human	Digestive system	Large intestine	Host-associated(human)	0.217391				13.8	Genome_fragment	55780	Based on predicted genome size for vOTU seed 3300006502_____Ga0100528_101352
3300008547_____Ga0111055_103082	5	2168	2413	-	3300008547_____Ga0111055_103082_2168_2413_-	82	-	-4	NA	3300008547	Ga0111055_103082	vOTU_041024	Host-associated	Human	Digestive system	Large intestine	Host-associated(human)	0.217391				13.8	Genome_fragment	55780	Based on predicted genome size for vOTU seed 3300006502_____Ga0100528_101352
3300008547_____Ga0111055_103082	6	2410	2586	-	3300008547_____Ga0111055_103082_2410_2586_-	59	-	3	NA	3300008547	Ga0111055_103082	vOTU_041024	Host-associated	Human	Digestive system	Large intestine	Host-associated(human)	0.217391				13.8	Genome_fragment	55780	Based on predicted genome size for vOTU seed 3300006502_____Ga0100528_101352
3300008547_____Ga0111055_103082	7	2590	3135	-	3300008547_____Ga0111055_103082_2590_3135_-	182	AcrHomolog:AcrIIA11|77.9	2	NA	3300008547	Ga0111055_103082	vOTU_041024	Host-associated	Human	Digestive system	Large intestine	Host-associated(human)	0.217391				13.8	Genome_fragment	55780	Based on predicted genome size for vOTU seed 3300006502_____Ga0100528_101352
3300008547_____Ga0111055_103082	8	3138	3308	-	3300008547_____Ga0111055_103082_3138_3308_-	57	-	15	NA	3300008547	Ga0111055_103082	vOTU_041024	Host-associated	Human	Digestive system	Large intestine	Host-associated(human)	0.217391				13.8	Genome_fragment	55780	Based on predicted genome size for vOTU seed 3300006502_____Ga0100528_101352
3300008547_____Ga0111055_103082	9	3324	3749	-	3300008547_____Ga0111055_103082_3324_3749_-	142	-	5	NA	3300008547	Ga0111055_103082	vOTU_041024	Host-associated	Human	Digestive system	Large intestine	Host-associated(human)	0.217391				13.8	Genome_fragment	55780	Based on predicted genome size for vOTU seed 3300006502_____Ga0100528_101352
3300008547_____Ga0111055_103082	10	3755	4009	-	3300008547_____Ga0111055_103082_3755_4009_-	85	-	61	NA	3300008547	Ga0111055_103082	vOTU_041024	Host-associated	Human	Digestive system	Large intestine	Host-associated(human)	0.217391				13.8	Genome_fragment	55780	Based on predicted genome size for vOTU seed 3300006502_____Ga0100528_101352
3300008547_____Ga0111055_103082	11	4071	4355	-	3300008547_____Ga0111055_103082_4071_4355_-	95	-	91	NA	3300008547	Ga0111055_103082	vOTU_041024	Host-associated	Human	Digestive system	Large intestine	Host-associated(human)	0.217391				13.8	Genome_fragment	55780	Based on predicted genome size for vOTU seed 3300006502_____Ga0100528_101352
3300008547_____Ga0111055_103082	12	4447	4668	-	3300008547_____Ga0111055_103082_4447_4668_-	74	WP_064786078.1|HTH_XRE-3-AcrIIA11+100.0	-14	HTH_3	3300008547	Ga0111055_103082	vOTU_041024	Host-associated	Human	Digestive system	Large intestine	Host-associated(human)	0.217391				13.8	Genome_fragment	55780	Based on predicted genome size for vOTU seed 3300006502_____Ga0100528_101352
3300008547_____Ga0111055_103082	13	4655	4915	-	3300008547_____Ga0111055_103082_4655_4915_-	87	-	3	NA	3300008547	Ga0111055_103082	vOTU_041024	Host-associated	Human	Digestive system	Large intestine	Host-associated(human)	0.217391				13.8	Genome_fragment	55780	Based on predicted genome size for vOTU seed 3300006502_____Ga0100528_101352
3300008547_____Ga0111055_103082	14	4919	5446	-	3300008547_____Ga0111055_103082_4919_5446_-	176	-	-4	NA	3300008547	Ga0111055_103082	vOTU_041024	Host-associated	Human	Digestive system	Large intestine	Host-associated(human)	0.217391				13.8	Genome_fragment	55780	Based on predicted genome size for vOTU seed 3300006502_____Ga0100528_101352
3300008547_____Ga0111055_103082	15	5443	5763	-	3300008547_____Ga0111055_103082_5443_5763_-	107	-	12	NA	3300008547	Ga0111055_103082	vOTU_041024	Host-associated	Human	Digestive system	Large intestine	Host-associated(human)	0.217391				13.8	Genome_fragment	55780	Based on predicted genome size for vOTU seed 3300006502_____Ga0100528_101352
3300008547_____Ga0111055_103082	16	5776	6192	-	3300008547_____Ga0111055_103082_5776_6192_-	139	-	211	NA	3300008547	Ga0111055_103082	vOTU_041024	Host-associated	Human	Digestive system	Large intestine	Host-associated(human)	0.217391				13.8	Genome_fragment	55780	Based on predicted genome size for vOTU seed 3300006502_____Ga0100528_101352
3300008628_____Ga0111366_100121	4	2861	3283	-	3300008628_____Ga0111366_100121_2861_3283_-	141	AcrIIA5-0-3300008628_____Ga0111366_100121_2861_3283_-|HTH_26+100.0	11	HTH_26	3300008628	Ga0111366_100121	vOTU_002867	Host-associated	Human	Digestive system	Oral	Host-associated(human)	0.451613	Streptococcus_agalactiae;Streptococcus_sp._DD13	CRISPR-spacer	Bacteria	99	High-quality_draft_genome	39534	Based on predicted genome size for vOTU seed 3300008754_____Ga0114089_100271
3300008628_____Ga0111366_100121	5	3295	3717	-	3300008628_____Ga0111366_100121_3295_3717_-	141	AcrHomolog:AcrIIA5|80.0	51	NA	3300008628	Ga0111366_100121	vOTU_002867	Host-associated	Human	Digestive system	Oral	Host-associated(human)	0.451613	Streptococcus_agalactiae;Streptococcus_sp._DD13	CRISPR-spacer	Bacteria	99	High-quality_draft_genome	39534	Based on predicted genome size for vOTU seed 3300008754_____Ga0114089_100271
3300008628_____Ga0111366_100121	6	3769	4002	-	3300008628_____Ga0111366_100121_3769_4002_-	78	-	105	NA	3300008628	Ga0111366_100121	vOTU_002867	Host-associated	Human	Digestive system	Oral	Host-associated(human)	0.451613	Streptococcus_agalactiae;Streptococcus_sp._DD13	CRISPR-spacer	Bacteria	99	High-quality_draft_genome	39534	Based on predicted genome size for vOTU seed 3300008754_____Ga0114089_100271
3300008628_____Ga0111366_100121	7	4108	4290	-	3300008628_____Ga0111366_100121_4108_4290_-	61	-	-	NA	3300008628	Ga0111366_100121	vOTU_002867	Host-associated	Human	Digestive system	Oral	Host-associated(human)	0.451613	Streptococcus_agalactiae;Streptococcus_sp._DD13	CRISPR-spacer	Bacteria	99	High-quality_draft_genome	39534	Based on predicted genome size for vOTU seed 3300008754_____Ga0114089_100271
3300008754_____Ga0114089_100271	5	5509	5931	-	3300008754_____Ga0114089_100271_5509_5931_-	141	AcrIIA5-0-3300008628_____Ga0111366_100121_2861_3283_-|HTH_26+100.0	11	HTH_26	3300008754	Ga0114089_100271	vOTU_002867	Host-associated	Human	Digestive system	Oral	Host-associated(human)	0.380282	Streptococcus_agalactiae;Streptococcus_sp._DD13	CRISPR-spacer	Bacteria	99	High-quality_draft_genome	39534	Clustered by vContact2 with 3300006496_____Ga0100375_1000014
3300008754_____Ga0114089_100271	6	5943	6365	-	3300008754_____Ga0114089_100271_5943_6365_-	141	AcrHomolog:AcrIIA5|80.0	51	NA	3300008754	Ga0114089_100271	vOTU_002867	Host-associated	Human	Digestive system	Oral	Host-associated(human)	0.380282	Streptococcus_agalactiae;Streptococcus_sp._DD13	CRISPR-spacer	Bacteria	99	High-quality_draft_genome	39534	Clustered by vContact2 with 3300006496_____Ga0100375_1000014
3300008754_____Ga0114089_100271	7	6417	6650	-	3300008754_____Ga0114089_100271_6417_6650_-	78	-	105	NA	3300008754	Ga0114089_100271	vOTU_002867	Host-associated	Human	Digestive system	Oral	Host-associated(human)	0.380282	Streptococcus_agalactiae;Streptococcus_sp._DD13	CRISPR-spacer	Bacteria	99	High-quality_draft_genome	39534	Clustered by vContact2 with 3300006496_____Ga0100375_1000014
3300008754_____Ga0114089_100271	8	6756	6938	-	3300008754_____Ga0114089_100271_6756_6938_-	61	-	-	NA	3300008754	Ga0114089_100271	vOTU_002867	Host-associated	Human	Digestive system	Oral	Host-associated(human)	0.380282	Streptococcus_agalactiae;Streptococcus_sp._DD13	CRISPR-spacer	Bacteria	99	High-quality_draft_genome	39534	Clustered by vContact2 with 3300006496_____Ga0100375_1000014
3300009610_____Ga0105340_1000100	21	20141	20371	-	3300009610_____Ga0105340_1000100_20141_20371_-	77	-	24	NA	3300009610	Ga0105340_1000100	vOTU_095586	Environmental	Aquatic	Sediment	Unclassified	Aquatic(sediment)	0.190476			Bacteria	88.78	Genome_fragment	47212	Clustered by vContact2 with 3300015241_____Ga0137418_10000276
3300009610_____Ga0105340_1000100	22	20396	20626	-	3300009610_____Ga0105340_1000100_20396_20626_-	77	AcrHomolog:AcrIIA7|36.8	-4	DUF2829	3300009610	Ga0105340_1000100	vOTU_095586	Environmental	Aquatic	Sediment	Unclassified	Aquatic(sediment)	0.190476			Bacteria	88.78	Genome_fragment	47212	Clustered by vContact2 with 3300015241_____Ga0137418_10000276
3300009610_____Ga0105340_1000100	23	20623	20820	-	3300009610_____Ga0105340_1000100_20623_20820_-	66	3300009610_____Ga0105340_1000100_20623_20820_-|HTH_IclR-0-AcrIIA7+100.0	100	DUF1778	3300009610	Ga0105340_1000100	vOTU_095586	Environmental	Aquatic	Sediment	Unclassified	Aquatic(sediment)	0.190476			Bacteria	88.78	Genome_fragment	47212	Clustered by vContact2 with 3300015241_____Ga0137418_10000276
3300009610_____Ga0105340_1000100	24	20921	21430	-	3300009610_____Ga0105340_1000100_20921_21430_-	170	-	-	DUF669	3300009610	Ga0105340_1000100	vOTU_095586	Environmental	Aquatic	Sediment	Unclassified	Aquatic(sediment)	0.190476			Bacteria	88.78	Genome_fragment	47212	Clustered by vContact2 with 3300015241_____Ga0137418_10000276
3300011229_____Ga0122769_100500	3	1012	1242	-	3300011229_____Ga0122769_100500_1012_1242_-	77	-	-4	NA	3300011229	Ga0122769_100500	vOTU_004621	Engineered	Built environment	City	Subway	Engineered	0.470588	Delftia_lacustris;Delftia_acidovorans	CRISPR-spacer/prophage	Bacteria	21.3	Genome_fragment	62203	Based on predicted genome size for vOTU seed 3300003168_____JGI25828J46368_100004
3300011229_____Ga0122769_100500	4	1239	1541	-	3300011229_____Ga0122769_100500_1239_1541_-	101	-	91	NA	3300011229	Ga0122769_100500	vOTU_004621	Engineered	Built environment	City	Subway	Engineered	0.470588	Delftia_lacustris;Delftia_acidovorans	CRISPR-spacer/prophage	Bacteria	21.3	Genome_fragment	62203	Based on predicted genome size for vOTU seed 3300003168_____JGI25828J46368_100004
3300011229_____Ga0122769_100500	5	1633	2016	-	3300011229_____Ga0122769_100500_1633_2016_-	128	-	52	NA	3300011229	Ga0122769_100500	vOTU_004621	Engineered	Built environment	City	Subway	Engineered	0.470588	Delftia_lacustris;Delftia_acidovorans	CRISPR-spacer/prophage	Bacteria	21.3	Genome_fragment	62203	Based on predicted genome size for vOTU seed 3300003168_____JGI25828J46368_100004
3300011229_____Ga0122769_100500	6	2069	2545	-	3300011229_____Ga0122769_100500_2069_2545_-	159	-	150	NA	3300011229	Ga0122769_100500	vOTU_004621	Engineered	Built environment	City	Subway	Engineered	0.470588	Delftia_lacustris;Delftia_acidovorans	CRISPR-spacer/prophage	Bacteria	21.3	Genome_fragment	62203	Based on predicted genome size for vOTU seed 3300003168_____JGI25828J46368_100004
3300011229_____Ga0122769_100500	7	2696	2941	-	3300011229_____Ga0122769_100500_2696_2941_-	82	AcrHomolog:AcrIF8|44.3	138	NA	3300011229	Ga0122769_100500	vOTU_004621	Engineered	Built environment	City	Subway	Engineered	0.470588	Delftia_lacustris;Delftia_acidovorans	CRISPR-spacer/prophage	Bacteria	21.3	Genome_fragment	62203	Based on predicted genome size for vOTU seed 3300003168_____JGI25828J46368_100004
3300011229_____Ga0122769_100500	8	3080	3286	-	3300011229_____Ga0122769_100500_3080_3286_-	69	3300003166_____JGI25835J46371_100004_7618_7824_-|HTH_8-0-AcrIF8+100.0	-	HTH_8	3300011229	Ga0122769_100500	vOTU_004621	Engineered	Built environment	City	Subway	Engineered	0.470588	Delftia_lacustris;Delftia_acidovorans	CRISPR-spacer/prophage	Bacteria	21.3	Genome_fragment	62203	Based on predicted genome size for vOTU seed 3300003168_____JGI25828J46368_100004
3300011621_____Ga0121108_100249	15	10006	10227	-	3300011621_____Ga0121108_100249_10006_10227_-	74	AcrVA4-0-3300011621_____Ga0121108_100249_10006_10227_-|HTH_23+100.0	-4	KORA	3300011621	Ga0121108_100249	sg_3406	Engineered	Built environment	City	Subway	Engineered	0.272727	Pseudomonas_balearica	CRISPR-spacer	Bacteria	NA	Genome_fragment	NA	NA
3300011621_____Ga0121108_100249	16	10224	10748	-	3300011621_____Ga0121108_100249_10224_10748_-	175	AcrHomolog:AcrVA4|31.2	29	NA	3300011621	Ga0121108_100249	sg_3406	Engineered	Built environment	City	Subway	Engineered	0.272727	Pseudomonas_balearica	CRISPR-spacer	Bacteria	NA	Genome_fragment	NA	NA
3300011621_____Ga0121108_100249	17	10778	10924	-	3300011621_____Ga0121108_100249_10778_10924_-	49	-	146	NA	3300011621	Ga0121108_100249	sg_3406	Engineered	Built environment	City	Subway	Engineered	0.272727	Pseudomonas_balearica	CRISPR-spacer	Bacteria	NA	Genome_fragment	NA	NA
3300011621_____Ga0121108_100249	18	11071	11355	-	3300011621_____Ga0121108_100249_11071_11355_-	95	-	935	NA	3300011621	Ga0121108_100249	sg_3406	Engineered	Built environment	City	Subway	Engineered	0.272727	Pseudomonas_balearica	CRISPR-spacer	Bacteria	NA	Genome_fragment	NA	NA
3300011957_____Ga0120963_100428	8	3530	3805	+	3300011957_____Ga0120963_100428_3530_3805_+	92	AcrHomolog:AcrIIA7|31.0	143	DUF2829	3300011957	Ga0120963_100428	sg_5507	Engineered	Built environment	City	Subway	Engineered	0.607143	Grimontella_sp._AG753;Serratia_marcescens	CRISPR-spacer	Bacteria	42	Genome_fragment	43811	Clustered by vContact2 with 3300005613_____Ga0074649_1000809
3300011957_____Ga0120963_100428	9	3949	4317	+	3300011957_____Ga0120963_100428_3949_4317_+	123	-	102	NA	3300011957	Ga0120963_100428	sg_5507	Engineered	Built environment	City	Subway	Engineered	0.607143	Grimontella_sp._AG753;Serratia_marcescens	CRISPR-spacer	Bacteria	42	Genome_fragment	43811	Clustered by vContact2 with 3300005613_____Ga0074649_1000809
3300011957_____Ga0120963_100428	10	4420	4752	+	3300011957_____Ga0120963_100428_4420_4752_+	111	-	6	DUF1737	3300011957	Ga0120963_100428	sg_5507	Engineered	Built environment	City	Subway	Engineered	0.607143	Grimontella_sp._AG753;Serratia_marcescens	CRISPR-spacer	Bacteria	42	Genome_fragment	43811	Clustered by vContact2 with 3300005613_____Ga0074649_1000809
3300011957_____Ga0120963_100428	11	4759	5277	+	3300011957_____Ga0120963_100428_4759_5277_+	173	AcrIIA7-2-3300011957_____Ga0120963_100428_4759_5277_+|HTH_7+100.0	-	NA	3300011957	Ga0120963_100428	sg_5507	Engineered	Built environment	City	Subway	Engineered	0.607143	Grimontella_sp._AG753;Serratia_marcescens	CRISPR-spacer	Bacteria	42	Genome_fragment	43811	Clustered by vContact2 with 3300005613_____Ga0074649_1000809
3300012202_____Ga0137363_10000041	65	50632	50916	-	3300012202_____Ga0137363_10000041_50632_50916_-	95	-	0	NA	3300012202	Ga0137363_10000041	vOTU_099233	Environmental	Terrestrial	Soil		Terrestrial(soil)	0.154762			Bacteria	100	High-quality_draft_genome	60071	Circular contig
3300012202_____Ga0137363_10000041	66	50917	51330	-	3300012202_____Ga0137363_10000041_50917_51330_-	138	-	9	NA	3300012202	Ga0137363_10000041	vOTU_099233	Environmental	Terrestrial	Soil		Terrestrial(soil)	0.154762			Bacteria	100	High-quality_draft_genome	60071	Circular contig
3300012202_____Ga0137363_10000041	67	51340	51603	-	3300012202_____Ga0137363_10000041_51340_51603_-	88	AcrHomolog:AcrIIA7|35.0	-113	DUF2829	3300012202	Ga0137363_10000041	vOTU_099233	Environmental	Terrestrial	Soil		Terrestrial(soil)	0.154762			Bacteria	100	High-quality_draft_genome	60071	Circular contig
3300012202_____Ga0137363_10000041	68	51491	51811	-	3300012202_____Ga0137363_10000041_51491_51811_-	107	3300012202_____Ga0137363_10000041_51491_51811_-|HTH_31-0-AcrIIA7+100.0	125	HTH_31	3300012202	Ga0137363_10000041	vOTU_099233	Environmental	Terrestrial	Soil		Terrestrial(soil)	0.154762			Bacteria	100	High-quality_draft_genome	60071	Circular contig
3300012202_____Ga0137363_10000041	69	51937	52158	-	3300012202_____Ga0137363_10000041_51937_52158_-	74	-	-	NA	3300012202	Ga0137363_10000041	vOTU_099233	Environmental	Terrestrial	Soil		Terrestrial(soil)	0.154762			Bacteria	100	High-quality_draft_genome	60071	Circular contig
3300012361_____Ga0137360_10000067	10	5242	5463	+	3300012361_____Ga0137360_10000067_5242_5463_+	74	-	125	NA	3300012361	Ga0137360_10000067	vOTU_099233	Environmental	Terrestrial	Soil		Terrestrial(soil)	0.168831			Bacteria	91.84	High-quality_draft_genome	60071	Based on predicted genome size for vOTU seed 3300012202_____Ga0137363_10000041
3300012361_____Ga0137360_10000067	11	5589	5909	+	3300012361_____Ga0137360_10000067_5589_5909_+	107	3300012202_____Ga0137363_10000041_51491_51811_-|HTH_31-0-AcrIIA7+100.0	-113	HTH_31	3300012361	Ga0137360_10000067	vOTU_099233	Environmental	Terrestrial	Soil		Terrestrial(soil)	0.168831			Bacteria	91.84	High-quality_draft_genome	60071	Based on predicted genome size for vOTU seed 3300012202_____Ga0137363_10000041
3300012361_____Ga0137360_10000067	12	5797	6060	+	3300012361_____Ga0137360_10000067_5797_6060_+	88	AcrHomolog:AcrIIA7|35.0	9	DUF2829	3300012361	Ga0137360_10000067	vOTU_099233	Environmental	Terrestrial	Soil		Terrestrial(soil)	0.168831			Bacteria	91.84	High-quality_draft_genome	60071	Based on predicted genome size for vOTU seed 3300012202_____Ga0137363_10000041
3300012361_____Ga0137360_10000067	13	6070	6483	+	3300012361_____Ga0137360_10000067_6070_6483_+	138	-	6	NA	3300012361	Ga0137360_10000067	vOTU_099233	Environmental	Terrestrial	Soil		Terrestrial(soil)	0.168831			Bacteria	91.84	High-quality_draft_genome	60071	Based on predicted genome size for vOTU seed 3300012202_____Ga0137363_10000041
3300012361_____Ga0137360_10000067	14	6490	6768	+	3300012361_____Ga0137360_10000067_6490_6768_+	93	-	-	NA	3300012361	Ga0137360_10000067	vOTU_099233	Environmental	Terrestrial	Soil		Terrestrial(soil)	0.168831			Bacteria	91.84	High-quality_draft_genome	60071	Based on predicted genome size for vOTU seed 3300012202_____Ga0137363_10000041
3300012925_____Ga0137419_10000002	70	63918	64106	-	3300012925_____Ga0137419_10000002_63918_64106_-	63	-	138	NA	3300012925	Ga0137419_10000002	vOTU_099948	Environmental	Terrestrial	Soil		Terrestrial(soil)	0.184466			Bacteria	100	High-quality_draft_genome	78811	Circular contig
3300012925_____Ga0137419_10000002	71	64245	64520	-	3300012925_____Ga0137419_10000002_64245_64520_-	92	AcrHomolog:AcrIIA7|35.3	19	DUF2829	3300012925	Ga0137419_10000002	vOTU_099948	Environmental	Terrestrial	Soil		Terrestrial(soil)	0.184466			Bacteria	100	High-quality_draft_genome	78811	Circular contig
3300012925_____Ga0137419_10000002	72	64540	64788	-	3300012925_____Ga0137419_10000002_64540_64788_-	83	-	1	NA	3300012925	Ga0137419_10000002	vOTU_099948	Environmental	Terrestrial	Soil		Terrestrial(soil)	0.184466			Bacteria	100	High-quality_draft_genome	78811	Circular contig
3300012925_____Ga0137419_10000002	73	64790	65116	-	3300012925_____Ga0137419_10000002_64790_65116_-	109	-	11	NA	3300012925	Ga0137419_10000002	vOTU_099948	Environmental	Terrestrial	Soil		Terrestrial(soil)	0.184466			Bacteria	100	High-quality_draft_genome	78811	Circular contig
3300012925_____Ga0137419_10000002	74	65128	65397	-	3300012925_____Ga0137419_10000002_65128_65397_-	90	3300012925_____Ga0137419_10000002_65128_65397_-|HTH_38-2-AcrIIA7+100.0	4	HTH_38	3300012925	Ga0137419_10000002	vOTU_099948	Environmental	Terrestrial	Soil		Terrestrial(soil)	0.184466			Bacteria	100	High-quality_draft_genome	78811	Circular contig
3300012925_____Ga0137419_10000002	75	65402	65626	-	3300012925_____Ga0137419_10000002_65402_65626_-	75	-	1	NA	3300012925	Ga0137419_10000002	vOTU_099948	Environmental	Terrestrial	Soil		Terrestrial(soil)	0.184466			Bacteria	100	High-quality_draft_genome	78811	Circular contig
3300012925_____Ga0137419_10000002	76	65628	65960	-	3300012925_____Ga0137419_10000002_65628_65960_-	111	-	-	Bac_DnaA_C	3300012925	Ga0137419_10000002	vOTU_099948	Environmental	Terrestrial	Soil		Terrestrial(soil)	0.184466			Bacteria	100	High-quality_draft_genome	78811	Circular contig
3300012940_____Ga0164243_10002086	8	6588	6899	+	3300012940_____Ga0164243_10002086_6588_6899_+	104	AcrHomolog:AcrIIA7|30.0	13	DUF2829	3300012940	Ga0164243_10002086	sg_266641	Environmental	Terrestrial	Soil		Terrestrial(soil)	0.341463			Bacteria	66.88	Genome_fragment	49940	Clustered by vContact2 with 2546825632_____2546829992
3300012940_____Ga0164243_10002086	9	6913	7269	+	3300012940_____Ga0164243_10002086_6913_7269_+	119	AcrIIA7-0-3300012940_____Ga0164243_10002086_6913_7269_+|HTH_17+100.0	119	HTH_17	3300012940	Ga0164243_10002086	sg_266641	Environmental	Terrestrial	Soil		Terrestrial(soil)	0.341463			Bacteria	66.88	Genome_fragment	49940	Clustered by vContact2 with 2546825632_____2546829992
3300012940_____Ga0164243_10002086	10	7389	7946	+	3300012940_____Ga0164243_10002086_7389_7946_+	186	-	-	NA	3300012940	Ga0164243_10002086	sg_266641	Environmental	Terrestrial	Soil		Terrestrial(soil)	0.341463			Bacteria	66.88	Genome_fragment	49940	Clustered by vContact2 with 2546825632_____2546829992
3300013902_____Ga0116620_1000680	6	11277	11588	+	3300013902_____Ga0116620_1000680_11277_11588_+	104	-	19	NA	3300013902	Ga0116620_1000680	sg_271848	Host-associated	Animal	Digestive system	Fecal	Host-associated(other)	0.5				NA	Genome_fragment	NA	NA
3300013902_____Ga0116620_1000680	7	11608	12093	+	3300013902_____Ga0116620_1000680_11608_12093_+	162	AcrHomolog:AcrVA1|25.9	13	NA	3300013902	Ga0116620_1000680	sg_271848	Host-associated	Animal	Digestive system	Fecal	Host-associated(other)	0.5				NA	Genome_fragment	NA	NA
3300013902_____Ga0116620_1000680	8	12107	12547	+	3300013902_____Ga0116620_1000680_12107_12547_+	147	AcrVA1-0-3300013902_____Ga0116620_1000680_12107_12547_+|HTH_XRE+100.0	-	HTH_3	3300013902	Ga0116620_1000680	sg_271848	Host-associated	Animal	Digestive system	Fecal	Host-associated(other)	0.5				NA	Genome_fragment	NA	NA
3300014203_____Ga0172378_10000784	13	10886	11353	-	3300014203_____Ga0172378_10000784_10886_11353_-	156	AcrHomolog:AcrIIA7|38.5	63	DUF2829	3300014203	Ga0172378_10000784	sg_28156	Environmental	Aquatic	Freshwater	Groundwater	Freshwater	0.352941			Bacteria	47.22	Genome_fragment	60761	Clustered by vContact2 with 3300014613_____Ga0180008_1000188
3300014203_____Ga0172378_10000784	14	11417	11944	-	3300014203_____Ga0172378_10000784_11417_11944_-	176	3300014203_____Ga0172378_10000784_11417_11944_-|HTH_38-0-AcrIIA7+100.0	-8	NA	3300014203	Ga0172378_10000784	sg_28156	Environmental	Aquatic	Freshwater	Groundwater	Freshwater	0.352941			Bacteria	47.22	Genome_fragment	60761	Clustered by vContact2 with 3300014613_____Ga0180008_1000188
3300014203_____Ga0172378_10000784	15	11937	12446	-	3300014203_____Ga0172378_10000784_11937_12446_-	170	-	-4	Phage_lysis	3300014203	Ga0172378_10000784	sg_28156	Environmental	Aquatic	Freshwater	Groundwater	Freshwater	0.352941			Bacteria	47.22	Genome_fragment	60761	Clustered by vContact2 with 3300014613_____Ga0180008_1000188
3300014203_____Ga0172378_10000784	16	12443	12910	-	3300014203_____Ga0172378_10000784_12443_12910_-	156	-	-4	Phage_lysozyme	3300014203	Ga0172378_10000784	sg_28156	Environmental	Aquatic	Freshwater	Groundwater	Freshwater	0.352941			Bacteria	47.22	Genome_fragment	60761	Clustered by vContact2 with 3300014613_____Ga0180008_1000188
3300014203_____Ga0172378_10000784	17	12907	13122	-	3300014203_____Ga0172378_10000784_12907_13122_-	72	-	-	Phage_holin_2_2	3300014203	Ga0172378_10000784	sg_28156	Environmental	Aquatic	Freshwater	Groundwater	Freshwater	0.352941			Bacteria	47.22	Genome_fragment	60761	Clustered by vContact2 with 3300014613_____Ga0180008_1000188
3300014527_____Ga0169738_100389	39	28657	29160	-	3300014527_____Ga0169738_100389_28657_29160_-	168	AcrHomolog:AcrIIA9|38.5	66	PcfK	3300014527	Ga0169738_100389	sg_278493	Host-associated	Human	Digestive system	Large intestine	Host-associated(human)	0.293103	Coprobacillus_sp._8_2_54BFAA;Coprobacillus_sp._D7	CRISPR-spacer	Bacteria	NA	Genome_fragment	NA	NA
3300014527_____Ga0169738_100389	40	29227	29364	-	3300014527_____Ga0169738_100389_29227_29364_-	46	-	58	NA	3300014527	Ga0169738_100389	sg_278493	Host-associated	Human	Digestive system	Large intestine	Host-associated(human)	0.293103	Coprobacillus_sp._8_2_54BFAA;Coprobacillus_sp._D7	CRISPR-spacer	Bacteria	NA	Genome_fragment	NA	NA
3300014527_____Ga0169738_100389	41	29423	29674	-	3300014527_____Ga0169738_100389_29423_29674_-	84	3300014527_____Ga0169738_100389_29423_29674_-|HTH_17-1-AcrIIA9+100.0	42	HTH_17	3300014527	Ga0169738_100389	sg_278493	Host-associated	Human	Digestive system	Large intestine	Host-associated(human)	0.293103	Coprobacillus_sp._8_2_54BFAA;Coprobacillus_sp._D7	CRISPR-spacer	Bacteria	NA	Genome_fragment	NA	NA
3300014527_____Ga0169738_100389	42	29717	29938	-	3300014527_____Ga0169738_100389_29717_29938_-	74	-	-	NA	3300014527	Ga0169738_100389	sg_278493	Host-associated	Human	Digestive system	Large intestine	Host-associated(human)	0.293103	Coprobacillus_sp._8_2_54BFAA;Coprobacillus_sp._D7	CRISPR-spacer	Bacteria	NA	Genome_fragment	NA	NA
3300014528_____Ga0169870_100067	119	93016	93339	-	3300014528_____Ga0169870_100067_93016_93339_-	108	-	-1	NA	3300014528	Ga0169870_100067	vOTU_000386	Host-associated	Human	Digestive system	Large intestine	Host-associated(human)	0.455782	Bacteroides_eggerthii;Bacteroides_fragilis;Bacteroides_pyogenes;Bacteroides_sp._3_1_33FAA;unclassified	CRISPR-spacer	Bacteria	100	High-quality_draft_genome	112459	Circular contig
3300014528_____Ga0169870_100067	120	93339	93881	-	3300014528_____Ga0169870_100067_93339_93881_-	181	AcrHomolog:AcrIIA7|30.4	3	DUF2829	3300014528	Ga0169870_100067	vOTU_000386	Host-associated	Human	Digestive system	Large intestine	Host-associated(human)	0.455782	Bacteroides_eggerthii;Bacteroides_fragilis;Bacteroides_pyogenes;Bacteroides_sp._3_1_33FAA;unclassified	CRISPR-spacer	Bacteria	100	High-quality_draft_genome	112459	Circular contig
3300014528_____Ga0169870_100067	121	93885	94298	-	3300014528_____Ga0169870_100067_93885_94298_-	138	-	-4	NA	3300014528	Ga0169870_100067	vOTU_000386	Host-associated	Human	Digestive system	Large intestine	Host-associated(human)	0.455782	Bacteroides_eggerthii;Bacteroides_fragilis;Bacteroides_pyogenes;Bacteroides_sp._3_1_33FAA;unclassified	CRISPR-spacer	Bacteria	100	High-quality_draft_genome	112459	Circular contig
3300014528_____Ga0169870_100067	122	94295	94504	-	3300014528_____Ga0169870_100067_94295_94504_-	70	7000000570_____SRS051882_Baylor_scaffold_27412_2660_2902_-|HTH_32-1-AcrIIA7+100.0	299	NA	3300014528	Ga0169870_100067	vOTU_000386	Host-associated	Human	Digestive system	Large intestine	Host-associated(human)	0.455782	Bacteroides_eggerthii;Bacteroides_fragilis;Bacteroides_pyogenes;Bacteroides_sp._3_1_33FAA;unclassified	CRISPR-spacer	Bacteria	100	High-quality_draft_genome	112459	Circular contig
3300014545_____Ga0134392_100883	3	668	994	+	3300014545_____Ga0134392_100883_668_994_+	109	3300014545_____Ga0134392_100883_668_994_+|HTH_26-1-AcrVA3+100.0	147	HTH_26	3300014545	Ga0134392_100883	sg_278761	Host-associated	Human	Digestive system	Large intestine	Host-associated(human)	0.318182				NA	Genome_fragment	NA	NA
3300014545_____Ga0134392_100883	4	1142	1522	+	3300014545_____Ga0134392_100883_1142_1522_+	127	-	66	NA	3300014545	Ga0134392_100883	sg_278761	Host-associated	Human	Digestive system	Large intestine	Host-associated(human)	0.318182				NA	Genome_fragment	NA	NA
3300014545_____Ga0134392_100883	5	1589	2110	+	3300014545_____Ga0134392_100883_1589_2110_+	174	AcrHomolog:AcrVA3|34.1	-	NA	3300014545	Ga0134392_100883	sg_278761	Host-associated	Human	Digestive system	Large intestine	Host-associated(human)	0.318182				NA	Genome_fragment	NA	NA
3300014556_____Ga0134403_100168	20	12414	12683	-	3300014556_____Ga0134403_100168_12414_12683_-	90	-	-1	NA	3300014556	Ga0134403_100168	vOTU_044636	Host-associated	Human	Digestive system	Large intestine	Host-associated(human)	0.372093			Bacteria	99.78	High-quality_draft_genome	55780	Based on predicted genome size for vOTU seed 3300014790_____Ga0134419_1000153					reverse transcriptase pfam00078
3300014556_____Ga0134403_100168	21	12683	12955	-	3300014556_____Ga0134403_100168_12683_12955_-	91	-	94	NA	3300014556	Ga0134403_100168	vOTU_044636	Host-associated	Human	Digestive system	Large intestine	Host-associated(human)	0.372093			Bacteria	99.78	High-quality_draft_genome	55780	Based on predicted genome size for vOTU seed 3300014790_____Ga0134419_1000153					reverse transcriptase pfam00078
3300014556_____Ga0134403_100168	22	13050	13367	-	3300014556_____Ga0134403_100168_13050_13367_-	106	-	2	NA	3300014556	Ga0134403_100168	vOTU_044636	Host-associated	Human	Digestive system	Large intestine	Host-associated(human)	0.372093			Bacteria	99.78	High-quality_draft_genome	55780	Based on predicted genome size for vOTU seed 3300014790_____Ga0134419_1000153					reverse transcriptase pfam00078
3300014556_____Ga0134403_100168	23	13370	13684	-	3300014556_____Ga0134403_100168_13370_13684_-	105	-	-1	NA	3300014556	Ga0134403_100168	vOTU_044636	Host-associated	Human	Digestive system	Large intestine	Host-associated(human)	0.372093			Bacteria	99.78	High-quality_draft_genome	55780	Based on predicted genome size for vOTU seed 3300014790_____Ga0134419_1000153					reverse transcriptase pfam00078
3300014556_____Ga0134403_100168	24	13684	14121	-	3300014556_____Ga0134403_100168_13684_14121_-	146	-	1	NA	3300014556	Ga0134403_100168	vOTU_044636	Host-associated	Human	Digestive system	Large intestine	Host-associated(human)	0.372093			Bacteria	99.78	High-quality_draft_genome	55780	Based on predicted genome size for vOTU seed 3300014790_____Ga0134419_1000153					reverse transcriptase pfam00078
3300014556_____Ga0134403_100168	25	14123	14452	-	3300014556_____Ga0134403_100168_14123_14452_-	110	-	1	DUF4313	3300014556	Ga0134403_100168	vOTU_044636	Host-associated	Human	Digestive system	Large intestine	Host-associated(human)	0.372093			Bacteria	99.78	High-quality_draft_genome	55780	Based on predicted genome size for vOTU seed 3300014790_____Ga0134419_1000153					reverse transcriptase pfam00078
3300014556_____Ga0134403_100168	26	14454	14699	-	3300014556_____Ga0134403_100168_14454_14699_-	82	-	-4	NA	3300014556	Ga0134403_100168	vOTU_044636	Host-associated	Human	Digestive system	Large intestine	Host-associated(human)	0.372093			Bacteria	99.78	High-quality_draft_genome	55780	Based on predicted genome size for vOTU seed 3300014790_____Ga0134419_1000153					reverse transcriptase pfam00078
3300014556_____Ga0134403_100168	27	14696	14872	-	3300014556_____Ga0134403_100168_14696_14872_-	59	-	3	NA	3300014556	Ga0134403_100168	vOTU_044636	Host-associated	Human	Digestive system	Large intestine	Host-associated(human)	0.372093			Bacteria	99.78	High-quality_draft_genome	55780	Based on predicted genome size for vOTU seed 3300014790_____Ga0134419_1000153					reverse transcriptase pfam00078
3300014556_____Ga0134403_100168	28	14876	15421	-	3300014556_____Ga0134403_100168_14876_15421_-	182	AcrHomolog:AcrIIA11|80.7	2	NA	3300014556	Ga0134403_100168	vOTU_044636	Host-associated	Human	Digestive system	Large intestine	Host-associated(human)	0.372093			Bacteria	99.78	High-quality_draft_genome	55780	Based on predicted genome size for vOTU seed 3300014790_____Ga0134419_1000153					reverse transcriptase pfam00078
3300014556_____Ga0134403_100168	29	15424	15594	-	3300014556_____Ga0134403_100168_15424_15594_-	57	-	15	NA	3300014556	Ga0134403_100168	vOTU_044636	Host-associated	Human	Digestive system	Large intestine	Host-associated(human)	0.372093			Bacteria	99.78	High-quality_draft_genome	55780	Based on predicted genome size for vOTU seed 3300014790_____Ga0134419_1000153					reverse transcriptase pfam00078
3300014556_____Ga0134403_100168	30	15610	16035	-	3300014556_____Ga0134403_100168_15610_16035_-	142	-	4	NA	3300014556	Ga0134403_100168	vOTU_044636	Host-associated	Human	Digestive system	Large intestine	Host-associated(human)	0.372093			Bacteria	99.78	High-quality_draft_genome	55780	Based on predicted genome size for vOTU seed 3300014790_____Ga0134419_1000153					reverse transcriptase pfam00078
3300014556_____Ga0134403_100168	31	16040	16291	-	3300014556_____Ga0134403_100168_16040_16291_-	84	-	61	NA	3300014556	Ga0134403_100168	vOTU_044636	Host-associated	Human	Digestive system	Large intestine	Host-associated(human)	0.372093			Bacteria	99.78	High-quality_draft_genome	55780	Based on predicted genome size for vOTU seed 3300014790_____Ga0134419_1000153					reverse transcriptase pfam00078
3300014556_____Ga0134403_100168	32	16353	16637	-	3300014556_____Ga0134403_100168_16353_16637_-	95	-	91	NA	3300014556	Ga0134403_100168	vOTU_044636	Host-associated	Human	Digestive system	Large intestine	Host-associated(human)	0.372093			Bacteria	99.78	High-quality_draft_genome	55780	Based on predicted genome size for vOTU seed 3300014790_____Ga0134419_1000153					reverse transcriptase pfam00078
3300014556_____Ga0134403_100168	33	16729	16950	-	3300014556_____Ga0134403_100168_16729_16950_-	74	WP_064786078.1|HTH_XRE-3-AcrIIA11+100.0	-14	HTH_3	3300014556	Ga0134403_100168	vOTU_044636	Host-associated	Human	Digestive system	Large intestine	Host-associated(human)	0.372093			Bacteria	99.78	High-quality_draft_genome	55780	Based on predicted genome size for vOTU seed 3300014790_____Ga0134419_1000153					reverse transcriptase pfam00078
3300014556_____Ga0134403_100168	34	16937	17197	-	3300014556_____Ga0134403_100168_16937_17197_-	87	-	3	NA	3300014556	Ga0134403_100168	vOTU_044636	Host-associated	Human	Digestive system	Large intestine	Host-associated(human)	0.372093			Bacteria	99.78	High-quality_draft_genome	55780	Based on predicted genome size for vOTU seed 3300014790_____Ga0134419_1000153					reverse transcriptase pfam00078
3300014556_____Ga0134403_100168	35	17201	17728	-	3300014556_____Ga0134403_100168_17201_17728_-	176	-	-4	NA	3300014556	Ga0134403_100168	vOTU_044636	Host-associated	Human	Digestive system	Large intestine	Host-associated(human)	0.372093			Bacteria	99.78	High-quality_draft_genome	55780	Based on predicted genome size for vOTU seed 3300014790_____Ga0134419_1000153					reverse transcriptase pfam00078
3300014556_____Ga0134403_100168	36	17725	18045	-	3300014556_____Ga0134403_100168_17725_18045_-	107	-	12	NA	3300014556	Ga0134403_100168	vOTU_044636	Host-associated	Human	Digestive system	Large intestine	Host-associated(human)	0.372093			Bacteria	99.78	High-quality_draft_genome	55780	Based on predicted genome size for vOTU seed 3300014790_____Ga0134419_1000153					reverse transcriptase pfam00078
3300014556_____Ga0134403_100168	37	18058	18474	-	3300014556_____Ga0134403_100168_18058_18474_-	139	-	211	NA	3300014556	Ga0134403_100168	vOTU_044636	Host-associated	Human	Digestive system	Large intestine	Host-associated(human)	0.372093			Bacteria	99.78	High-quality_draft_genome	55780	Based on predicted genome size for vOTU seed 3300014790_____Ga0134419_1000153					reverse transcriptase pfam00078
3300014564_____Ga0169885_102155	16	9517	9885	-	3300014564_____Ga0169885_102155_9517_9885_-	123	-	1	NA	3300014564	Ga0169885_102155	vOTU_075050	Host-associated	Human	Digestive system	Large intestine	Host-associated(human)	0.25				NA	Genome_fragment	NA	NA
3300014564_____Ga0169885_102155	17	9887	10306	-	3300014564_____Ga0169885_102155_9887_10306_-	140	AcrIIA11-0-WP_021633245.1|HTH_32+100.0	-4	NA	3300014564	Ga0169885_102155	vOTU_075050	Host-associated	Human	Digestive system	Large intestine	Host-associated(human)	0.25				NA	Genome_fragment	NA	NA
3300014564_____Ga0169885_102155	18	10303	10800	-	3300014564_____Ga0169885_102155_10303_10800_-	166	AcrHomolog:AcrIIA11|48.5	-4	NA	3300014564	Ga0169885_102155	vOTU_075050	Host-associated	Human	Digestive system	Large intestine	Host-associated(human)	0.25				NA	Genome_fragment	NA	NA
3300014564_____Ga0169885_102155	19	10797	11352	-	3300014564_____Ga0169885_102155_10797_11352_-	185.333	-	-	NA	3300014564	Ga0169885_102155	vOTU_075050	Host-associated	Human	Digestive system	Large intestine	Host-associated(human)	0.25				NA	Genome_fragment	NA	NA
3300014790_____Ga0134419_1000153	60	46110	46526	+	3300014790_____Ga0134419_1000153_46110_46526_+	139	-	12	NA	3300014790	Ga0134419_1000153	vOTU_044636	Host-associated	Human	Digestive system	Large intestine	Host-associated(human)	0.402299			Bacteria	99	High-quality_draft_genome	55780	Clustered by vContact2 with 3300008482_____Ga0115187_100275					reverse transcriptase pfam00078
3300014790_____Ga0134419_1000153	61	46539	46859	+	3300014790_____Ga0134419_1000153_46539_46859_+	107	-	-4	NA	3300014790	Ga0134419_1000153	vOTU_044636	Host-associated	Human	Digestive system	Large intestine	Host-associated(human)	0.402299			Bacteria	99	High-quality_draft_genome	55780	Clustered by vContact2 with 3300008482_____Ga0115187_100275					reverse transcriptase pfam00078
3300014790_____Ga0134419_1000153	62	46856	47383	+	3300014790_____Ga0134419_1000153_46856_47383_+	176	-	3	NA	3300014790	Ga0134419_1000153	vOTU_044636	Host-associated	Human	Digestive system	Large intestine	Host-associated(human)	0.402299			Bacteria	99	High-quality_draft_genome	55780	Clustered by vContact2 with 3300008482_____Ga0115187_100275					reverse transcriptase pfam00078
3300014790_____Ga0134419_1000153	63	47387	47647	+	3300014790_____Ga0134419_1000153_47387_47647_+	87	-	-14	NA	3300014790	Ga0134419_1000153	vOTU_044636	Host-associated	Human	Digestive system	Large intestine	Host-associated(human)	0.402299			Bacteria	99	High-quality_draft_genome	55780	Clustered by vContact2 with 3300008482_____Ga0115187_100275					reverse transcriptase pfam00078
3300014790_____Ga0134419_1000153	64	47634	47855	+	3300014790_____Ga0134419_1000153_47634_47855_+	74	WP_064786078.1|HTH_XRE-3-AcrIIA11+98.6	91	HTH_3	3300014790	Ga0134419_1000153	vOTU_044636	Host-associated	Human	Digestive system	Large intestine	Host-associated(human)	0.402299			Bacteria	99	High-quality_draft_genome	55780	Clustered by vContact2 with 3300008482_____Ga0115187_100275					reverse transcriptase pfam00078
3300014790_____Ga0134419_1000153	65	47947	48231	+	3300014790_____Ga0134419_1000153_47947_48231_+	95	-	61	NA	3300014790	Ga0134419_1000153	vOTU_044636	Host-associated	Human	Digestive system	Large intestine	Host-associated(human)	0.402299			Bacteria	99	High-quality_draft_genome	55780	Clustered by vContact2 with 3300008482_____Ga0115187_100275					reverse transcriptase pfam00078
3300014790_____Ga0134419_1000153	66	48293	48547	+	3300014790_____Ga0134419_1000153_48293_48547_+	85	-	5	NA	3300014790	Ga0134419_1000153	vOTU_044636	Host-associated	Human	Digestive system	Large intestine	Host-associated(human)	0.402299			Bacteria	99	High-quality_draft_genome	55780	Clustered by vContact2 with 3300008482_____Ga0115187_100275					reverse transcriptase pfam00078
3300014790_____Ga0134419_1000153	67	48553	48978	+	3300014790_____Ga0134419_1000153_48553_48978_+	142	-	15	NA	3300014790	Ga0134419_1000153	vOTU_044636	Host-associated	Human	Digestive system	Large intestine	Host-associated(human)	0.402299			Bacteria	99	High-quality_draft_genome	55780	Clustered by vContact2 with 3300008482_____Ga0115187_100275					reverse transcriptase pfam00078
3300014790_____Ga0134419_1000153	68	48994	49164	+	3300014790_____Ga0134419_1000153_48994_49164_+	57	-	2	NA	3300014790	Ga0134419_1000153	vOTU_044636	Host-associated	Human	Digestive system	Large intestine	Host-associated(human)	0.402299			Bacteria	99	High-quality_draft_genome	55780	Clustered by vContact2 with 3300008482_____Ga0115187_100275					reverse transcriptase pfam00078
3300014790_____Ga0134419_1000153	69	49167	49712	+	3300014790_____Ga0134419_1000153_49167_49712_+	182	AcrHomolog:AcrIIA11|77.9	3	NA	3300014790	Ga0134419_1000153	vOTU_044636	Host-associated	Human	Digestive system	Large intestine	Host-associated(human)	0.402299			Bacteria	99	High-quality_draft_genome	55780	Clustered by vContact2 with 3300008482_____Ga0115187_100275					reverse transcriptase pfam00078
3300014790_____Ga0134419_1000153	70	49716	49892	+	3300014790_____Ga0134419_1000153_49716_49892_+	59	-	-4	NA	3300014790	Ga0134419_1000153	vOTU_044636	Host-associated	Human	Digestive system	Large intestine	Host-associated(human)	0.402299			Bacteria	99	High-quality_draft_genome	55780	Clustered by vContact2 with 3300008482_____Ga0115187_100275					reverse transcriptase pfam00078
3300014790_____Ga0134419_1000153	71	49889	50134	+	3300014790_____Ga0134419_1000153_49889_50134_+	82	-	1	NA	3300014790	Ga0134419_1000153	vOTU_044636	Host-associated	Human	Digestive system	Large intestine	Host-associated(human)	0.402299			Bacteria	99	High-quality_draft_genome	55780	Clustered by vContact2 with 3300008482_____Ga0115187_100275					reverse transcriptase pfam00078
3300014790_____Ga0134419_1000153	72	50136	50465	+	3300014790_____Ga0134419_1000153_50136_50465_+	110	-	1	DUF4313	3300014790	Ga0134419_1000153	vOTU_044636	Host-associated	Human	Digestive system	Large intestine	Host-associated(human)	0.402299			Bacteria	99	High-quality_draft_genome	55780	Clustered by vContact2 with 3300008482_____Ga0115187_100275					reverse transcriptase pfam00078
3300014790_____Ga0134419_1000153	73	50467	50904	+	3300014790_____Ga0134419_1000153_50467_50904_+	146	-	-	NA	3300014790	Ga0134419_1000153	vOTU_044636	Host-associated	Human	Digestive system	Large intestine	Host-associated(human)	0.402299			Bacteria	99	High-quality_draft_genome	55780	Clustered by vContact2 with 3300008482_____Ga0115187_100275					reverse transcriptase pfam00078
3300014963_____Ga0134523_1001196	58	46760	47188	+	3300014963_____Ga0134523_1001196_46760_47188_+	143	AcrHomolog:AcrIIA5|61.4	13	NA	3300014963	Ga0134523_1001196	vOTU_002686	Host-associated	Human	Digestive system	Large intestine	Host-associated(human)	0.352941	Streptococcus_agalactiae;Streptococcus_macacae;Streptococcus_salivarius;Streptococcus_sobrinus;Streptococcus_sp._449_SSPC;Streptococcus_sp._C150	CRISPR-spacer		NA	Genome_fragment	NA	NA
3300014963_____Ga0134523_1001196	59	47202	47342	+	3300014963_____Ga0134523_1001196_47202_47342_+	47	-	12	NA	3300014963	Ga0134523_1001196	vOTU_002686	Host-associated	Human	Digestive system	Large intestine	Host-associated(human)	0.352941	Streptococcus_agalactiae;Streptococcus_macacae;Streptococcus_salivarius;Streptococcus_sobrinus;Streptococcus_sp._449_SSPC;Streptococcus_sp._C150	CRISPR-spacer		NA	Genome_fragment	NA	NA
3300014963_____Ga0134523_1001196	60	47355	47624	+	3300014963_____Ga0134523_1001196_47355_47624_+	90	AcrIIA5-0-3300006250_____Ga0099391_100237_45158_45580_+|HTH_26+100.0	63	NA	3300014963	Ga0134523_1001196	vOTU_002686	Host-associated	Human	Digestive system	Large intestine	Host-associated(human)	0.352941	Streptococcus_agalactiae;Streptococcus_macacae;Streptococcus_salivarius;Streptococcus_sobrinus;Streptococcus_sp._449_SSPC;Streptococcus_sp._C150	CRISPR-spacer		NA	Genome_fragment	NA	NA
3300014963_____Ga0134523_1001196	61	47688	47951	+	3300014963_____Ga0134523_1001196_47688_47951_+	88	-	25	NA	3300014963	Ga0134523_1001196	vOTU_002686	Host-associated	Human	Digestive system	Large intestine	Host-associated(human)	0.352941	Streptococcus_agalactiae;Streptococcus_macacae;Streptococcus_salivarius;Streptococcus_sobrinus;Streptococcus_sp._449_SSPC;Streptococcus_sp._C150	CRISPR-spacer		NA	Genome_fragment	NA	NA
3300014963_____Ga0134523_1001196	62	47977	48150	+	3300014963_____Ga0134523_1001196_47977_48150_+	58	-	-	NA	3300014963	Ga0134523_1001196	vOTU_002686	Host-associated	Human	Digestive system	Large intestine	Host-associated(human)	0.352941	Streptococcus_agalactiae;Streptococcus_macacae;Streptococcus_salivarius;Streptococcus_sobrinus;Streptococcus_sp._449_SSPC;Streptococcus_sp._C150	CRISPR-spacer		NA	Genome_fragment	NA	NA
3300014963_____Ga0134523_1002250	32	15736	16059	-	3300014963_____Ga0134523_1002250_15736_16059_-	108	-	-1	NA	3300014963	Ga0134523_1002250	sg_280664	Host-associated	Human	Digestive system	Large intestine	Host-associated(human)	0.22807	Bacteroides_fragilis	CRISPR-spacer	Bacteria	NA	Genome_fragment	NA	NA
3300014963_____Ga0134523_1002250	33	16059	16604	-	3300014963_____Ga0134523_1002250_16059_16604_-	182	AcrHomolog:AcrIIA7|30.4	3	DUF2829	3300014963	Ga0134523_1002250	sg_280664	Host-associated	Human	Digestive system	Large intestine	Host-associated(human)	0.22807	Bacteroides_fragilis	CRISPR-spacer	Bacteria	NA	Genome_fragment	NA	NA
3300014963_____Ga0134523_1002250	34	16608	17021	-	3300014963_____Ga0134523_1002250_16608_17021_-	138	-	-4	NA	3300014963	Ga0134523_1002250	sg_280664	Host-associated	Human	Digestive system	Large intestine	Host-associated(human)	0.22807	Bacteroides_fragilis	CRISPR-spacer	Bacteria	NA	Genome_fragment	NA	NA
3300014963_____Ga0134523_1002250	35	17018	17227	-	3300014963_____Ga0134523_1002250_17018_17227_-	70	7000000570_____SRS051882_Baylor_scaffold_27412_2660_2902_-|HTH_32-1-AcrIIA7+98.5	299	NA	3300014963	Ga0134523_1002250	sg_280664	Host-associated	Human	Digestive system	Large intestine	Host-associated(human)	0.22807	Bacteroides_fragilis	CRISPR-spacer	Bacteria	NA	Genome_fragment	NA	NA
3300015241_____Ga0137418_10000051	70	63795	63983	-	3300015241_____Ga0137418_10000051_63795_63983_-	63	-	138	NA	3300015241	Ga0137418_10000051	vOTU_099948	Environmental	Terrestrial	Soil		Terrestrial(soil)	0.174757			Bacteria	NA	Genome_fragment	NA	NA
3300015241_____Ga0137418_10000051	71	64122	64397	-	3300015241_____Ga0137418_10000051_64122_64397_-	92	AcrHomolog:AcrIIA7|35.3	19	DUF2829	3300015241	Ga0137418_10000051	vOTU_099948	Environmental	Terrestrial	Soil		Terrestrial(soil)	0.174757			Bacteria	NA	Genome_fragment	NA	NA
3300015241_____Ga0137418_10000051	72	64417	64665	-	3300015241_____Ga0137418_10000051_64417_64665_-	83	-	1	NA	3300015241	Ga0137418_10000051	vOTU_099948	Environmental	Terrestrial	Soil		Terrestrial(soil)	0.174757			Bacteria	NA	Genome_fragment	NA	NA
3300015241_____Ga0137418_10000051	73	64667	64993	-	3300015241_____Ga0137418_10000051_64667_64993_-	109	-	11	NA	3300015241	Ga0137418_10000051	vOTU_099948	Environmental	Terrestrial	Soil		Terrestrial(soil)	0.174757			Bacteria	NA	Genome_fragment	NA	NA
3300015241_____Ga0137418_10000051	74	65005	65274	-	3300015241_____Ga0137418_10000051_65005_65274_-	90	3300012925_____Ga0137419_10000002_65128_65397_-|HTH_38-2-AcrIIA7+100.0	4	HTH_38	3300015241	Ga0137418_10000051	vOTU_099948	Environmental	Terrestrial	Soil		Terrestrial(soil)	0.174757			Bacteria	NA	Genome_fragment	NA	NA
3300015241_____Ga0137418_10000051	75	65279	65503	-	3300015241_____Ga0137418_10000051_65279_65503_-	75	-	1	NA	3300015241	Ga0137418_10000051	vOTU_099948	Environmental	Terrestrial	Soil		Terrestrial(soil)	0.174757			Bacteria	NA	Genome_fragment	NA	NA
3300015241_____Ga0137418_10000051	76	65505	65837	-	3300015241_____Ga0137418_10000051_65505_65837_-	111	-	-	Bac_DnaA_C	3300015241	Ga0137418_10000051	vOTU_099948	Environmental	Terrestrial	Soil		Terrestrial(soil)	0.174757			Bacteria	NA	Genome_fragment	NA	NA
7000000006_____C1540887	3	3484	3732	-	7000000006_____C1540887_3484_3732_-	83	AcrHomolog:AcrIIA7|33.7	4	DUF2829	7000000006	C1540887	vOTU_074534	Host-associated	Human	Digestive system	Large intestine	Host-associated(human)	0.444444			Bacteria	23.17	Genome_fragment	47968	Based on predicted genome size for vOTU seed 3300006298_____Ga0099618_100240
7000000006_____C1540887	4	3737	3976	-	7000000006_____C1540887_3737_3976_-	80	-	4	NA	7000000006	C1540887	vOTU_074534	Host-associated	Human	Digestive system	Large intestine	Host-associated(human)	0.444444			Bacteria	23.17	Genome_fragment	47968	Based on predicted genome size for vOTU seed 3300006298_____Ga0099618_100240
7000000006_____C1540887	5	3981	4433	-	7000000006_____C1540887_3981_4433_-	151	3300006298_____Ga0099618_100240_34721_35173_+|HTH_7-1-AcrIIA7+100.0	-23	NA	7000000006	C1540887	vOTU_074534	Host-associated	Human	Digestive system	Large intestine	Host-associated(human)	0.444444			Bacteria	23.17	Genome_fragment	47968	Based on predicted genome size for vOTU seed 3300006298_____Ga0099618_100240
7000000006_____C1540887	6	4411	4644	-	7000000006_____C1540887_4411_4644_-	78	-	-	NA	7000000006	C1540887	vOTU_074534	Host-associated	Human	Digestive system	Large intestine	Host-associated(human)	0.444444			Bacteria	23.17	Genome_fragment	47968	Based on predicted genome size for vOTU seed 3300006298_____Ga0099618_100240
7000000057_____SRS013818_Baylor_scaffold_49738	28	23273	23701	+	7000000057_____SRS013818_Baylor_scaffold_49738_23273_23701_+	143	AcrHomolog:AcrIIA5|61.4	13	NA	7000000057	SRS013818_Baylor_scaffold_49738	vOTU_026735	Host-associated	Human	Digestive system	Oral	Host-associated(human)	0.485714	Streptococcus_agalactiae;Streptococcus_macacae;Streptococcus_salivarius;Streptococcus_sobrinus;Streptococcus_sp._449_SSPC;Streptococcus_sp._C150	CRISPR-spacer		NA	Genome_fragment	NA	NA
7000000057_____SRS013818_Baylor_scaffold_49738	29	23715	24137	+	7000000057_____SRS013818_Baylor_scaffold_49738_23715_24137_+	141	AcrIIA5-0-3300006250_____Ga0099391_100237_45158_45580_+|HTH_26+100.0	63	NA	7000000057	SRS013818_Baylor_scaffold_49738	vOTU_026735	Host-associated	Human	Digestive system	Oral	Host-associated(human)	0.485714	Streptococcus_agalactiae;Streptococcus_macacae;Streptococcus_salivarius;Streptococcus_sobrinus;Streptococcus_sp._449_SSPC;Streptococcus_sp._C150	CRISPR-spacer		NA	Genome_fragment	NA	NA
7000000057_____SRS013818_Baylor_scaffold_49738	30	24201	24464	+	7000000057_____SRS013818_Baylor_scaffold_49738_24201_24464_+	88	-	25	NA	7000000057	SRS013818_Baylor_scaffold_49738	vOTU_026735	Host-associated	Human	Digestive system	Oral	Host-associated(human)	0.485714	Streptococcus_agalactiae;Streptococcus_macacae;Streptococcus_salivarius;Streptococcus_sobrinus;Streptococcus_sp._449_SSPC;Streptococcus_sp._C150	CRISPR-spacer		NA	Genome_fragment	NA	NA
7000000057_____SRS013818_Baylor_scaffold_49738	31	24490	24663	+	7000000057_____SRS013818_Baylor_scaffold_49738_24490_24663_+	58	-	-	NA	7000000057	SRS013818_Baylor_scaffold_49738	vOTU_026735	Host-associated	Human	Digestive system	Oral	Host-associated(human)	0.485714	Streptococcus_agalactiae;Streptococcus_macacae;Streptococcus_salivarius;Streptococcus_sobrinus;Streptococcus_sp._449_SSPC;Streptococcus_sp._C150	CRISPR-spacer		NA	Genome_fragment	NA	NA
7000000069_____SRS016095_WUGC_scaffold_1149	11	5845	6261	+	7000000069_____SRS016095_WUGC_scaffold_1149_5845_6261_+	139	-	12	NA	7000000069	SRS016095_WUGC_scaffold_1149	vOTU_041024	Host-associated	Human	Digestive system	Large intestine	Host-associated(human)	0.277778			Bacteria	30.17	Genome_fragment	55780	Based on predicted genome size for vOTU seed 3300006502_____Ga0100528_101352
7000000069_____SRS016095_WUGC_scaffold_1149	12	6274	6594	+	7000000069_____SRS016095_WUGC_scaffold_1149_6274_6594_+	107	-	-4	NA	7000000069	SRS016095_WUGC_scaffold_1149	vOTU_041024	Host-associated	Human	Digestive system	Large intestine	Host-associated(human)	0.277778			Bacteria	30.17	Genome_fragment	55780	Based on predicted genome size for vOTU seed 3300006502_____Ga0100528_101352
7000000069_____SRS016095_WUGC_scaffold_1149	13	6591	7118	+	7000000069_____SRS016095_WUGC_scaffold_1149_6591_7118_+	176	-	3	NA	7000000069	SRS016095_WUGC_scaffold_1149	vOTU_041024	Host-associated	Human	Digestive system	Large intestine	Host-associated(human)	0.277778			Bacteria	30.17	Genome_fragment	55780	Based on predicted genome size for vOTU seed 3300006502_____Ga0100528_101352
7000000069_____SRS016095_WUGC_scaffold_1149	14	7122	7382	+	7000000069_____SRS016095_WUGC_scaffold_1149_7122_7382_+	87	-	-14	NA	7000000069	SRS016095_WUGC_scaffold_1149	vOTU_041024	Host-associated	Human	Digestive system	Large intestine	Host-associated(human)	0.277778			Bacteria	30.17	Genome_fragment	55780	Based on predicted genome size for vOTU seed 3300006502_____Ga0100528_101352
7000000069_____SRS016095_WUGC_scaffold_1149	15	7369	7590	+	7000000069_____SRS016095_WUGC_scaffold_1149_7369_7590_+	74	WP_064786078.1|HTH_XRE-3-AcrIIA11+100.0	91	HTH_3	7000000069	SRS016095_WUGC_scaffold_1149	vOTU_041024	Host-associated	Human	Digestive system	Large intestine	Host-associated(human)	0.277778			Bacteria	30.17	Genome_fragment	55780	Based on predicted genome size for vOTU seed 3300006502_____Ga0100528_101352
7000000069_____SRS016095_WUGC_scaffold_1149	16	7682	7966	+	7000000069_____SRS016095_WUGC_scaffold_1149_7682_7966_+	95	-	61	NA	7000000069	SRS016095_WUGC_scaffold_1149	vOTU_041024	Host-associated	Human	Digestive system	Large intestine	Host-associated(human)	0.277778			Bacteria	30.17	Genome_fragment	55780	Based on predicted genome size for vOTU seed 3300006502_____Ga0100528_101352
7000000069_____SRS016095_WUGC_scaffold_1149	17	8028	8282	+	7000000069_____SRS016095_WUGC_scaffold_1149_8028_8282_+	85	-	5	NA	7000000069	SRS016095_WUGC_scaffold_1149	vOTU_041024	Host-associated	Human	Digestive system	Large intestine	Host-associated(human)	0.277778			Bacteria	30.17	Genome_fragment	55780	Based on predicted genome size for vOTU seed 3300006502_____Ga0100528_101352
7000000069_____SRS016095_WUGC_scaffold_1149	18	8288	8713	+	7000000069_____SRS016095_WUGC_scaffold_1149_8288_8713_+	142	-	15	NA	7000000069	SRS016095_WUGC_scaffold_1149	vOTU_041024	Host-associated	Human	Digestive system	Large intestine	Host-associated(human)	0.277778			Bacteria	30.17	Genome_fragment	55780	Based on predicted genome size for vOTU seed 3300006502_____Ga0100528_101352
7000000069_____SRS016095_WUGC_scaffold_1149	19	8729	8899	+	7000000069_____SRS016095_WUGC_scaffold_1149_8729_8899_+	57	-	2	NA	7000000069	SRS016095_WUGC_scaffold_1149	vOTU_041024	Host-associated	Human	Digestive system	Large intestine	Host-associated(human)	0.277778			Bacteria	30.17	Genome_fragment	55780	Based on predicted genome size for vOTU seed 3300006502_____Ga0100528_101352
7000000069_____SRS016095_WUGC_scaffold_1149	20	8902	9447	+	7000000069_____SRS016095_WUGC_scaffold_1149_8902_9447_+	182	AcrHomolog:AcrIIA11|77.3	3	NA	7000000069	SRS016095_WUGC_scaffold_1149	vOTU_041024	Host-associated	Human	Digestive system	Large intestine	Host-associated(human)	0.277778			Bacteria	30.17	Genome_fragment	55780	Based on predicted genome size for vOTU seed 3300006502_____Ga0100528_101352
7000000069_____SRS016095_WUGC_scaffold_1149	21	9451	9627	+	7000000069_____SRS016095_WUGC_scaffold_1149_9451_9627_+	59	-	-4	NA	7000000069	SRS016095_WUGC_scaffold_1149	vOTU_041024	Host-associated	Human	Digestive system	Large intestine	Host-associated(human)	0.277778			Bacteria	30.17	Genome_fragment	55780	Based on predicted genome size for vOTU seed 3300006502_____Ga0100528_101352
7000000069_____SRS016095_WUGC_scaffold_1149	22	9624	9869	+	7000000069_____SRS016095_WUGC_scaffold_1149_9624_9869_+	82	-	1	NA	7000000069	SRS016095_WUGC_scaffold_1149	vOTU_041024	Host-associated	Human	Digestive system	Large intestine	Host-associated(human)	0.277778			Bacteria	30.17	Genome_fragment	55780	Based on predicted genome size for vOTU seed 3300006502_____Ga0100528_101352
7000000069_____SRS016095_WUGC_scaffold_1149	23	9871	10200	+	7000000069_____SRS016095_WUGC_scaffold_1149_9871_10200_+	110	-	1	DUF4313	7000000069	SRS016095_WUGC_scaffold_1149	vOTU_041024	Host-associated	Human	Digestive system	Large intestine	Host-associated(human)	0.277778			Bacteria	30.17	Genome_fragment	55780	Based on predicted genome size for vOTU seed 3300006502_____Ga0100528_101352
7000000069_____SRS016095_WUGC_scaffold_1149	24	10202	10639	+	7000000069_____SRS016095_WUGC_scaffold_1149_10202_10639_+	146	-	-	NA	7000000069	SRS016095_WUGC_scaffold_1149	vOTU_041024	Host-associated	Human	Digestive system	Large intestine	Host-associated(human)	0.277778			Bacteria	30.17	Genome_fragment	55780	Based on predicted genome size for vOTU seed 3300006502_____Ga0100528_101352
7000000125_____SRS015941_WUGC_scaffold_78170	5	3234	3407	-	7000000125_____SRS015941_WUGC_scaffold_78170_3234_3407_-	58	AcrIIA5-2-3300006250_____Ga0099391_100237_45933_46106_+|HTH_XRE+100.0	25	NA	7000000125	SRS015941_WUGC_scaffold_78170	vOTU_026735	Host-associated	Human	Digestive system	Oral	Host-associated(human)	0.448276	Streptococcus_agalactiae;Streptococcus_macacae;Streptococcus_salivarius;Streptococcus_sobrinus;Streptococcus_sp._449_SSPC;Streptococcus_sp._C150	CRISPR-spacer		NA	Genome_fragment	NA	NA
7000000125_____SRS015941_WUGC_scaffold_78170	6	3433	3696	-	7000000125_____SRS015941_WUGC_scaffold_78170_3433_3696_-	88	-	63	NA	7000000125	SRS015941_WUGC_scaffold_78170	vOTU_026735	Host-associated	Human	Digestive system	Oral	Host-associated(human)	0.448276	Streptococcus_agalactiae;Streptococcus_macacae;Streptococcus_salivarius;Streptococcus_sobrinus;Streptococcus_sp._449_SSPC;Streptococcus_sp._C150	CRISPR-spacer		NA	Genome_fragment	NA	NA
7000000125_____SRS015941_WUGC_scaffold_78170	7	3760	4182	-	7000000125_____SRS015941_WUGC_scaffold_78170_3760_4182_-	141	-	13	NA	7000000125	SRS015941_WUGC_scaffold_78170	vOTU_026735	Host-associated	Human	Digestive system	Oral	Host-associated(human)	0.448276	Streptococcus_agalactiae;Streptococcus_macacae;Streptococcus_salivarius;Streptococcus_sobrinus;Streptococcus_sp._449_SSPC;Streptococcus_sp._C150	CRISPR-spacer		NA	Genome_fragment	NA	NA
7000000125_____SRS015941_WUGC_scaffold_78170	8	4196	4624	-	7000000125_____SRS015941_WUGC_scaffold_78170_4196_4624_-	143	AcrHomolog:AcrIIA5|61.4	-	NA	7000000125	SRS015941_WUGC_scaffold_78170	vOTU_026735	Host-associated	Human	Digestive system	Oral	Host-associated(human)	0.448276	Streptococcus_agalactiae;Streptococcus_macacae;Streptococcus_salivarius;Streptococcus_sobrinus;Streptococcus_sp._449_SSPC;Streptococcus_sp._C150	CRISPR-spacer		NA	Genome_fragment	NA	NA
7000000139_____SRS013502_Baylor_scaffold_31309	3	1601	1774	-	7000000139_____SRS013502_Baylor_scaffold_31309_1601_1774_-	58	AcrIIA5-2-3300006250_____Ga0099391_100237_45933_46106_+|HTH_XRE+100.0	25	NA	7000000139	SRS013502_Baylor_scaffold_31309	vOTU_026735	Host-associated	Human	Digestive system	Oral	Host-associated(human)	0.75	Streptococcus_sp._C150	CRISPR-spacer		NA	Genome_fragment	NA	NA
7000000139_____SRS013502_Baylor_scaffold_31309	4	1800	2063	-	7000000139_____SRS013502_Baylor_scaffold_31309_1800_2063_-	88	-	63	NA	7000000139	SRS013502_Baylor_scaffold_31309	vOTU_026735	Host-associated	Human	Digestive system	Oral	Host-associated(human)	0.75	Streptococcus_sp._C150	CRISPR-spacer		NA	Genome_fragment	NA	NA
7000000139_____SRS013502_Baylor_scaffold_31309	5	2127	2549	-	7000000139_____SRS013502_Baylor_scaffold_31309_2127_2549_-	141	-	13	NA	7000000139	SRS013502_Baylor_scaffold_31309	vOTU_026735	Host-associated	Human	Digestive system	Oral	Host-associated(human)	0.75	Streptococcus_sp._C150	CRISPR-spacer		NA	Genome_fragment	NA	NA
7000000139_____SRS013502_Baylor_scaffold_31309	6	2563	2991	-	7000000139_____SRS013502_Baylor_scaffold_31309_2563_2991_-	143	AcrHomolog:AcrIIA5|61.4	-	NA	7000000139	SRS013502_Baylor_scaffold_31309	vOTU_026735	Host-associated	Human	Digestive system	Oral	Host-associated(human)	0.75	Streptococcus_sp._C150	CRISPR-spacer		NA	Genome_fragment	NA	NA
7000000191_____C3073199	7	5733	6113	-	7000000191_____C3073199_5733_6113_-	127	AcrIIA7-1-3300001520_____rank44_1016296_9382_9786_+|HTH_3+43.6	3	GP3_package	7000000191	C3073199	vOTU_029116	Host-associated	Human	Digestive system	Large intestine	Host-associated(human)	0.388889			Bacteria	NA	Genome_fragment	NA	NA
7000000191_____C3073199	8	6117	6374	-	7000000191_____C3073199_6117_6374_-	86	AcrHomolog:AcrIIA7|34.0	2	DUF2829	7000000191	C3073199	vOTU_029116	Host-associated	Human	Digestive system	Large intestine	Host-associated(human)	0.388889			Bacteria	NA	Genome_fragment	NA	NA
7000000191_____C3073199	9	6377	6772	-	7000000191_____C3073199_6377_6772_-	132	-	502	NA	7000000191	C3073199	vOTU_029116	Host-associated	Human	Digestive system	Large intestine	Host-associated(human)	0.388889			Bacteria	NA	Genome_fragment	NA	NA
7000000250_____SRS016086_WUGC_scaffold_4577	15	11290	11718	+	7000000250_____SRS016086_WUGC_scaffold_4577_11290_11718_+	143	AcrHomolog:AcrIIA5|61.4	13	NA	7000000250	SRS016086_WUGC_scaffold_4577	vOTU_082963	Host-associated	Human	Digestive system	Oral	Host-associated(human)	0.631579	Streptococcus_agalactiae;Streptococcus_macacae;Streptococcus_salivarius;Streptococcus_sobrinus;Streptococcus_sp._C150	CRISPR-spacer		NA	Genome_fragment	NA	NA
7000000250_____SRS016086_WUGC_scaffold_4577	16	11732	12154	+	7000000250_____SRS016086_WUGC_scaffold_4577_11732_12154_+	141	AcrIIA5-0-3300007648_____Ga0105531_100369_7718_8140_-|HTH_26+100.0	63	NA	7000000250	SRS016086_WUGC_scaffold_4577	vOTU_082963	Host-associated	Human	Digestive system	Oral	Host-associated(human)	0.631579	Streptococcus_agalactiae;Streptococcus_macacae;Streptococcus_salivarius;Streptococcus_sobrinus;Streptococcus_sp._C150	CRISPR-spacer		NA	Genome_fragment	NA	NA
7000000250_____SRS016086_WUGC_scaffold_4577	17	12218	12472	+	7000000250_____SRS016086_WUGC_scaffold_4577_12218_12472_+	85	-	33	NA	7000000250	SRS016086_WUGC_scaffold_4577	vOTU_082963	Host-associated	Human	Digestive system	Oral	Host-associated(human)	0.631579	Streptococcus_agalactiae;Streptococcus_macacae;Streptococcus_salivarius;Streptococcus_sobrinus;Streptococcus_sp._C150	CRISPR-spacer		NA	Genome_fragment	NA	NA
7000000250_____SRS016086_WUGC_scaffold_4577	18	12506	12679	+	7000000250_____SRS016086_WUGC_scaffold_4577_12506_12679_+	58	-	-	NA	7000000250	SRS016086_WUGC_scaffold_4577	vOTU_082963	Host-associated	Human	Digestive system	Oral	Host-associated(human)	0.631579	Streptococcus_agalactiae;Streptococcus_macacae;Streptococcus_salivarius;Streptococcus_sobrinus;Streptococcus_sp._C150	CRISPR-spacer		NA	Genome_fragment	NA	NA
7000000286_____SRS024081_LANL_scaffold_72026	6	4085	4258	-	7000000286_____SRS024081_LANL_scaffold_72026_4085_4258_-	58	AcrIIA5-2-3300006250_____Ga0099391_100237_45933_46106_+|HTH_XRE+100.0	25	NA	7000000286	SRS024081_LANL_scaffold_72026	vOTU_026735	Host-associated	Human	Digestive system	Oral	Host-associated(human)	0.454545	Streptococcus_agalactiae;Streptococcus_macacae;Streptococcus_salivarius;Streptococcus_sobrinus;Streptococcus_sp._449_SSPC;Streptococcus_sp._C150	CRISPR-spacer		NA	Genome_fragment	NA	NA
7000000286_____SRS024081_LANL_scaffold_72026	7	4284	4547	-	7000000286_____SRS024081_LANL_scaffold_72026_4284_4547_-	88	-	63	NA	7000000286	SRS024081_LANL_scaffold_72026	vOTU_026735	Host-associated	Human	Digestive system	Oral	Host-associated(human)	0.454545	Streptococcus_agalactiae;Streptococcus_macacae;Streptococcus_salivarius;Streptococcus_sobrinus;Streptococcus_sp._449_SSPC;Streptococcus_sp._C150	CRISPR-spacer		NA	Genome_fragment	NA	NA
7000000286_____SRS024081_LANL_scaffold_72026	8	4611	5033	-	7000000286_____SRS024081_LANL_scaffold_72026_4611_5033_-	141	-	13	NA	7000000286	SRS024081_LANL_scaffold_72026	vOTU_026735	Host-associated	Human	Digestive system	Oral	Host-associated(human)	0.454545	Streptococcus_agalactiae;Streptococcus_macacae;Streptococcus_salivarius;Streptococcus_sobrinus;Streptococcus_sp._449_SSPC;Streptococcus_sp._C150	CRISPR-spacer		NA	Genome_fragment	NA	NA
7000000286_____SRS024081_LANL_scaffold_72026	9	5047	5475	-	7000000286_____SRS024081_LANL_scaffold_72026_5047_5475_-	143	AcrHomolog:AcrIIA5|61.4	-	NA	7000000286	SRS024081_LANL_scaffold_72026	vOTU_026735	Host-associated	Human	Digestive system	Oral	Host-associated(human)	0.454545	Streptococcus_agalactiae;Streptococcus_macacae;Streptococcus_salivarius;Streptococcus_sobrinus;Streptococcus_sp._449_SSPC;Streptococcus_sp._C150	CRISPR-spacer		NA	Genome_fragment	NA	NA
7000000367_____SRS048791_LANL_scaffold_4602	8	3949	4377	+	7000000367_____SRS048791_LANL_scaffold_4602_3949_4377_+	143	AcrHomolog:AcrIIA5|61.4	13	NA	7000000367	SRS048791_LANL_scaffold_4602	sg_292999	Host-associated	Human	Digestive system	Oral	Host-associated(human)	0.666667	Streptococcus_macacae	CRISPR-spacer		NA	Genome_fragment	NA	NA
7000000367_____SRS048791_LANL_scaffold_4602	9	4391	4813	+	7000000367_____SRS048791_LANL_scaffold_4602_4391_4813_+	141	AcrIIA5-0-3300006250_____Ga0099391_100237_45158_45580_+|HTH_26+100.0	63	NA	7000000367	SRS048791_LANL_scaffold_4602	sg_292999	Host-associated	Human	Digestive system	Oral	Host-associated(human)	0.666667	Streptococcus_macacae	CRISPR-spacer		NA	Genome_fragment	NA	NA
7000000367_____SRS048791_LANL_scaffold_4602	10	4877	5140	+	7000000367_____SRS048791_LANL_scaffold_4602_4877_5140_+	88	-	25	NA	7000000367	SRS048791_LANL_scaffold_4602	sg_292999	Host-associated	Human	Digestive system	Oral	Host-associated(human)	0.666667	Streptococcus_macacae	CRISPR-spacer		NA	Genome_fragment	NA	NA
7000000367_____SRS048791_LANL_scaffold_4602	11	5166	5339	+	7000000367_____SRS048791_LANL_scaffold_4602_5166_5339_+	58	-	-	NA	7000000367	SRS048791_LANL_scaffold_4602	sg_292999	Host-associated	Human	Digestive system	Oral	Host-associated(human)	0.666667	Streptococcus_macacae	CRISPR-spacer		NA	Genome_fragment	NA	NA
7000000389_____SRS017439_Baylor_scaffold_5096	5	2095	2313	+	7000000389_____SRS017439_Baylor_scaffold_5096_2095_2313_+	73	-	46	NA	7000000389	SRS017439_Baylor_scaffold_5096	sg_293144	Host-associated	Human	Digestive system	Oral	Host-associated(human)	0.438596	Neisseria_flavescens	CRISPR-spacer	Bacteria	NA	Genome_fragment	NA	NA
7000000389_____SRS017439_Baylor_scaffold_5096	6	2360	2701	+	7000000389_____SRS017439_Baylor_scaffold_5096_2360_2701_+	114	-	51	NA	7000000389	SRS017439_Baylor_scaffold_5096	sg_293144	Host-associated	Human	Digestive system	Oral	Host-associated(human)	0.438596	Neisseria_flavescens	CRISPR-spacer	Bacteria	NA	Genome_fragment	NA	NA
7000000389_____SRS017439_Baylor_scaffold_5096	7	2753	2956	+	7000000389_____SRS017439_Baylor_scaffold_5096_2753_2956_+	68	-	45	NA	7000000389	SRS017439_Baylor_scaffold_5096	sg_293144	Host-associated	Human	Digestive system	Oral	Host-associated(human)	0.438596	Neisseria_flavescens	CRISPR-spacer	Bacteria	NA	Genome_fragment	NA	NA
7000000389_____SRS017439_Baylor_scaffold_5096	8	3002	3361	+	7000000389_____SRS017439_Baylor_scaffold_5096_3002_3361_+	120	AcrHomolog:AcrIIC2|71.1	-8	NA	7000000389	SRS017439_Baylor_scaffold_5096	sg_293144	Host-associated	Human	Digestive system	Oral	Host-associated(human)	0.438596	Neisseria_flavescens	CRISPR-spacer	Bacteria	NA	Genome_fragment	NA	NA
7000000389_____SRS017439_Baylor_scaffold_5096	9	3354	3563	+	7000000389_____SRS017439_Baylor_scaffold_5096_3354_3563_+	70	AcrIIC2-0-3300008524_____Ga0111046_100342_1549_1758_+|HTH_XRE+100.0	-	NA	7000000389	SRS017439_Baylor_scaffold_5096	sg_293144	Host-associated	Human	Digestive system	Oral	Host-associated(human)	0.438596	Neisseria_flavescens	CRISPR-spacer	Bacteria	NA	Genome_fragment	NA	NA
7000000418_____SRS012273_Baylor_scaffold_19513	15	19127	19507	-	7000000418_____SRS012273_Baylor_scaffold_19513_19127_19507_-	127	AcrIIA7-1-3300001520_____rank44_1016296_9382_9786_+|HTH_3+43.6	3	GP3_package	7000000418	SRS012273_Baylor_scaffold_19513	vOTU_029116	Host-associated	Human	Digestive system	Large intestine	Host-associated(human)	0.545455			Bacteria	NA	Genome_fragment	NA	NA
7000000418_____SRS012273_Baylor_scaffold_19513	16	19511	19768	-	7000000418_____SRS012273_Baylor_scaffold_19513_19511_19768_-	86	AcrHomolog:AcrIIA7|34.0	2	DUF2829	7000000418	SRS012273_Baylor_scaffold_19513	vOTU_029116	Host-associated	Human	Digestive system	Large intestine	Host-associated(human)	0.545455			Bacteria	NA	Genome_fragment	NA	NA
7000000418_____SRS012273_Baylor_scaffold_19513	17	19771	20166	-	7000000418_____SRS012273_Baylor_scaffold_19513_19771_20166_-	132	-	445	NA	7000000418	SRS012273_Baylor_scaffold_19513	vOTU_029116	Host-associated	Human	Digestive system	Large intestine	Host-associated(human)	0.545455			Bacteria	NA	Genome_fragment	NA	NA
7000000429_____SRS045645_Baylor_scaffold_18456	16	6608	6841	+	7000000429_____SRS045645_Baylor_scaffold_18456_6608_6841_+	78	3300008103_____Ga0114180_100456_38916_39149_-|HTH_26-1-AcrVA3+100.0	130	HTH_26	7000000429	SRS045645_Baylor_scaffold_18456	sg_282068	Host-associated	Human	Digestive system	Large intestine	Host-associated(human)	0.53125				NA	Genome_fragment	NA	NA
7000000429_____SRS045645_Baylor_scaffold_18456	17	6972	7352	+	7000000429_____SRS045645_Baylor_scaffold_18456_6972_7352_+	127	-	66	NA	7000000429	SRS045645_Baylor_scaffold_18456	sg_282068	Host-associated	Human	Digestive system	Large intestine	Host-associated(human)	0.53125				NA	Genome_fragment	NA	NA
7000000429_____SRS045645_Baylor_scaffold_18456	18	7419	7937	+	7000000429_____SRS045645_Baylor_scaffold_18456_7419_7937_+	173	AcrHomolog:AcrVA3|32.1	-	NA	7000000429	SRS045645_Baylor_scaffold_18456	sg_282068	Host-associated	Human	Digestive system	Large intestine	Host-associated(human)	0.53125				NA	Genome_fragment	NA	NA
7000000546_____SRS019910_WUGC_scaffold_60941	4	1225	1458	+	7000000546_____SRS019910_WUGC_scaffold_60941_1225_1458_+	78	3300008103_____Ga0114180_100456_38916_39149_-|HTH_26-1-AcrVA3+100.0	130	HTH_26	7000000546	SRS019910_WUGC_scaffold_60941	sg_282563	Host-associated	Human	Digestive system	Large intestine	Host-associated(human)	0.658537	Roseburia_hominis	CRISPR-spacer	Bacteria	NA	Genome_fragment	NA	NA
7000000546_____SRS019910_WUGC_scaffold_60941	5	1589	1969	+	7000000546_____SRS019910_WUGC_scaffold_60941_1589_1969_+	127	-	66	NA	7000000546	SRS019910_WUGC_scaffold_60941	sg_282563	Host-associated	Human	Digestive system	Large intestine	Host-associated(human)	0.658537	Roseburia_hominis	CRISPR-spacer	Bacteria	NA	Genome_fragment	NA	NA
7000000546_____SRS019910_WUGC_scaffold_60941	6	2036	2554	+	7000000546_____SRS019910_WUGC_scaffold_60941_2036_2554_+	173	AcrHomolog:AcrVA3|32.1	-	NA	7000000546	SRS019910_WUGC_scaffold_60941	sg_282563	Host-associated	Human	Digestive system	Large intestine	Host-associated(human)	0.658537	Roseburia_hominis	CRISPR-spacer	Bacteria	NA	Genome_fragment	NA	NA
7000000564_____SRS016225_WUGC_scaffold_3181	1	95	625	+	7000000564_____SRS016225_WUGC_scaffold_3181_95_625_+	177	AcrHomolog:AcrIIC3|73.9	44	NA	7000000564	SRS016225_WUGC_scaffold_3181	vOTU_088440	Host-associated	Human	Digestive system	Oral	Host-associated(human)	0.680851	Neisseria_flavescens;Neisseria_meningitidis	CRISPR-spacer	Bacteria	NA	Genome_fragment	NA	NA
7000000564_____SRS016225_WUGC_scaffold_3181	2	670	1029	+	7000000564_____SRS016225_WUGC_scaffold_3181_670_1029_+	120	AcrHomolog:AcrIIC2|69.3	-8	NA	7000000564	SRS016225_WUGC_scaffold_3181	vOTU_088440	Host-associated	Human	Digestive system	Oral	Host-associated(human)	0.680851	Neisseria_flavescens;Neisseria_meningitidis	CRISPR-spacer	Bacteria	NA	Genome_fragment	NA	NA
7000000564_____SRS016225_WUGC_scaffold_3181	3	1022	1231	+	7000000564_____SRS016225_WUGC_scaffold_3181_1022_1231_+	70	AcrIIC3-1-3300008278_____Ga0114262_100218_4689_4898_+|HTH_XRE+100.0	133	NA	7000000564	SRS016225_WUGC_scaffold_3181	vOTU_088440	Host-associated	Human	Digestive system	Oral	Host-associated(human)	0.680851	Neisseria_flavescens;Neisseria_meningitidis	CRISPR-spacer	Bacteria	NA	Genome_fragment	NA	NA
7000000564_____SRS016225_WUGC_scaffold_3181	4	1365	1871	+	7000000564_____SRS016225_WUGC_scaffold_3181_1365_1871_+	169	-	-	NA	7000000564	SRS016225_WUGC_scaffold_3181	vOTU_088440	Host-associated	Human	Digestive system	Oral	Host-associated(human)	0.680851	Neisseria_flavescens;Neisseria_meningitidis	CRISPR-spacer	Bacteria	NA	Genome_fragment	NA	NA
7000000570_____SRS051882_Baylor_scaffold_27412	3	1146	1469	-	7000000570_____SRS051882_Baylor_scaffold_27412_1146_1469_-	108	-	-1	NA	7000000570	SRS051882_Baylor_scaffold_27412	sg_282607	Host-associated	Human	Digestive system	Large intestine	Host-associated(human)	0.529412			Bacteria	NA	Genome_fragment	NA	NA
7000000570_____SRS051882_Baylor_scaffold_27412	4	1469	2011	-	7000000570_____SRS051882_Baylor_scaffold_27412_1469_2011_-	181	AcrHomolog:AcrIIA7|30.4	3	DUF2829	7000000570	SRS051882_Baylor_scaffold_27412	sg_282607	Host-associated	Human	Digestive system	Large intestine	Host-associated(human)	0.529412			Bacteria	NA	Genome_fragment	NA	NA
7000000570_____SRS051882_Baylor_scaffold_27412	5	2015	2554	-	7000000570_____SRS051882_Baylor_scaffold_27412_2015_2554_-	180	-	105	NA	7000000570	SRS051882_Baylor_scaffold_27412	sg_282607	Host-associated	Human	Digestive system	Large intestine	Host-associated(human)	0.529412			Bacteria	NA	Genome_fragment	NA	NA
7000000570_____SRS051882_Baylor_scaffold_27412	6	2660	2902	-	7000000570_____SRS051882_Baylor_scaffold_27412_2660_2902_-	81	7000000570_____SRS051882_Baylor_scaffold_27412_2660_2902_-|HTH_32-1-AcrIIA7+100.0	299	NA	7000000570	SRS051882_Baylor_scaffold_27412	sg_282607	Host-associated	Human	Digestive system	Large intestine	Host-associated(human)	0.529412			Bacteria	NA	Genome_fragment	NA	NA
7000000571_____SRS017713_Baylor_scaffold_30678	13	6086	6289	+	7000000571_____SRS017713_Baylor_scaffold_30678_6086_6289_+	68	-	45	NA	7000000571	SRS017713_Baylor_scaffold_30678	vOTU_014379	Host-associated	Human	Digestive system	Oral	Host-associated(human)	0.360656	Morococcus_cerebrosus;Neisseria_flavescens;Neisseria_mucosa;Neisseria_sicca	CRISPR-spacer	Bacteria	89.38	Genome_fragment	45420	Based on predicted genome size for vOTU seed 3300008280_____Ga0114267_100081
7000000571_____SRS017713_Baylor_scaffold_30678	14	6335	6694	+	7000000571_____SRS017713_Baylor_scaffold_30678_6335_6694_+	120	AcrHomolog:AcrIIC2|69.3	-8	NA	7000000571	SRS017713_Baylor_scaffold_30678	vOTU_014379	Host-associated	Human	Digestive system	Oral	Host-associated(human)	0.360656	Morococcus_cerebrosus;Neisseria_flavescens;Neisseria_mucosa;Neisseria_sicca	CRISPR-spacer	Bacteria	89.38	Genome_fragment	45420	Based on predicted genome size for vOTU seed 3300008280_____Ga0114267_100081
7000000571_____SRS017713_Baylor_scaffold_30678	15	6687	6896	+	7000000571_____SRS017713_Baylor_scaffold_30678_6687_6896_+	70	AcrIIC2-0-3300008280_____Ga0114267_100081_955_1164_+|HTH_XRE+100.0	133	NA	7000000571	SRS017713_Baylor_scaffold_30678	vOTU_014379	Host-associated	Human	Digestive system	Oral	Host-associated(human)	0.360656	Morococcus_cerebrosus;Neisseria_flavescens;Neisseria_mucosa;Neisseria_sicca	CRISPR-spacer	Bacteria	89.38	Genome_fragment	45420	Based on predicted genome size for vOTU seed 3300008280_____Ga0114267_100081
7000000571_____SRS017713_Baylor_scaffold_30678	16	7030	7536	+	7000000571_____SRS017713_Baylor_scaffold_30678_7030_7536_+	169	-	-	NA	7000000571	SRS017713_Baylor_scaffold_30678	vOTU_014379	Host-associated	Human	Digestive system	Oral	Host-associated(human)	0.360656	Morococcus_cerebrosus;Neisseria_flavescens;Neisseria_mucosa;Neisseria_sicca	CRISPR-spacer	Bacteria	89.38	Genome_fragment	45420	Based on predicted genome size for vOTU seed 3300008280_____Ga0114267_100081
7000000608_____SRS024375_LANL_scaffold_28098	30	25949	26377	+	7000000608_____SRS024375_LANL_scaffold_28098_25949_26377_+	143	AcrHomolog:AcrIIA5|61.4	13	NA	7000000608	SRS024375_LANL_scaffold_28098	vOTU_028881	Host-associated	Human	Digestive system	Oral	Host-associated(human)	0.441176	Streptococcus_agalactiae;Streptococcus_macacae;Streptococcus_salivarius;Streptococcus_sobrinus;Streptococcus_sp._449_SSPC;Streptococcus_sp._C150	CRISPR-spacer		NA	Genome_fragment	NA	NA
7000000608_____SRS024375_LANL_scaffold_28098	31	26391	26813	+	7000000608_____SRS024375_LANL_scaffold_28098_26391_26813_+	141	AcrIIA5-0-3300006250_____Ga0099391_100237_45158_45580_+|HTH_26+100.0	63	NA	7000000608	SRS024375_LANL_scaffold_28098	vOTU_028881	Host-associated	Human	Digestive system	Oral	Host-associated(human)	0.441176	Streptococcus_agalactiae;Streptococcus_macacae;Streptococcus_salivarius;Streptococcus_sobrinus;Streptococcus_sp._449_SSPC;Streptococcus_sp._C150	CRISPR-spacer		NA	Genome_fragment	NA	NA
7000000608_____SRS024375_LANL_scaffold_28098	32	26877	27140	+	7000000608_____SRS024375_LANL_scaffold_28098_26877_27140_+	88	-	25	NA	7000000608	SRS024375_LANL_scaffold_28098	vOTU_028881	Host-associated	Human	Digestive system	Oral	Host-associated(human)	0.441176	Streptococcus_agalactiae;Streptococcus_macacae;Streptococcus_salivarius;Streptococcus_sobrinus;Streptococcus_sp._449_SSPC;Streptococcus_sp._C150	CRISPR-spacer		NA	Genome_fragment	NA	NA
7000000608_____SRS024375_LANL_scaffold_28098	33	27166	27339	+	7000000608_____SRS024375_LANL_scaffold_28098_27166_27339_+	58	-	-	NA	7000000608	SRS024375_LANL_scaffold_28098	vOTU_028881	Host-associated	Human	Digestive system	Oral	Host-associated(human)	0.441176	Streptococcus_agalactiae;Streptococcus_macacae;Streptococcus_salivarius;Streptococcus_sobrinus;Streptococcus_sp._449_SSPC;Streptococcus_sp._C150	CRISPR-spacer		NA	Genome_fragment	NA	NA
7000000615_____SRS019591_WUGC_scaffold_40913	1	314	580	+	7000000615_____SRS019591_WUGC_scaffold_40913_314_580_+	89	AcrHomolog:AcrIIC4|94.3	44	NA	7000000615	SRS019591_WUGC_scaffold_40913	vOTU_009968	Host-associated	Human	Digestive system	Oral	Host-associated(human)	0.5	Bibersteinia_trehalosi	CRISPR-spacer(ext)	Bacteria	NA	Genome_fragment	NA	NA
7000000615_____SRS019591_WUGC_scaffold_40913	2	625	1047	+	7000000615_____SRS019591_WUGC_scaffold_40913_625_1047_+	141	AcrIIC4-0-3300008413_____Ga0115229_100054_717_1139_+|DUF1870+100.0	-	DUF1870	7000000615	SRS019591_WUGC_scaffold_40913	vOTU_009968	Host-associated	Human	Digestive system	Oral	Host-associated(human)	0.5	Bibersteinia_trehalosi	CRISPR-spacer(ext)	Bacteria	NA	Genome_fragment	NA	NA
7000000630_____SRS062427_LANL_scaffold_16053	3	2903	3415	+	7000000630_____SRS062427_LANL_scaffold_16053_2903_3415_+	171	AcrHomolog:AcrVA1|26.6	107	NA	7000000630	SRS062427_LANL_scaffold_16053	vOTU_082919	Host-associated	Human	Digestive system	Large intestine	Host-associated(human)		unclassified	CRISPR-spacer		NA	Genome_fragment	NA	NA
7000000630_____SRS062427_LANL_scaffold_16053	4	3523	3948	+	7000000630_____SRS062427_LANL_scaffold_16053_3523_3948_+	142	AcrVA1-0-3300007111_____Ga0102634_103078_5273_5698_-|HTH_17+100.0	-8	HTH_17	7000000630	SRS062427_LANL_scaffold_16053	vOTU_082919	Host-associated	Human	Digestive system	Large intestine	Host-associated(human)		unclassified	CRISPR-spacer		NA	Genome_fragment	NA	NA
7000000630_____SRS062427_LANL_scaffold_16053	5	3941	4294	+	7000000630_____SRS062427_LANL_scaffold_16053_3941_4294_+	118	-	86	NA	7000000630	SRS062427_LANL_scaffold_16053	vOTU_082919	Host-associated	Human	Digestive system	Large intestine	Host-associated(human)		unclassified	CRISPR-spacer		NA	Genome_fragment	NA	NA
7000000630_____SRS062427_LANL_scaffold_16053	6	4381	4542	+	7000000630_____SRS062427_LANL_scaffold_16053_4381_4542_+	54	-	-44	NA	7000000630	SRS062427_LANL_scaffold_16053	vOTU_082919	Host-associated	Human	Digestive system	Large intestine	Host-associated(human)		unclassified	CRISPR-spacer		NA	Genome_fragment	NA	NA
7000000630_____SRS062427_LANL_scaffold_16053	7	4499	4954	+	7000000630_____SRS062427_LANL_scaffold_16053_4499_4954_+	152	-	-4	NA	7000000630	SRS062427_LANL_scaffold_16053	vOTU_082919	Host-associated	Human	Digestive system	Large intestine	Host-associated(human)		unclassified	CRISPR-spacer		NA	Genome_fragment	NA	NA
7000000630_____SRS062427_LANL_scaffold_16053	8	4951	5148	+	7000000630_____SRS062427_LANL_scaffold_16053_4951_5148_+	66	-	-	NA	7000000630	SRS062427_LANL_scaffold_16053	vOTU_082919	Host-associated	Human	Digestive system	Large intestine	Host-associated(human)		unclassified	CRISPR-spacer		NA	Genome_fragment	NA	NA
7000000661_____SRS052027_LANL_scaffold_16529	13	7801	8217	+	7000000661_____SRS052027_LANL_scaffold_16529_7801_8217_+	139	-	12	NA	7000000661	SRS052027_LANL_scaffold_16529	vOTU_014396	Host-associated	Human	Digestive system	Large intestine	Host-associated(human)	0.386364			Bacteria	99.51	High-quality_draft_genome	56024	Based on predicted genome size for vOTU seed 3300008482_____Ga0115187_100275					reverse transcriptase pfam00078
7000000661_____SRS052027_LANL_scaffold_16529	14	8230	8550	+	7000000661_____SRS052027_LANL_scaffold_16529_8230_8550_+	107	-	-4	NA	7000000661	SRS052027_LANL_scaffold_16529	vOTU_014396	Host-associated	Human	Digestive system	Large intestine	Host-associated(human)	0.386364			Bacteria	99.51	High-quality_draft_genome	56024	Based on predicted genome size for vOTU seed 3300008482_____Ga0115187_100275					reverse transcriptase pfam00078
7000000661_____SRS052027_LANL_scaffold_16529	15	8547	9074	+	7000000661_____SRS052027_LANL_scaffold_16529_8547_9074_+	176	-	3	NA	7000000661	SRS052027_LANL_scaffold_16529	vOTU_014396	Host-associated	Human	Digestive system	Large intestine	Host-associated(human)	0.386364			Bacteria	99.51	High-quality_draft_genome	56024	Based on predicted genome size for vOTU seed 3300008482_____Ga0115187_100275					reverse transcriptase pfam00078
7000000661_____SRS052027_LANL_scaffold_16529	16	9078	9338	+	7000000661_____SRS052027_LANL_scaffold_16529_9078_9338_+	87	-	-14	NA	7000000661	SRS052027_LANL_scaffold_16529	vOTU_014396	Host-associated	Human	Digestive system	Large intestine	Host-associated(human)	0.386364			Bacteria	99.51	High-quality_draft_genome	56024	Based on predicted genome size for vOTU seed 3300008482_____Ga0115187_100275					reverse transcriptase pfam00078
7000000661_____SRS052027_LANL_scaffold_16529	17	9325	9546	+	7000000661_____SRS052027_LANL_scaffold_16529_9325_9546_+	74	WP_064786078.1|HTH_XRE-3-AcrIIA11+100.0	91	HTH_3	7000000661	SRS052027_LANL_scaffold_16529	vOTU_014396	Host-associated	Human	Digestive system	Large intestine	Host-associated(human)	0.386364			Bacteria	99.51	High-quality_draft_genome	56024	Based on predicted genome size for vOTU seed 3300008482_____Ga0115187_100275					reverse transcriptase pfam00078
7000000661_____SRS052027_LANL_scaffold_16529	18	9638	9922	+	7000000661_____SRS052027_LANL_scaffold_16529_9638_9922_+	95	-	60	NA	7000000661	SRS052027_LANL_scaffold_16529	vOTU_014396	Host-associated	Human	Digestive system	Large intestine	Host-associated(human)	0.386364			Bacteria	99.51	High-quality_draft_genome	56024	Based on predicted genome size for vOTU seed 3300008482_____Ga0115187_100275					reverse transcriptase pfam00078
7000000661_____SRS052027_LANL_scaffold_16529	19	9983	10237	+	7000000661_____SRS052027_LANL_scaffold_16529_9983_10237_+	85	-	5	NA	7000000661	SRS052027_LANL_scaffold_16529	vOTU_014396	Host-associated	Human	Digestive system	Large intestine	Host-associated(human)	0.386364			Bacteria	99.51	High-quality_draft_genome	56024	Based on predicted genome size for vOTU seed 3300008482_____Ga0115187_100275					reverse transcriptase pfam00078
7000000661_____SRS052027_LANL_scaffold_16529	20	10243	10668	+	7000000661_____SRS052027_LANL_scaffold_16529_10243_10668_+	142	-	15	NA	7000000661	SRS052027_LANL_scaffold_16529	vOTU_014396	Host-associated	Human	Digestive system	Large intestine	Host-associated(human)	0.386364			Bacteria	99.51	High-quality_draft_genome	56024	Based on predicted genome size for vOTU seed 3300008482_____Ga0115187_100275					reverse transcriptase pfam00078
7000000661_____SRS052027_LANL_scaffold_16529	21	10684	10854	+	7000000661_____SRS052027_LANL_scaffold_16529_10684_10854_+	57	-	2	NA	7000000661	SRS052027_LANL_scaffold_16529	vOTU_014396	Host-associated	Human	Digestive system	Large intestine	Host-associated(human)	0.386364			Bacteria	99.51	High-quality_draft_genome	56024	Based on predicted genome size for vOTU seed 3300008482_____Ga0115187_100275					reverse transcriptase pfam00078
7000000661_____SRS052027_LANL_scaffold_16529	22	10857	11402	+	7000000661_____SRS052027_LANL_scaffold_16529_10857_11402_+	182	AcrHomolog:AcrIIA11|77.3	3	NA	7000000661	SRS052027_LANL_scaffold_16529	vOTU_014396	Host-associated	Human	Digestive system	Large intestine	Host-associated(human)	0.386364			Bacteria	99.51	High-quality_draft_genome	56024	Based on predicted genome size for vOTU seed 3300008482_____Ga0115187_100275					reverse transcriptase pfam00078
7000000661_____SRS052027_LANL_scaffold_16529	23	11406	11582	+	7000000661_____SRS052027_LANL_scaffold_16529_11406_11582_+	59	-	-4	NA	7000000661	SRS052027_LANL_scaffold_16529	vOTU_014396	Host-associated	Human	Digestive system	Large intestine	Host-associated(human)	0.386364			Bacteria	99.51	High-quality_draft_genome	56024	Based on predicted genome size for vOTU seed 3300008482_____Ga0115187_100275					reverse transcriptase pfam00078
7000000661_____SRS052027_LANL_scaffold_16529	24	11579	11824	+	7000000661_____SRS052027_LANL_scaffold_16529_11579_11824_+	82	-	1	NA	7000000661	SRS052027_LANL_scaffold_16529	vOTU_014396	Host-associated	Human	Digestive system	Large intestine	Host-associated(human)	0.386364			Bacteria	99.51	High-quality_draft_genome	56024	Based on predicted genome size for vOTU seed 3300008482_____Ga0115187_100275					reverse transcriptase pfam00078
7000000661_____SRS052027_LANL_scaffold_16529	25	11826	12155	+	7000000661_____SRS052027_LANL_scaffold_16529_11826_12155_+	110	-	1	DUF4313	7000000661	SRS052027_LANL_scaffold_16529	vOTU_014396	Host-associated	Human	Digestive system	Large intestine	Host-associated(human)	0.386364			Bacteria	99.51	High-quality_draft_genome	56024	Based on predicted genome size for vOTU seed 3300008482_____Ga0115187_100275					reverse transcriptase pfam00078
7000000661_____SRS052027_LANL_scaffold_16529	26	12157	12594	+	7000000661_____SRS052027_LANL_scaffold_16529_12157_12594_+	146	-	-	NA	7000000661	SRS052027_LANL_scaffold_16529	vOTU_014396	Host-associated	Human	Digestive system	Large intestine	Host-associated(human)	0.386364			Bacteria	99.51	High-quality_draft_genome	56024	Based on predicted genome size for vOTU seed 3300008482_____Ga0115187_100275					reverse transcriptase pfam00078
7000000667_____C2848311	31	31143	31616	-	7000000667_____C2848311_31143_31616_-	158	AcrHomolog:AcrIIA9|32.7	-14	PcfK	7000000667	C2848311	vOTU_030183	Host-associated	Human	Digestive system	Oral	Host-associated(human)	0.361702	Prevotella_conceptionensis;Prevotella_sp._oral_taxon_317;Prevotella_sp._oral_taxon_472	CRISPR-spacer	Bacteria	NA	Genome_fragment	NA	NA
7000000667_____C2848311	32	31603	31815	-	7000000667_____C2848311_31603_31815_-	71	-	7	NA	7000000667	C2848311	vOTU_030183	Host-associated	Human	Digestive system	Oral	Host-associated(human)	0.361702	Prevotella_conceptionensis;Prevotella_sp._oral_taxon_317;Prevotella_sp._oral_taxon_472	CRISPR-spacer	Bacteria	NA	Genome_fragment	NA	NA
7000000667_____C2848311	33	31823	32185	-	7000000667_____C2848311_31823_32185_-	121	-	-29	NA	7000000667	C2848311	vOTU_030183	Host-associated	Human	Digestive system	Oral	Host-associated(human)	0.361702	Prevotella_conceptionensis;Prevotella_sp._oral_taxon_317;Prevotella_sp._oral_taxon_472	CRISPR-spacer	Bacteria	NA	Genome_fragment	NA	NA
7000000667_____C2848311	34	32157	32699	-	7000000667_____C2848311_32157_32699_-	181	3300008412_____Ga0115193_1000162_32925_33467_-|HTH_38-2-AcrIIA9+100.0	-	HTH_38	7000000667	C2848311	vOTU_030183	Host-associated	Human	Digestive system	Oral	Host-associated(human)	0.361702	Prevotella_conceptionensis;Prevotella_sp._oral_taxon_317;Prevotella_sp._oral_taxon_472	CRISPR-spacer	Bacteria	NA	Genome_fragment	NA	NA
7000000673_____SRS017025_Baylor_scaffold_20486	12	8291	8878	-	7000000673_____SRS017025_Baylor_scaffold_20486_8291_8878_-	196	-	133	NA	7000000673	SRS017025_Baylor_scaffold_20486	sg_294910	Host-associated	Human	Digestive system	Oral	Host-associated(human)	0.153846	Neisseria_flavescens;Neisseria_macacae;Neisseria_sicca;Neisseria_sp._oral_taxon_014	CRISPR-spacer		NA	Genome_fragment	NA	NA
7000000673_____SRS017025_Baylor_scaffold_20486	13	9012	9368	-	7000000673_____SRS017025_Baylor_scaffold_20486_9012_9368_-	119	-	69	NA	7000000673	SRS017025_Baylor_scaffold_20486	sg_294910	Host-associated	Human	Digestive system	Oral	Host-associated(human)	0.153846	Neisseria_flavescens;Neisseria_macacae;Neisseria_sicca;Neisseria_sp._oral_taxon_014	CRISPR-spacer		NA	Genome_fragment	NA	NA
7000000673_____SRS017025_Baylor_scaffold_20486	14	9438	9689	-	7000000673_____SRS017025_Baylor_scaffold_20486_9438_9689_-	84	-	121	NA	7000000673	SRS017025_Baylor_scaffold_20486	sg_294910	Host-associated	Human	Digestive system	Oral	Host-associated(human)	0.153846	Neisseria_flavescens;Neisseria_macacae;Neisseria_sicca;Neisseria_sp._oral_taxon_014	CRISPR-spacer		NA	Genome_fragment	NA	NA
7000000673_____SRS017025_Baylor_scaffold_20486	15	9811	10044	-	7000000673_____SRS017025_Baylor_scaffold_20486_9811_10044_-	78	AcrIIC1-0-7000000673_____SRS017025_Baylor_scaffold_20486_9811_10044_-|HTH_19+100.0	100	HTH_19	7000000673	SRS017025_Baylor_scaffold_20486	sg_294910	Host-associated	Human	Digestive system	Oral	Host-associated(human)	0.153846	Neisseria_flavescens;Neisseria_macacae;Neisseria_sicca;Neisseria_sp._oral_taxon_014	CRISPR-spacer		NA	Genome_fragment	NA	NA
7000000673_____SRS017025_Baylor_scaffold_20486	16	10145	10291	-	7000000673_____SRS017025_Baylor_scaffold_20486_10145_10291_-	49	AcrHomolog:AcrIIC1|87.5	323	NA	7000000673	SRS017025_Baylor_scaffold_20486	sg_294910	Host-associated	Human	Digestive system	Oral	Host-associated(human)	0.153846	Neisseria_flavescens;Neisseria_macacae;Neisseria_sicca;Neisseria_sp._oral_taxon_014	CRISPR-spacer		NA	Genome_fragment	NA	NA
7000000676_____SRS018665_WUGC_scaffold_44214	9	4746	4955	-	7000000676_____SRS018665_WUGC_scaffold_44214_4746_4955_-	70	AcrIIC2-0-7000000676_____SRS018665_WUGC_scaffold_44214_4746_4955_-|HTH_XRE+100.0	-8	NA	7000000676	SRS018665_WUGC_scaffold_44214	sg_294930	Host-associated	Human	Digestive system	Oral	Host-associated(human)	0.421053	Neisseria_cinerea	CRISPR-spacer	Bacteria	NA	Genome_fragment	NA	NA
7000000676_____SRS018665_WUGC_scaffold_44214	10	4948	5307	-	7000000676_____SRS018665_WUGC_scaffold_44214_4948_5307_-	120	AcrHomolog:AcrIIC2|69.3	44	NA	7000000676	SRS018665_WUGC_scaffold_44214	sg_294930	Host-associated	Human	Digestive system	Oral	Host-associated(human)	0.421053	Neisseria_cinerea	CRISPR-spacer	Bacteria	NA	Genome_fragment	NA	NA
7000000676_____SRS018665_WUGC_scaffold_44214	11	5352	5555	-	7000000676_____SRS018665_WUGC_scaffold_44214_5352_5555_-	68	-	-	NA	7000000676	SRS018665_WUGC_scaffold_44214	sg_294930	Host-associated	Human	Digestive system	Oral	Host-associated(human)	0.421053	Neisseria_cinerea	CRISPR-spacer	Bacteria	NA	Genome_fragment	NA	NA
7000000684_____SRS019582_WUGC_scaffold_37403	4	3179	3676	+	7000000684_____SRS019582_WUGC_scaffold_37403_3179_3676_+	166	AcrHomolog:AcrIIA11|49.7	-4	NA	7000000684	SRS019582_WUGC_scaffold_37403	sg_282838	Host-associated	Human	Digestive system	Large intestine	Host-associated(human)					NA	Genome_fragment	NA	NA
7000000684_____SRS019582_WUGC_scaffold_37403	5	3673	4092	+	7000000684_____SRS019582_WUGC_scaffold_37403_3673_4092_+	140	AcrIIA11-0-7000000684_____SRS019582_WUGC_scaffold_37403_3673_4092_+|HTH_32+100.0	1	NA	7000000684	SRS019582_WUGC_scaffold_37403	sg_282838	Host-associated	Human	Digestive system	Large intestine	Host-associated(human)					NA	Genome_fragment	NA	NA
7000000684_____SRS019582_WUGC_scaffold_37403	6	4094	4462	+	7000000684_____SRS019582_WUGC_scaffold_37403_4094_4462_+	123	-	-	NA	7000000684	SRS019582_WUGC_scaffold_37403	sg_282838	Host-associated	Human	Digestive system	Large intestine	Host-associated(human)					NA	Genome_fragment	NA	NA
7000000720_____SRS045197_WUGC_scaffold_507	5	2160	2465	+	7000000720_____SRS045197_WUGC_scaffold_507_2160_2465_+	102	-	84	NA	7000000720	SRS045197_WUGC_scaffold_507	sg_295209	Host-associated	Human	Digestive system	Oral	Host-associated(human)				Bacteria	NA	Genome_fragment	NA	NA
7000000720_____SRS045197_WUGC_scaffold_507	6	2550	2741	+	7000000720_____SRS045197_WUGC_scaffold_507_2550_2741_+	64	3300008341_____Ga0115381_100296_2080_2271_-|HTH_3-0-AcrIIA3+80.3	142	NA	7000000720	SRS045197_WUGC_scaffold_507	sg_295209	Host-associated	Human	Digestive system	Oral	Host-associated(human)				Bacteria	NA	Genome_fragment	NA	NA
7000000720_____SRS045197_WUGC_scaffold_507	7	2884	3273	+	7000000720_____SRS045197_WUGC_scaffold_507_2884_3273_+	130	AcrHomolog:AcrIIA3|41.5	-	NA	7000000720	SRS045197_WUGC_scaffold_507	sg_295209	Host-associated	Human	Digestive system	Oral	Host-associated(human)				Bacteria	NA	Genome_fragment	NA	NA
7000000740_____SRS064276_LANL_scaffold_34480	4	2553	3065	+	7000000740_____SRS064276_LANL_scaffold_34480_2553_3065_+	171	AcrHomolog:AcrVA1|27.2	107	NA	7000000740	SRS064276_LANL_scaffold_34480	vOTU_044598	Host-associated	Human	Digestive system	Large intestine	Host-associated(human)	0.666667	unclassified	CRISPR-spacer		NA	Genome_fragment	NA	NA
7000000740_____SRS064276_LANL_scaffold_34480	5	3173	3598	+	7000000740_____SRS064276_LANL_scaffold_34480_3173_3598_+	142	AcrVA1-0-3300007111_____Ga0102634_103078_5273_5698_-|HTH_17+100.0	-8	HTH_17	7000000740	SRS064276_LANL_scaffold_34480	vOTU_044598	Host-associated	Human	Digestive system	Large intestine	Host-associated(human)	0.666667	unclassified	CRISPR-spacer		NA	Genome_fragment	NA	NA
7000000740_____SRS064276_LANL_scaffold_34480	6	3591	3944	+	7000000740_____SRS064276_LANL_scaffold_34480_3591_3944_+	118	-	86	NA	7000000740	SRS064276_LANL_scaffold_34480	vOTU_044598	Host-associated	Human	Digestive system	Large intestine	Host-associated(human)	0.666667	unclassified	CRISPR-spacer		NA	Genome_fragment	NA	NA
7000000740_____SRS064276_LANL_scaffold_34480	7	4031	4192	+	7000000740_____SRS064276_LANL_scaffold_34480_4031_4192_+	54	-	-44	NA	7000000740	SRS064276_LANL_scaffold_34480	vOTU_044598	Host-associated	Human	Digestive system	Large intestine	Host-associated(human)	0.666667	unclassified	CRISPR-spacer		NA	Genome_fragment	NA	NA
7000000740_____SRS064276_LANL_scaffold_34480	8	4149	4604	+	7000000740_____SRS064276_LANL_scaffold_34480_4149_4604_+	152	-	-4	NA	7000000740	SRS064276_LANL_scaffold_34480	vOTU_044598	Host-associated	Human	Digestive system	Large intestine	Host-associated(human)	0.666667	unclassified	CRISPR-spacer		NA	Genome_fragment	NA	NA
7000000740_____SRS064276_LANL_scaffold_34480	9	4601	4798	+	7000000740_____SRS064276_LANL_scaffold_34480_4601_4798_+	66	-	-	NA	7000000740	SRS064276_LANL_scaffold_34480	vOTU_044598	Host-associated	Human	Digestive system	Large intestine	Host-associated(human)	0.666667	unclassified	CRISPR-spacer		NA	Genome_fragment	NA	NA
REF:2595698688_____2595727670	51	40419	40715	+	REF:2595698688_____2595727670_40419_40715_+	99	-	14	NA	52	REF:2595698688_____2595727670	40730	41200	+	REF:2595698688_____2595727670_40730_41200_+	157	AcrHomolog:AcrIIA5|90.7	1	HTH_26	53	REF:2595698688_____2595727670	41202	41624	+	REF:2595698688_____2595727670_41202_41624_+	141	AcrIIA5-0-REF:2595698688_____2595727670_41202_41624_+|HTH_26+100.0	-
REF:2595698777_____2595727759	27	19053	19190	-	REF:2595698777_____2595727759_19053_19190_-	46	-	29	NA	28	REF:2595698777_____2595727759	19220	19570	-	REF:2595698777_____2595727759_19220_19570_-	117	AcrIF8-0-REF:2595698777_____2595727759_19220_19570_-|DUF1870+100.0	10	NA	29	REF:2595698777_____2595727759	19581	19859	-	REF:2595698777_____2595727759_19581_19859_-	93	AcrHomolog:AcrIF8|100.0	-
REF:2597489938_____2597520299	52	42467	42802	+	REF:2597489938_____2597520299_42467_42802_+	112	-	21	Phage_Gp111	53	REF:2597489938_____2597520299	42824	43375	+	REF:2597489938_____2597520299_42824_43375_+	184	AcrHomolog:AcrIIA6|85.2	25	NA	54	REF:2597489938_____2597520299	43401	43652	+	REF:2597489938_____2597520299_43401_43652_+	84	-	25	NA	55	REF:2597489938_____2597520299	43678	43857	+	REF:2597489938_____2597520299_43678_43857_+	60	-	58	NA	56	REF:2597489938_____2597520299	43916	44338	+	REF:2597489938_____2597520299_43916_44338_+	141	AcrIIA6-2-REF:2700988877_____2700998585_43203_43625_+|HTH_26+85.7	-
REF:2700988877_____2700998585	56	41745	42089	+	REF:2700988877_____2700998585_41745_42089_+	115	-	21	NA	57	REF:2700988877_____2700998585	42111	42662	+	REF:2700988877_____2700998585_42111_42662_+	184	AcrHomolog:AcrIIA6|86.3	25	NA	58	REF:2700988877_____2700998585	42688	42939	+	REF:2700988877_____2700998585_42688_42939_+	84	-	25	NA	59	REF:2700988877_____2700998585	42965	43144	+	REF:2700988877_____2700998585_42965_43144_+	60	-	58	NA	60	REF:2700988877_____2700998585	43203	43625	+	REF:2700988877_____2700998585_43203_43625_+	141	AcrIIA6-2-REF:2700988877_____2700998585_43203_43625_+|HTH_26+100.0	-
REF:2700988894_____2700998602	76	44186	44692	+	REF:2700988894_____2700998602_44186_44692_+	169	WP_016090447.1|HTH_10-3-AcrIIA7+41.8	71	Sigma70_r4_2	77	REF:2700988894_____2700998602	44764	45102	+	REF:2700988894_____2700998602_44764_45102_+	113	AcrHomolog:AcrIIA7|40.8	72	NA	78	REF:2700988894_____2700998602	45175	45495	+	REF:2700988894_____2700998602_45175_45495_+	107	-	33	NA	79	REF:2700988894_____2700998602	45529	45780	+	REF:2700988894_____2700998602_45529_45780_+	84	-	-
REF:2706795154_____2706857259	79	43940	44446	+	REF:2706795154_____2706857259_43940_44446_+	169	WP_016090447.1|HTH_10-3-AcrIIA7+41.8	71	Sigma70_r4_2	80	REF:2706795154_____2706857259	44518	44856	+	REF:2706795154_____2706857259_44518_44856_+	113	AcrHomolog:AcrIIA7|40.8	72	NA	81	REF:2706795154_____2706857259	44929	45249	+	REF:2706795154_____2706857259_44929_45249_+	107	-	33	NA	82	REF:2706795154_____2706857259	45283	45534	+	REF:2706795154_____2706857259_45283_45534_+	84	-	-
REF:2706795159_____2706857264	28	16894	17361	+	REF:2706795159_____2706857264_16894_17361_+	156	-	112	Phage_tail_S	29	REF:2706795159_____2706857264	17474	17764	+	REF:2706795159_____2706857264_17474_17764_+	97	AcrHomolog:AcrIF2|100.0	150	HTH_8	30	REF:2706795159_____2706857264	17915	18139	+	REF:2706795159_____2706857264_17915_18139_+	75	AcrIF2-0-REF:2706795159_____2706857264_17915_18139_+|HTH_8+100.0	-
REF:2706795483_____2706857633	21	20174	20746	-	REF:2706795483_____2706857633_20174_20746_-	191	-	67	NA	22	REF:2706795483_____2706857633	20814	21263	-	REF:2706795483_____2706857633_20814_21263_-	150	AcrIIA3-1-WP_061396064.1|HTH_26+98.7	5	NA	23	REF:2706795483_____2706857633	21269	21649	-	REF:2706795483_____2706857633_21269_21649_-	127	AcrHomolog:AcrIIA2|92.7	24	NA	24	REF:2706795483_____2706857633	21674	22051	-	REF:2706795483_____2706857633_21674_22051_-	126	AcrHomolog:AcrIIA3|92.0	329
REF:638276349_____638276057	25	21976	22425	-	REF:638276349_____638276057_21976_22425_-	150	AcrIIA3-1-WP_015967154.1|HTH_26+100.0	4	HTH_26	26	REF:638276349_____638276057	22430	22789	-	REF:638276349_____638276057_22430_22789_-	120	AcrHomolog:AcrIIA2|52.1	22	NA	27	REF:638276349_____638276057	22812	23189	-	REF:638276349_____638276057_22812_23189_-	126	AcrHomolog:AcrIIA3|90.4	-
REF:638276883_____638275428	22	22953	23285	+	REF:638276883_____638275428_22953_23285_+	111	-	26	Phage_Gp111	23	REF:638276883_____638275428	23312	23536	+	REF:638276883_____638275428_23312_23536_+	75	-	22	NA	24	REF:638276883_____638275428	23559	23981	+	REF:638276883_____638275428_23559_23981_+	141	AcrHomolog:AcrIIA5|95.7	1	HTH_3	25	REF:638276883_____638275428	23983	24405	+	REF:638276883_____638275428_23983_24405_+	141	AcrIIA5-0-REF:638276883_____638275428_23983_24405_+|HTH_3+100.0	-
REF:638276893_____638276711	53	41541	41876	+	REF:638276893_____638276711_41541_41876_+	112	-	27	Phage_Gp111	54	REF:638276893_____638276711	41904	42128	+	REF:638276893_____638276711_41904_42128_+	75	-	29	NA	55	REF:638276893_____638276711	42158	42484	+	REF:638276893_____638276711_42158_42484_+	109	AcrHomolog:AcrIIA5|72.1	1	NA	56	REF:638276893_____638276711	42486	42908	+	REF:638276893_____638276711_42486_42908_+	141	AcrIIA5-0-REF:638276893_____638276711_42486_42908_+|HTH_26+100.0	-
REF:645044598_____645044533	40	30323	30658	+	REF:645044598_____645044533_30323_30658_+	112	-	25	Phage_Gp111	41	REF:645044598_____645044533	30684	31235	+	REF:645044598_____645044533_30684_31235_+	184	AcrHomolog:AcrIIA6|85.2	25	NA	42	REF:645044598_____645044533	31261	31512	+	REF:645044598_____645044533_31261_31512_+	84	-	25	NA	43	REF:645044598_____645044533	31538	31717	+	REF:645044598_____645044533_31538_31717_+	60	-	58	NA	44	REF:645044598_____645044533	31776	32198	+	REF:645044598_____645044533_31776_32198_+	141	AcrIIA6-2-REF:2700988877_____2700998585_43203_43625_+|HTH_26+82.9	-
REF:Bacilli_gi_16802048-2360689-2402391	2	746	886	+	REF:Bacilli_gi_16802048-2360689-2402391_746_886_+	47	-	6	NA	3	REF:Bacilli_gi_16802048-2360689-2402391	893	1102	+	REF:Bacilli_gi_16802048-2360689-2402391_893_1102_+	70	-	72	NA	4	REF:Bacilli_gi_16802048-2360689-2402391	1175	1585	+	REF:Bacilli_gi_16802048-2360689-2402391_1175_1585_+	137	AcrHomolog:AcrIIA3|95.2	31	NA	5	REF:Bacilli_gi_16802048-2360689-2402391	1617	1967	+	REF:Bacilli_gi_16802048-2360689-2402391_1617_1967_+	117	AcrHomolog:AcrIIA2|51.6	4	HTH_26	6	REF:Bacilli_gi_16802048-2360689-2402391	1972	2421	+	REF:Bacilli_gi_16802048-2360689-2402391_1972_2421_+	150	AcrIIA3-1-NP_465799.1|HTH_26+100.0	15	NA
REF:Bacilli_gi_197326955-40906-83132	60	39803	40252	-	REF:Bacilli_gi_197326955-40906-83132_39803_40252_-	150	AcrIIA3-1-WP_003727802.1|HTH_26+100.0	4	HTH_26	61	REF:Bacilli_gi_197326955-40906-83132	40257	40616	-	REF:Bacilli_gi_197326955-40906-83132_40257_40616_-	120	AcrHomolog:AcrIIA2|50.8	24	NA	62	REF:Bacilli_gi_197326955-40906-83132	40641	41051	-	REF:Bacilli_gi_197326955-40906-83132_40641_41051_-	137	AcrHomolog:AcrIIA3|98.4	72	NA	63	REF:Bacilli_gi_197326955-40906-83132	41124	41333	-	REF:Bacilli_gi_197326955-40906-83132_41124_41333_-	70	-	6	NA	64	REF:Bacilli_gi_197326955-40906-83132	41340	41480	-	REF:Bacilli_gi_197326955-40906-83132_41340_41480_-	47	-	-
REF:Bacilli_gi_197918280	10	10938	11387	-	REF:Bacilli_gi_197918280_10938_11387_-	150	AcrIIA2-0-WP_009917642.1|HTH_26+100.0	1	HTH_26	11	REF:Bacilli_gi_197918280	11389	11778	-	REF:Bacilli_gi_197918280_11389_11778_-	130	AcrHomolog:AcrIIA2|36.4	27	NA	12	REF:Bacilli_gi_197918280	11806	12303	-	REF:Bacilli_gi_197918280_11806_12303_-	166	-	72	NA	13	REF:Bacilli_gi_197918280	12376	12618	-	REF:Bacilli_gi_197918280_12376_12618_-	81	-	-
REF:Bacilli_gi_197919527	11	10208	10714	-	REF:Bacilli_gi_197919527_10208_10714_-	169	-	15	NA	12	REF:Bacilli_gi_197919527	10730	11179	-	REF:Bacilli_gi_197919527_10730_11179_-	150	AcrIIA2-0-REF:Bacilli_gi_197920088-489040-524185_1392_1841_+|HTH_26+100.0	5	NA	13	REF:Bacilli_gi_197919527	11185	11556	-	REF:Bacilli_gi_197919527_11185_11556_-	124	AcrHomolog:AcrIIA2|98.4	28	NA	14	REF:Bacilli_gi_197919527	11585	11839	-	REF:Bacilli_gi_197919527_11585_11839_-	85	-	-
REF:Bacilli_gi_197920088-489040-524185	2	502	702	+	REF:Bacilli_gi_197920088-489040-524185_502_702_+	67	-	28	NA	3	REF:Bacilli_gi_197920088-489040-524185	731	985	+	REF:Bacilli_gi_197920088-489040-524185_731_985_+	85	-	68	NA	4	REF:Bacilli_gi_197920088-489040-524185	1054	1386	+	REF:Bacilli_gi_197920088-489040-524185_1054_1386_+	111	AcrHomolog:AcrIIA2|100.0	5	HTH_26	5	REF:Bacilli_gi_197920088-489040-524185	1392	1841	+	REF:Bacilli_gi_197920088-489040-524185_1392_1841_+	150	AcrIIA2-0-REF:Bacilli_gi_197920088-489040-524185_1392_1841_+|HTH_26+100.0	15	NA	6	REF:Bacilli_gi_197920088-489040-524185	1857	2363	+	REF:Bacilli_gi_197920088-489040-524185_1857_2363_+	169	-	-
REF:Bacilli_gi_197920144-35141-71365	1	25	288	+	REF:Bacilli_gi_197920144-35141-71365_25_288_+	88	AcrHomolog:AcrIIA4|100.0	4	NA	2	REF:Bacilli_gi_197920144-35141-71365	293	742	+	REF:Bacilli_gi_197920144-35141-71365_293_742_+	150	AcrIIA4-0-REF:Bacilli_gi_197920144-35141-71365_293_742_+|HTH_26+100.0	-
REF:Bacilli_gi_197920146	2	572	772	+	REF:Bacilli_gi_197920146_572_772_+	67	-	28	NA	3	REF:Bacilli_gi_197920146	801	1055	+	REF:Bacilli_gi_197920146_801_1055_+	85	-	28	NA	4	REF:Bacilli_gi_197920146	1084	1455	+	REF:Bacilli_gi_197920146_1084_1455_+	124	AcrHomolog:AcrIIA2|100.0	5	HTH_26	5	REF:Bacilli_gi_197920146	1461	1910	+	REF:Bacilli_gi_197920146_1461_1910_+	150	AcrIIA2-0-REF:Bacilli_gi_197920088-489040-524185_1392_1841_+|HTH_26+100.0	15	NA	6	REF:Bacilli_gi_197920146	1926	2432	+	REF:Bacilli_gi_197920146_1926_2432_+	169	-	-
REF:Bacilli_gi_217963303-1387838-1431243	1	25	234	+	REF:Bacilli_gi_217963303-1387838-1431243_25_234_+	70	-	105	NA	2	REF:Bacilli_gi_217963303-1387838-1431243	340	717	+	REF:Bacilli_gi_217963303-1387838-1431243_340_717_+	126	AcrHomolog:AcrIIA3|91.2	31	NA	3	REF:Bacilli_gi_217963303-1387838-1431243	749	1099	+	REF:Bacilli_gi_217963303-1387838-1431243_749_1099_+	117	AcrHomolog:AcrIIA2|53.3	4	HTH_26	4	REF:Bacilli_gi_217963303-1387838-1431243	1104	1553	+	REF:Bacilli_gi_217963303-1387838-1431243_1104_1553_+	150	AcrIIA3-1-REF:Bacilli_gi_217963303-1387838-1431243_1104_1553_+|HTH_26+100.0	-
REF:Bacilli_gi_386006713-1224754-1268159	61	41852	42301	-	REF:Bacilli_gi_386006713-1224754-1268159_41852_42301_-	150	AcrIIA3-1-REF:Bacilli_gi_217963303-1387838-1431243_1104_1553_+|HTH_26+100.0	4	HTH_26	62	REF:Bacilli_gi_386006713-1224754-1268159	42306	42665	-	REF:Bacilli_gi_386006713-1224754-1268159_42306_42665_-	120	AcrHomolog:AcrIIA2|53.3	22	NA	63	REF:Bacilli_gi_386006713-1224754-1268159	42688	43065	-	REF:Bacilli_gi_386006713-1224754-1268159_42688_43065_-	126	AcrHomolog:AcrIIA3|91.2	105	NA	64	REF:Bacilli_gi_386006713-1224754-1268159	43171	43380	-	REF:Bacilli_gi_386006713-1224754-1268159_43171_43380_-	70	-	-
REF:Bacilli_gi_386025288-1222710-1266118	63	41855	42304	-	REF:Bacilli_gi_386025288-1222710-1266118_41855_42304_-	150	AcrIIA3-1-REF:Bacilli_gi_217963303-1387838-1431243_1104_1553_+|HTH_26+100.0	4	HTH_26	64	REF:Bacilli_gi_386025288-1222710-1266118	42309	42668	-	REF:Bacilli_gi_386025288-1222710-1266118_42309_42668_-	120	AcrHomolog:AcrIIA2|53.3	22	NA	65	REF:Bacilli_gi_386025288-1222710-1266118	42691	43068	-	REF:Bacilli_gi_386025288-1222710-1266118_42691_43068_-	126	AcrHomolog:AcrIIA3|91.2	105	NA	66	REF:Bacilli_gi_386025288-1222710-1266118	43174	43383	-	REF:Bacilli_gi_386025288-1222710-1266118_43174_43383_-	70	-	-
REF:Bacilli_gi_386045634-2359202-2401508	2	502	702	+	REF:Bacilli_gi_386045634-2359202-2401508_502_702_+	67	-	28	NA	3	REF:Bacilli_gi_386045634-2359202-2401508	731	985	+	REF:Bacilli_gi_386045634-2359202-2401508_731_985_+	85	-	28	NA	4	REF:Bacilli_gi_386045634-2359202-2401508	1014	1385	+	REF:Bacilli_gi_386045634-2359202-2401508_1014_1385_+	124	AcrHomolog:AcrIIA2|100.0	5	HTH_26	5	REF:Bacilli_gi_386045634-2359202-2401508	1391	1840	+	REF:Bacilli_gi_386045634-2359202-2401508_1391_1840_+	150	AcrIIA2-0-REF:Bacilli_gi_197920088-489040-524185_1392_1841_+|HTH_26+100.0	15	NA	6	REF:Bacilli_gi_386045634-2359202-2401508	1856	2362	+	REF:Bacilli_gi_386045634-2359202-2401508_1856_2362_+	169	-	-
REF:Bacilli_gi_386045634-2682391-2718615	1	25	288	+	REF:Bacilli_gi_386045634-2682391-2718615_25_288_+	88	AcrHomolog:AcrIIA4|100.0	4	NA	2	REF:Bacilli_gi_386045634-2682391-2718615	293	742	+	REF:Bacilli_gi_386045634-2682391-2718615_293_742_+	150	AcrIIA4-0-REF:Bacilli_gi_197920144-35141-71365_293_742_+|HTH_26+100.0	-
REF:Bacilli_gi_448879146-1659265-1699117	4	1362	1751	-	REF:Bacilli_gi_448879146-1659265-1699117_1362_1751_-	130	AcrHomolog:AcrIIA3|40.7	149	NA	5	REF:Bacilli_gi_448879146-1659265-1699117	1901	2092	-	REF:Bacilli_gi_448879146-1659265-1699117_1901_2092_-	64	3300008341_____Ga0115381_100296_2080_2271_-|HTH_3-0-AcrIIA3+90.2	82	NA	6	REF:Bacilli_gi_448879146-1659265-1699117	2175	2480	-	REF:Bacilli_gi_448879146-1659265-1699117_2175_2480_-	102	-	-
REF:Bacilli_gi_450065761-18938-58696	47	38864	39295	-	REF:Bacilli_gi_450065761-18938-58696_38864_39295_-	144	AcrIIA5-0-REF:Bacilli_gi_450065761-18938-58696_38864_39295_-|HTH_26+100.0	15	HTH_26	48	REF:Bacilli_gi_450065761-18938-58696	39311	39733	-	REF:Bacilli_gi_450065761-18938-58696_39311_39733_-	141	AcrHomolog:AcrIIA5|77.9	-
REF:Bacilli_gi_47095974-43-40624	1	1	258	+	REF:Bacilli_gi_47095974-43-40624_1_258_+	86	-	28	NA	2	REF:Bacilli_gi_47095974-43-40624	287	658	+	REF:Bacilli_gi_47095974-43-40624_287_658_+	124	AcrHomolog:AcrIIA2|100.0	5	HTH_26	3	REF:Bacilli_gi_47095974-43-40624	664	1113	+	REF:Bacilli_gi_47095974-43-40624_664_1113_+	150	AcrIIA2-0-REF:Bacilli_gi_197920088-489040-524185_1392_1841_+|HTH_26+100.0	15	NA	4	REF:Bacilli_gi_47095974-43-40624	1129	1635	+	REF:Bacilli_gi_47095974-43-40624_1129_1635_+	169	-	-
REF:Bacilli_gi_508126650-849452-890319	63	39883	40077	-	REF:Bacilli_gi_508126650-849452-890319_39883_40077_-	65	-	75	NA	64	REF:Bacilli_gi_508126650-849452-890319	40153	40341	-	REF:Bacilli_gi_508126650-849452-890319_40153_40341_-	63	AcrIIA3-0-REF:Bacilli_gi_508126650-849452-890319_40153_40341_-|HTH_XRE+100.0	15	NA	65	REF:Bacilli_gi_508126650-849452-890319	40357	40842	-	REF:Bacilli_gi_508126650-849452-890319_40357_40842_-	162	AcrHomolog:AcrIIA3|41.4	-
REF:Betaproteobacteria_gi_545068446	1	1	222	+	REF:Betaproteobacteria_gi_545068446_1_222_+	74	AcrHomolog:AcrIIC3|87.7	45	NA	2	REF:Betaproteobacteria_gi_545068446	268	639	+	REF:Betaproteobacteria_gi_545068446_268_639_+	124	AcrHomolog:AcrIIC2|92.7	-8	HTH_3	3	REF:Betaproteobacteria_gi_545068446	632	841	+	REF:Betaproteobacteria_gi_545068446_632_841_+	70	AcrIIC2-0-WP_002231710.1|HTH_XRE+100.0	-
REF:Gammaproteobacteria_gi_510824215	24	20930	21382	-	REF:Gammaproteobacteria_gi_510824215_20930_21382_-	151	-	6	GP3_package	25	REF:Gammaproteobacteria_gi_510824215	21389	21649	-	REF:Gammaproteobacteria_gi_510824215_21389_21649_-	87	-	-17	NA	26	REF:Gammaproteobacteria_gi_510824215	21633	21866	-	REF:Gammaproteobacteria_gi_510824215_21633_21866_-	78	-	61	DUF2829	27	REF:Gammaproteobacteria_gi_510824215	21928	22452	-	REF:Gammaproteobacteria_gi_510824215_21928_22452_-	175	AcrHomolog:AcrIIA7|41.7	40	Phage_gp49_66	28	REF:Gammaproteobacteria_gi_510824215	22493	22933	-	REF:Gammaproteobacteria_gi_510824215_22493_22933_-	147	-	5	HTH_IclR
REF:Gammaproteobacteria_gi_520882732	21	13722	13913	+	REF:Gammaproteobacteria_gi_520882732_13722_13913_+	64	-	68	NA	22	REF:Gammaproteobacteria_gi_520882732	13982	14575	+	REF:Gammaproteobacteria_gi_520882732_13982_14575_+	198	-	10	RecA_dep_nuc	23	REF:Gammaproteobacteria_gi_520882732	14586	14888	+	REF:Gammaproteobacteria_gi_520882732_14586_14888_+	101	-	-13	HTH_IclR	24	REF:Gammaproteobacteria_gi_520882732	14876	15223	+	REF:Gammaproteobacteria_gi_520882732_14876_15223_+	116	REF:Gammaproteobacteria_gi_510824215_22939_23286_-|HTH_IclR-1-AcrIIA7+100.0	5	Phage_gp49_66	25	REF:Gammaproteobacteria_gi_520882732	15229	15669	+	REF:Gammaproteobacteria_gi_520882732_15229_15669_+	147	-	40	DUF2829
REF:Gammaproteobacteria_gi_520883794	24	20939	21391	-	REF:Gammaproteobacteria_gi_520883794_20939_21391_-	151	-	6	GP3_package	25	REF:Gammaproteobacteria_gi_520883794	21398	21658	-	REF:Gammaproteobacteria_gi_520883794_21398_21658_-	87	-	-17	NA	26	REF:Gammaproteobacteria_gi_520883794	21642	21875	-	REF:Gammaproteobacteria_gi_520883794_21642_21875_-	78	-	61	DUF2829	27	REF:Gammaproteobacteria_gi_520883794	21937	22461	-	REF:Gammaproteobacteria_gi_520883794_21937_22461_-	175	AcrHomolog:AcrIIA7|41.7	40	Phage_gp49_66	28	REF:Gammaproteobacteria_gi_520883794	22502	22942	-	REF:Gammaproteobacteria_gi_520883794_22502_22942_-	147	-	5	HTH_IclR
REF:Gammaproteobacteria_gi_520891788	21	13722	13913	+	REF:Gammaproteobacteria_gi_520891788_13722_13913_+	64	-	68	NA	22	REF:Gammaproteobacteria_gi_520891788	13982	14575	+	REF:Gammaproteobacteria_gi_520891788_13982_14575_+	198	-	10	RecA_dep_nuc	23	REF:Gammaproteobacteria_gi_520891788	14586	14888	+	REF:Gammaproteobacteria_gi_520891788_14586_14888_+	101	-	-13	HTH_IclR	24	REF:Gammaproteobacteria_gi_520891788	14876	15223	+	REF:Gammaproteobacteria_gi_520891788_14876_15223_+	116	REF:Gammaproteobacteria_gi_510824215_22939_23286_-|HTH_IclR-1-AcrIIA7+100.0	5	Phage_gp49_66	25	REF:Gammaproteobacteria_gi_520891788	15229	15669	+	REF:Gammaproteobacteria_gi_520891788_15229_15669_+	147	-	40	DUF2829
REF:Gammaproteobacteria_gi_520892570	24	20930	21382	-	REF:Gammaproteobacteria_gi_520892570_20930_21382_-	151	-	6	GP3_package	25	REF:Gammaproteobacteria_gi_520892570	21389	21649	-	REF:Gammaproteobacteria_gi_520892570_21389_21649_-	87	-	-17	NA	26	REF:Gammaproteobacteria_gi_520892570	21633	21866	-	REF:Gammaproteobacteria_gi_520892570_21633_21866_-	78	-	61	DUF2829	27	REF:Gammaproteobacteria_gi_520892570	21928	22452	-	REF:Gammaproteobacteria_gi_520892570_21928_22452_-	175	AcrHomolog:AcrIIA7|41.7	40	Phage_gp49_66	28	REF:Gammaproteobacteria_gi_520892570	22493	22933	-	REF:Gammaproteobacteria_gi_520892570_22493_22933_-	147	-	5	HTH_IclR
REF:Gammaproteobacteria_gi_520894058	21	13722	13913	+	REF:Gammaproteobacteria_gi_520894058_13722_13913_+	64	-	68	NA	22	REF:Gammaproteobacteria_gi_520894058	13982	14575	+	REF:Gammaproteobacteria_gi_520894058_13982_14575_+	198	-	10	RecA_dep_nuc	23	REF:Gammaproteobacteria_gi_520894058	14586	14888	+	REF:Gammaproteobacteria_gi_520894058_14586_14888_+	101	-	-13	HTH_IclR	24	REF:Gammaproteobacteria_gi_520894058	14876	15223	+	REF:Gammaproteobacteria_gi_520894058_14876_15223_+	116	REF:Gammaproteobacteria_gi_510824215_22939_23286_-|HTH_IclR-1-AcrIIA7+100.0	5	Phage_gp49_66	25	REF:Gammaproteobacteria_gi_520894058	15229	15669	+	REF:Gammaproteobacteria_gi_520894058_15229_15669_+	147	-	40	DUF2829
REF:Gammaproteobacteria_gi_520897374	24	20942	21394	-	REF:Gammaproteobacteria_gi_520897374_20942_21394_-	151	-	6	GP3_package	25	REF:Gammaproteobacteria_gi_520897374	21401	21661	-	REF:Gammaproteobacteria_gi_520897374_21401_21661_-	87	-	-17	NA	26	REF:Gammaproteobacteria_gi_520897374	21645	21878	-	REF:Gammaproteobacteria_gi_520897374_21645_21878_-	78	-	61	DUF2829	27	REF:Gammaproteobacteria_gi_520897374	21940	22464	-	REF:Gammaproteobacteria_gi_520897374_21940_22464_-	175	AcrHomolog:AcrIIA7|41.7	40	Phage_gp49_66	28	REF:Gammaproteobacteria_gi_520897374	22505	22945	-	REF:Gammaproteobacteria_gi_520897374_22505_22945_-	147	-	5	HTH_IclR
REF:Gammaproteobacteria_gi_520898513-59437-97613	21	13712	13903	+	REF:Gammaproteobacteria_gi_520898513-59437-97613_13712_13903_+	64	-	68	NA	22	REF:Gammaproteobacteria_gi_520898513-59437-97613	13972	14565	+	REF:Gammaproteobacteria_gi_520898513-59437-97613_13972_14565_+	198	-	10	RecA_dep_nuc	23	REF:Gammaproteobacteria_gi_520898513-59437-97613	14576	14878	+	REF:Gammaproteobacteria_gi_520898513-59437-97613_14576_14878_+	101	-	-13	HTH_IclR	24	REF:Gammaproteobacteria_gi_520898513-59437-97613	14866	15213	+	REF:Gammaproteobacteria_gi_520898513-59437-97613_14866_15213_+	116	REF:Gammaproteobacteria_gi_510824215_22939_23286_-|HTH_IclR-1-AcrIIA7+100.0	5	Phage_gp49_66	25	REF:Gammaproteobacteria_gi_520898513-59437-97613	15219	15659	+	REF:Gammaproteobacteria_gi_520898513-59437-97613_15219_15659_+	147	-	40	DUF2829
REF:Gammaproteobacteria_gi_520903994	21	13713	13904	+	REF:Gammaproteobacteria_gi_520903994_13713_13904_+	64	-	68	NA	22	REF:Gammaproteobacteria_gi_520903994	13973	14566	+	REF:Gammaproteobacteria_gi_520903994_13973_14566_+	198	-	10	RecA_dep_nuc	23	REF:Gammaproteobacteria_gi_520903994	14577	14879	+	REF:Gammaproteobacteria_gi_520903994_14577_14879_+	101	-	-13	HTH_IclR	24	REF:Gammaproteobacteria_gi_520903994	14867	15214	+	REF:Gammaproteobacteria_gi_520903994_14867_15214_+	116	REF:Gammaproteobacteria_gi_510824215_22939_23286_-|HTH_IclR-1-AcrIIA7+100.0	5	Phage_gp49_66	25	REF:Gammaproteobacteria_gi_520903994	15220	15660	+	REF:Gammaproteobacteria_gi_520903994_15220_15660_+	147	-	40	DUF2829
REF:Gammaproteobacteria_gi_520904383	28	25517	25969	-	REF:Gammaproteobacteria_gi_520904383_25517_25969_-	151	-	6	GP3_package	29	REF:Gammaproteobacteria_gi_520904383	25976	26236	-	REF:Gammaproteobacteria_gi_520904383_25976_26236_-	87	-	-17	NA	30	REF:Gammaproteobacteria_gi_520904383	26220	26453	-	REF:Gammaproteobacteria_gi_520904383_26220_26453_-	78	-	61	DUF2829	31	REF:Gammaproteobacteria_gi_520904383	26515	27039	-	REF:Gammaproteobacteria_gi_520904383_26515_27039_-	175	AcrHomolog:AcrIIA7|41.7	40	Phage_gp49_66	32	REF:Gammaproteobacteria_gi_520904383	27080	27520	-	REF:Gammaproteobacteria_gi_520904383_27080_27520_-	147	-	5	HTH_IclR
REF:Gammaproteobacteria_gi_520905957	24	20930	21382	-	REF:Gammaproteobacteria_gi_520905957_20930_21382_-	151	-	6	GP3_package	25	REF:Gammaproteobacteria_gi_520905957	21389	21649	-	REF:Gammaproteobacteria_gi_520905957_21389_21649_-	87	-	-17	NA	26	REF:Gammaproteobacteria_gi_520905957	21633	21866	-	REF:Gammaproteobacteria_gi_520905957_21633_21866_-	78	-	61	DUF2829	27	REF:Gammaproteobacteria_gi_520905957	21928	22452	-	REF:Gammaproteobacteria_gi_520905957_21928_22452_-	175	AcrHomolog:AcrIIA7|41.7	40	Phage_gp49_66	28	REF:Gammaproteobacteria_gi_520905957	22493	22933	-	REF:Gammaproteobacteria_gi_520905957_22493_22933_-	147	-	5	HTH_IclR
REF:Gammaproteobacteria_gi_523670247	24	20930	21382	-	REF:Gammaproteobacteria_gi_523670247_20930_21382_-	151	-	6	GP3_package	25	REF:Gammaproteobacteria_gi_523670247	21389	21649	-	REF:Gammaproteobacteria_gi_523670247_21389_21649_-	87	-	-17	NA	26	REF:Gammaproteobacteria_gi_523670247	21633	21866	-	REF:Gammaproteobacteria_gi_523670247_21633_21866_-	78	-	61	DUF2829	27	REF:Gammaproteobacteria_gi_523670247	21928	22452	-	REF:Gammaproteobacteria_gi_523670247_21928_22452_-	175	AcrHomolog:AcrIIA7|41.7	40	Phage_gp49_66	28	REF:Gammaproteobacteria_gi_523670247	22493	22933	-	REF:Gammaproteobacteria_gi_523670247_22493_22933_-	147	-	5	HTH_IclR
REF:Gammaproteobacteria_gi_523670518	21	13713	13904	+	REF:Gammaproteobacteria_gi_523670518_13713_13904_+	64	-	68	NA	22	REF:Gammaproteobacteria_gi_523670518	13973	14566	+	REF:Gammaproteobacteria_gi_523670518_13973_14566_+	198	-	10	RecA_dep_nuc	23	REF:Gammaproteobacteria_gi_523670518	14577	14879	+	REF:Gammaproteobacteria_gi_523670518_14577_14879_+	101	-	-13	HTH_IclR	24	REF:Gammaproteobacteria_gi_523670518	14867	15214	+	REF:Gammaproteobacteria_gi_523670518_14867_15214_+	116	REF:Gammaproteobacteria_gi_510824215_22939_23286_-|HTH_IclR-1-AcrIIA7+100.0	5	Phage_gp49_66	25	REF:Gammaproteobacteria_gi_523670518	15220	15660	+	REF:Gammaproteobacteria_gi_523670518_15220_15660_+	147	-	40	DUF2829
REF:Gammaproteobacteria_gi_523675662	21	13724	13915	+	REF:Gammaproteobacteria_gi_523675662_13724_13915_+	64	-	68	NA	22	REF:Gammaproteobacteria_gi_523675662	13984	14577	+	REF:Gammaproteobacteria_gi_523675662_13984_14577_+	198	-	10	RecA_dep_nuc	23	REF:Gammaproteobacteria_gi_523675662	14588	14890	+	REF:Gammaproteobacteria_gi_523675662_14588_14890_+	101	-	-13	HTH_IclR	24	REF:Gammaproteobacteria_gi_523675662	14878	15225	+	REF:Gammaproteobacteria_gi_523675662_14878_15225_+	116	REF:Gammaproteobacteria_gi_510824215_22939_23286_-|HTH_IclR-1-AcrIIA7+100.0	5	Phage_gp49_66	25	REF:Gammaproteobacteria_gi_523675662	15231	15671	+	REF:Gammaproteobacteria_gi_523675662_15231_15671_+	147	-	40	DUF2829
REF:Gammaproteobacteria_gi_523675784	28	25517	25969	-	REF:Gammaproteobacteria_gi_523675784_25517_25969_-	151	-	6	GP3_package	29	REF:Gammaproteobacteria_gi_523675784	25976	26236	-	REF:Gammaproteobacteria_gi_523675784_25976_26236_-	87	-	-17	NA	30	REF:Gammaproteobacteria_gi_523675784	26220	26453	-	REF:Gammaproteobacteria_gi_523675784_26220_26453_-	78	-	61	DUF2829	31	REF:Gammaproteobacteria_gi_523675784	26515	27039	-	REF:Gammaproteobacteria_gi_523675784_26515_27039_-	175	AcrHomolog:AcrIIA7|41.7	40	Phage_gp49_66	32	REF:Gammaproteobacteria_gi_523675784	27080	27520	-	REF:Gammaproteobacteria_gi_523675784_27080_27520_-	147	-	5	HTH_IclR
REF:Gammaproteobacteria_gi_523676022	24	20930	21382	-	REF:Gammaproteobacteria_gi_523676022_20930_21382_-	151	-	6	GP3_package	25	REF:Gammaproteobacteria_gi_523676022	21389	21649	-	REF:Gammaproteobacteria_gi_523676022_21389_21649_-	87	-	-17	NA	26	REF:Gammaproteobacteria_gi_523676022	21633	21866	-	REF:Gammaproteobacteria_gi_523676022_21633_21866_-	78	-	61	DUF2829	27	REF:Gammaproteobacteria_gi_523676022	21928	22452	-	REF:Gammaproteobacteria_gi_523676022_21928_22452_-	175	AcrHomolog:AcrIIA7|41.7	40	Phage_gp49_66	28	REF:Gammaproteobacteria_gi_523676022	22493	22933	-	REF:Gammaproteobacteria_gi_523676022_22493_22933_-	147	-	5	HTH_IclR
REF:Gammaproteobacteria_gi_523676565	21	13722	13913	+	REF:Gammaproteobacteria_gi_523676565_13722_13913_+	64	-	68	NA	22	REF:Gammaproteobacteria_gi_523676565	13982	14575	+	REF:Gammaproteobacteria_gi_523676565_13982_14575_+	198	-	10	RecA_dep_nuc	23	REF:Gammaproteobacteria_gi_523676565	14586	14888	+	REF:Gammaproteobacteria_gi_523676565_14586_14888_+	101	-	-13	HTH_IclR	24	REF:Gammaproteobacteria_gi_523676565	14876	15223	+	REF:Gammaproteobacteria_gi_523676565_14876_15223_+	116	REF:Gammaproteobacteria_gi_510824215_22939_23286_-|HTH_IclR-1-AcrIIA7+100.0	5	Phage_gp49_66	25	REF:Gammaproteobacteria_gi_523676565	15229	15669	+	REF:Gammaproteobacteria_gi_523676565_15229_15669_+	147	-	40	DUF2829
REF:Gammaproteobacteria_gi_523677089	24	20930	21382	-	REF:Gammaproteobacteria_gi_523677089_20930_21382_-	151	-	6	GP3_package	25	REF:Gammaproteobacteria_gi_523677089	21389	21649	-	REF:Gammaproteobacteria_gi_523677089_21389_21649_-	87	-	-17	NA	26	REF:Gammaproteobacteria_gi_523677089	21633	21866	-	REF:Gammaproteobacteria_gi_523677089_21633_21866_-	78	-	61	DUF2829	27	REF:Gammaproteobacteria_gi_523677089	21928	22452	-	REF:Gammaproteobacteria_gi_523677089_21928_22452_-	175	AcrHomolog:AcrIIA7|41.7	40	Phage_gp49_66	28	REF:Gammaproteobacteria_gi_523677089	22493	22933	-	REF:Gammaproteobacteria_gi_523677089_22493_22933_-	147	-	5	HTH_IclR
REF:Gammaproteobacteria_gi_523677363	24	20930	21382	-	REF:Gammaproteobacteria_gi_523677363_20930_21382_-	151	-	6	GP3_package	25	REF:Gammaproteobacteria_gi_523677363	21389	21649	-	REF:Gammaproteobacteria_gi_523677363_21389_21649_-	87	-	-17	NA	26	REF:Gammaproteobacteria_gi_523677363	21633	21866	-	REF:Gammaproteobacteria_gi_523677363_21633_21866_-	78	-	61	DUF2829	27	REF:Gammaproteobacteria_gi_523677363	21928	22452	-	REF:Gammaproteobacteria_gi_523677363_21928_22452_-	175	AcrHomolog:AcrIIA7|41.7	40	Phage_gp49_66	28	REF:Gammaproteobacteria_gi_523677363	22493	22933	-	REF:Gammaproteobacteria_gi_523677363_22493_22933_-	147	-	5	HTH_IclR
REF:Gammaproteobacteria_gi_523680227	21	13722	13913	+	REF:Gammaproteobacteria_gi_523680227_13722_13913_+	64	-	68	NA	22	REF:Gammaproteobacteria_gi_523680227	13982	14575	+	REF:Gammaproteobacteria_gi_523680227_13982_14575_+	198	-	10	RecA_dep_nuc	23	REF:Gammaproteobacteria_gi_523680227	14586	14888	+	REF:Gammaproteobacteria_gi_523680227_14586_14888_+	101	-	-13	HTH_IclR	24	REF:Gammaproteobacteria_gi_523680227	14876	15223	+	REF:Gammaproteobacteria_gi_523680227_14876_15223_+	116	REF:Gammaproteobacteria_gi_510824215_22939_23286_-|HTH_IclR-1-AcrIIA7+100.0	5	Phage_gp49_66	25	REF:Gammaproteobacteria_gi_523680227	15229	15669	+	REF:Gammaproteobacteria_gi_523680227_15229_15669_+	147	-	40	DUF2829
REF:Gammaproteobacteria_gi_523680324	24	20930	21382	-	REF:Gammaproteobacteria_gi_523680324_20930_21382_-	151	-	6	GP3_package	25	REF:Gammaproteobacteria_gi_523680324	21389	21649	-	REF:Gammaproteobacteria_gi_523680324_21389_21649_-	87	-	-17	NA	26	REF:Gammaproteobacteria_gi_523680324	21633	21866	-	REF:Gammaproteobacteria_gi_523680324_21633_21866_-	78	-	61	DUF2829	27	REF:Gammaproteobacteria_gi_523680324	21928	22452	-	REF:Gammaproteobacteria_gi_523680324_21928_22452_-	175	AcrHomolog:AcrIIA7|41.7	40	Phage_gp49_66	28	REF:Gammaproteobacteria_gi_523680324	22493	22933	-	REF:Gammaproteobacteria_gi_523680324_22493_22933_-	147	-	5	HTH_IclR
REF:Gammaproteobacteria_gi_523680947	24	20942	21394	-	REF:Gammaproteobacteria_gi_523680947_20942_21394_-	151	-	6	GP3_package	25	REF:Gammaproteobacteria_gi_523680947	21401	21661	-	REF:Gammaproteobacteria_gi_523680947_21401_21661_-	87	-	-17	NA	26	REF:Gammaproteobacteria_gi_523680947	21645	21878	-	REF:Gammaproteobacteria_gi_523680947_21645_21878_-	78	-	61	DUF2829	27	REF:Gammaproteobacteria_gi_523680947	21940	22464	-	REF:Gammaproteobacteria_gi_523680947_21940_22464_-	175	AcrHomolog:AcrIIA7|41.7	40	Phage_gp49_66	28	REF:Gammaproteobacteria_gi_523680947	22505	22945	-	REF:Gammaproteobacteria_gi_523680947_22505_22945_-	147	-	5	HTH_IclR
REF:Gammaproteobacteria_gi_523683278	24	20930	21382	-	REF:Gammaproteobacteria_gi_523683278_20930_21382_-	151	-	6	GP3_package	25	REF:Gammaproteobacteria_gi_523683278	21389	21649	-	REF:Gammaproteobacteria_gi_523683278_21389_21649_-	87	-	-17	NA	26	REF:Gammaproteobacteria_gi_523683278	21633	21866	-	REF:Gammaproteobacteria_gi_523683278_21633_21866_-	78	-	61	DUF2829	27	REF:Gammaproteobacteria_gi_523683278	21928	22452	-	REF:Gammaproteobacteria_gi_523683278_21928_22452_-	175	AcrHomolog:AcrIIA7|41.7	40	Phage_gp49_66	28	REF:Gammaproteobacteria_gi_523683278	22493	22933	-	REF:Gammaproteobacteria_gi_523683278_22493_22933_-	147	-	5	HTH_IclR
REF:Gammaproteobacteria_gi_523683505	21	13724	13915	+	REF:Gammaproteobacteria_gi_523683505_13724_13915_+	64	-	68	NA	22	REF:Gammaproteobacteria_gi_523683505	13984	14577	+	REF:Gammaproteobacteria_gi_523683505_13984_14577_+	198	-	10	RecA_dep_nuc	23	REF:Gammaproteobacteria_gi_523683505	14588	14890	+	REF:Gammaproteobacteria_gi_523683505_14588_14890_+	101	-	-13	HTH_IclR	24	REF:Gammaproteobacteria_gi_523683505	14878	15225	+	REF:Gammaproteobacteria_gi_523683505_14878_15225_+	116	REF:Gammaproteobacteria_gi_510824215_22939_23286_-|HTH_IclR-1-AcrIIA7+100.0	5	Phage_gp49_66	25	REF:Gammaproteobacteria_gi_523683505	15231	15671	+	REF:Gammaproteobacteria_gi_523683505_15231_15671_+	147	-	40	DUF2829
REF:Gammaproteobacteria_gi_523683695	21	13722	13913	+	REF:Gammaproteobacteria_gi_523683695_13722_13913_+	64	-	68	NA	22	REF:Gammaproteobacteria_gi_523683695	13982	14575	+	REF:Gammaproteobacteria_gi_523683695_13982_14575_+	198	-	10	RecA_dep_nuc	23	REF:Gammaproteobacteria_gi_523683695	14586	14888	+	REF:Gammaproteobacteria_gi_523683695_14586_14888_+	101	-	-13	HTH_IclR	24	REF:Gammaproteobacteria_gi_523683695	14876	15223	+	REF:Gammaproteobacteria_gi_523683695_14876_15223_+	116	REF:Gammaproteobacteria_gi_510824215_22939_23286_-|HTH_IclR-1-AcrIIA7+100.0	5	Phage_gp49_66	25	REF:Gammaproteobacteria_gi_523683695	15229	15669	+	REF:Gammaproteobacteria_gi_523683695_15229_15669_+	147	-	40	DUF2829
REF:Gammaproteobacteria_gi_523684117	24	20936	21388	-	REF:Gammaproteobacteria_gi_523684117_20936_21388_-	151	-	6	GP3_package	25	REF:Gammaproteobacteria_gi_523684117	21395	21655	-	REF:Gammaproteobacteria_gi_523684117_21395_21655_-	87	-	-17	NA	26	REF:Gammaproteobacteria_gi_523684117	21639	21872	-	REF:Gammaproteobacteria_gi_523684117_21639_21872_-	78	-	61	DUF2829	27	REF:Gammaproteobacteria_gi_523684117	21934	22458	-	REF:Gammaproteobacteria_gi_523684117_21934_22458_-	175	AcrHomolog:AcrIIA7|41.7	40	Phage_gp49_66	28	REF:Gammaproteobacteria_gi_523684117	22499	22939	-	REF:Gammaproteobacteria_gi_523684117_22499_22939_-	147	-	5	HTH_IclR
REF:Gammaproteobacteria_gi_523686459	21	13722	13913	+	REF:Gammaproteobacteria_gi_523686459_13722_13913_+	64	-	68	NA	22	REF:Gammaproteobacteria_gi_523686459	13982	14575	+	REF:Gammaproteobacteria_gi_523686459_13982_14575_+	198	-	10	RecA_dep_nuc	23	REF:Gammaproteobacteria_gi_523686459	14586	14888	+	REF:Gammaproteobacteria_gi_523686459_14586_14888_+	101	-	-13	HTH_IclR	24	REF:Gammaproteobacteria_gi_523686459	14876	15223	+	REF:Gammaproteobacteria_gi_523686459_14876_15223_+	116	REF:Gammaproteobacteria_gi_510824215_22939_23286_-|HTH_IclR-1-AcrIIA7+100.0	5	Phage_gp49_66	25	REF:Gammaproteobacteria_gi_523686459	15229	15669	+	REF:Gammaproteobacteria_gi_523686459_15229_15669_+	147	-	40	DUF2829
REF:Gammaproteobacteria_gi_523686512	24	20942	21394	-	REF:Gammaproteobacteria_gi_523686512_20942_21394_-	151	-	6	GP3_package	25	REF:Gammaproteobacteria_gi_523686512	21401	21661	-	REF:Gammaproteobacteria_gi_523686512_21401_21661_-	87	-	-17	NA	26	REF:Gammaproteobacteria_gi_523686512	21645	21878	-	REF:Gammaproteobacteria_gi_523686512_21645_21878_-	78	-	61	DUF2829	27	REF:Gammaproteobacteria_gi_523686512	21940	22464	-	REF:Gammaproteobacteria_gi_523686512_21940_22464_-	175	AcrHomolog:AcrIIA7|41.7	40	Phage_gp49_66	28	REF:Gammaproteobacteria_gi_523686512	22505	22945	-	REF:Gammaproteobacteria_gi_523686512_22505_22945_-	147	-	5	HTH_IclR
REF:Gammaproteobacteria_gi_523687165	24	20942	21394	-	REF:Gammaproteobacteria_gi_523687165_20942_21394_-	151	-	6	GP3_package	25	REF:Gammaproteobacteria_gi_523687165	21401	21661	-	REF:Gammaproteobacteria_gi_523687165_21401_21661_-	87	-	-17	NA	26	REF:Gammaproteobacteria_gi_523687165	21645	21878	-	REF:Gammaproteobacteria_gi_523687165_21645_21878_-	78	-	61	DUF2829	27	REF:Gammaproteobacteria_gi_523687165	21940	22464	-	REF:Gammaproteobacteria_gi_523687165_21940_22464_-	175	AcrHomolog:AcrIIA7|41.7	40	Phage_gp49_66	28	REF:Gammaproteobacteria_gi_523687165	22505	22945	-	REF:Gammaproteobacteria_gi_523687165_22505_22945_-	147	-	5	HTH_IclR
REF:Gammaproteobacteria_gi_523687400	21	13713	13904	+	REF:Gammaproteobacteria_gi_523687400_13713_13904_+	64	-	68	NA	22	REF:Gammaproteobacteria_gi_523687400	13973	14566	+	REF:Gammaproteobacteria_gi_523687400_13973_14566_+	198	-	10	RecA_dep_nuc	23	REF:Gammaproteobacteria_gi_523687400	14577	14879	+	REF:Gammaproteobacteria_gi_523687400_14577_14879_+	101	-	-13	HTH_IclR	24	REF:Gammaproteobacteria_gi_523687400	14867	15214	+	REF:Gammaproteobacteria_gi_523687400_14867_15214_+	116	REF:Gammaproteobacteria_gi_510824215_22939_23286_-|HTH_IclR-1-AcrIIA7+100.0	5	Phage_gp49_66	25	REF:Gammaproteobacteria_gi_523687400	15220	15660	+	REF:Gammaproteobacteria_gi_523687400_15220_15660_+	147	-	40	DUF2829
REF:Gammaproteobacteria_gi_528816716-1842653-1879521	33	18402	18554	+	REF:Gammaproteobacteria_gi_528816716-1842653-1879521_18402_18554_+	51	-	53	NA	34	REF:Gammaproteobacteria_gi_528816716-1842653-1879521	18608	18811	+	REF:Gammaproteobacteria_gi_528816716-1842653-1879521_18608_18811_+	68	-	-29	Phage_lysozyme	35	REF:Gammaproteobacteria_gi_528816716-1842653-1879521	18783	19286	+	REF:Gammaproteobacteria_gi_528816716-1842653-1879521_18783_19286_+	168	-	7	Phage_lysis	36	REF:Gammaproteobacteria_gi_528816716-1842653-1879521	19294	19812	+	REF:Gammaproteobacteria_gi_528816716-1842653-1879521_19294_19812_+	173	-	78	DUF2829	37	REF:Gammaproteobacteria_gi_528816716-1842653-1879521	19891	20418	+	REF:Gammaproteobacteria_gi_528816716-1842653-1879521_19891_20418_+	176	AcrHomolog:AcrIIA7|41.1	131	NA
[truncated: 39 more columns]
