# Supplementary material for: Bioinformatics Identification of Anti-CRISPR Loci by Using Homology, Guilt-by-Association, and CRISPR Self-Targeting Spacer Approaches
Source: mSystems. 2019 Sep 10;4(5):e00455-19. doi: 10.1128/mSystems.00455-19 (PMC6739104; doi:10.1128/mSystems.00455-19)
Supplement: TABLE S6 [file mSystems.00455-19-st006.xlsx]

## Sheet: 224AcrTax sheet 6
Fam	# of Classes	Class (# of genomes)
AcrIIA7	4	Proteobacteria;Gammaproteobacteria(93),Firmicutes;Bacilli(7),Proteobacteria;Alphaproteobacteria(5),Cyanobacteria;(1)
AcrIF8	2	Proteobacteria;Betaproteobacteria(2),Proteobacteria;Gammaproteobacteria(1)
AcrVA3	2	Firmicutes;Clostridia(5),Proteobacteria;Betaproteobacteria(1)
AcrIE1	1	Proteobacteria;Gammaproteobacteria(15)
AcrIE2	1	Proteobacteria;Gammaproteobacteria(24)
AcrIE3	1	Proteobacteria;Gammaproteobacteria(361)
AcrIE4-IF7	1	Proteobacteria;Gammaproteobacteria(1)
AcrIE5	1	Proteobacteria;Gammaproteobacteria(1)
AcrIF10	1	Proteobacteria;Gammaproteobacteria(2)
AcrIF11	1	Proteobacteria;Gammaproteobacteria(25)
AcrIF1	1	Proteobacteria;Gammaproteobacteria(45)
AcrIF12	1	Proteobacteria;Gammaproteobacteria(3)
AcrIF14	1	Proteobacteria;Gammaproteobacteria(3)
AcrIF2	1	Proteobacteria;Gammaproteobacteria(5)
AcrIF3	1	Proteobacteria;Gammaproteobacteria(214)
AcrIF4	1	Proteobacteria;Gammaproteobacteria(342)
AcrIF5	1	Proteobacteria;Gammaproteobacteria(101)
AcrIF6	1	Proteobacteria;Gammaproteobacteria(15)
AcrIF7	1	Proteobacteria;Gammaproteobacteria(29)
AcrIF9	1	Proteobacteria;Gammaproteobacteria(2)
AcrIIA11	1	Firmicutes;Clostridia(8)
AcrIIA1	1	Firmicutes;Clostridia(3)
AcrIIA2	1	Firmicutes;Bacilli(224)
AcrIIA3	1	Firmicutes;Bacilli(140)
AcrIIA4	1	Firmicutes;Bacilli(57)
AcrIIA5	1	Firmicutes;Bacilli(3)
AcrIIA8	1	Firmicutes;Clostridia(1)
AcrIIA9	1	Bacteroidetes;Bacteroidia(1)
AcrIIC1	1	Proteobacteria;Betaproteobacteria(1)
AcrIIC2	1	Proteobacteria;Betaproteobacteria(35)
AcrIIC3	1	Proteobacteria;Betaproteobacteria(33)
AcrIIC4	1	Proteobacteria;Gammaproteobacteria(1)
AcrIIC5	1	Proteobacteria;Betaproteobacteria(1)
