# Supplementary material for: Bioinformatics Identification of Anti-CRISPR Loci by Using Homology, Guilt-by-Association, and CRISPR Self-Targeting Spacer Approaches
Source: mSystems. 2019 Sep 10;4(5):e00455-19. doi: 10.1128/mSystems.00455-19 (PMC6739104; doi:10.1128/mSystems.00455-19)
Supplement: DATA SET S3 [file mSystems.00455-19-sd003.xls]

## Sheet: 817.withSelf-targeting
In column K, Aca homologs and Acr homologs are indicated
Acr-Aca loci	Species	RefSeq GCF	Pos	Anti-Crispr AC	Start	End	Strand	Protein	Length	HTH domain protein (format: neighborhing Acr homolog-distance (in no of genes)-ID of Aca homolog|HTH_domain|identity) or Acr homolog or unknown	Charge	IP	Intergenic length	Crispr array AC	Cas type	Repeat type	Cas complete	Crispr #	Spacer #	Spacer target S	Spacer locus S	Target seq	Known Acr by blastp	Taxonomy lineage	CRISPRCasFinder result	TASmania
GCF_000007265-NC_004116.1-192457-193355	Streptococcus agalactiae 2603V/R	GCF_000007265	168	NC_004116.1	192457	192663	+	NP_687204.1	68	AcaHomolog:WP_031577006.1|HTH_3-1-AcrIIA1|48.5	3	9.8823	58	NC_004116.1	Type II-A	Type II-A (group F35)	Complete	1	17	1146152	909256	Perfect match	None	Bacteria;;Firmicutes;Bacilli;Lactobacillales;Streptococcaceae;Streptococcus;Streptococcus agalactiae;Streptococcus agalactiae 2603V/R	NC_004116_1[908164;909783]|CAS-TypeIIA[902090;908063]	antitoxins|6.5e-05
GCF_000007265-NC_004116.1-192457-193355	Streptococcus agalactiae 2603V/R	GCF_000007265	169	NC_004116.1	192722	192859	+	NP_687205.1	45	-	3	9.5996	40	NC_004116.1	Type II-A	Type II-A (group F35)	Complete	1	17	1146152	909256	Perfect match	None	Bacteria;;Firmicutes;Bacilli;Lactobacillales;Streptococcaceae;Streptococcus;Streptococcus agalactiae;Streptococcus agalactiae 2603V/R	NC_004116_1[908164;909783]|CAS-TypeIIA[902090;908063]	-
GCF_000007265-NC_004116.1-192457-193355	Streptococcus agalactiae 2603V/R	GCF_000007265	170	NC_004116.1	192900	193355	+	NP_687206.1	151	-	9	9.8466	-	NC_004116.1	Type II-A	Type II-A (group F35)	Complete	1	17	1146152	909256	Perfect match	None	Bacteria;;Firmicutes;Bacilli;Lactobacillales;Streptococcaceae;Streptococcus;Streptococcus agalactiae;Streptococcus agalactiae 2603V/R	NC_004116_1[908164;909783]|CAS-TypeIIA[902090;908063]	-
GCF_000007265-NC_004116.1-260302-261104	Streptococcus agalactiae 2603V/R	GCF_000007265	249	NC_004116.1	260302	260883	+	NP_687285.1	193	-	8	9.8934	2	NC_004116.1	Type II-A	Type II-A (group F35)	Complete	1	17	1146152	909256	Perfect match	None	Bacteria;;Firmicutes;Bacilli;Lactobacillales;Streptococcaceae;Streptococcus;Streptococcus agalactiae;Streptococcus agalactiae 2603V/R	NC_004116_1[908164;909783]|CAS-TypeIIA[902090;908063]	-
GCF_000007265-NC_004116.1-260302-261104	Streptococcus agalactiae 2603V/R	GCF_000007265	250	NC_004116.1	260886	261104	+	NP_687286.1	72	AcaHomolog:WP_048571015.1|HTH_3-1-AcrIIA8|44.1	1.5	8.6188	572	NC_004116.1	Type II-A	Type II-A (group F35)	Complete	1	17	1146152	909256	Perfect match	None	Bacteria;;Firmicutes;Bacilli;Lactobacillales;Streptococcaceae;Streptococcus;Streptococcus agalactiae;Streptococcus agalactiae 2603V/R	NC_004116_1[908164;909783]|CAS-TypeIIA[902090;908063]	antitoxins|3.3e-05
GCF_000007265-NC_004116.1-813470-814301	Streptococcus agalactiae 2603V/R	GCF_000007265	793	NC_004116.1	813470	813715	+	NP_687828.1	81	-	-1.5	4.9685	38	NC_004116.1	Type II-A	Type II-A (group F35)	Complete	1	17	1146152	909256	Perfect match	None	Bacteria;;Firmicutes;Bacilli;Lactobacillales;Streptococcaceae;Streptococcus;Streptococcus agalactiae;Streptococcus agalactiae 2603V/R	NC_004116_1[908164;909783]|CAS-TypeIIA[902090;908063]	-
GCF_000007265-NC_004116.1-813470-814301	Streptococcus agalactiae 2603V/R	GCF_000007265	794	NC_004116.1	813754	814041	+	NP_687829.1	95	-	6	10.0662	44	NC_004116.1	Type II-A	Type II-A (group F35)	Complete	1	17	1146152	909256	Perfect match	None	Bacteria;;Firmicutes;Bacilli;Lactobacillales;Streptococcaceae;Streptococcus;Streptococcus agalactiae;Streptococcus agalactiae 2603V/R	NC_004116_1[908164;909783]|CAS-TypeIIA[902090;908063]	-
GCF_000007265-NC_004116.1-813470-814301	Streptococcus agalactiae 2603V/R	GCF_000007265	795	NC_004116.1	814086	814301	+	NP_687830.1	71	AcaHomolog:WP_074911965.1|HTH_3-1-AcrIIA1|43.3	1	8.6374	-	NC_004116.1	Type II-A	Type II-A (group F35)	Complete	1	17	1146152	909256	Perfect match	None	Bacteria;;Firmicutes;Bacilli;Lactobacillales;Streptococcaceae;Streptococcus;Streptococcus agalactiae;Streptococcus agalactiae 2603V/R	NC_004116_1[908164;909783]|CAS-TypeIIA[902090;908063]	antitoxins|2.7e-05
GCF_000009825-NC_006582.1-233859-234949	Bacillus clausii KSM-K16	GCF_000009825	214	NC_006582.1	233859	234185	+	WP_011245077.1	108	-	1.5	7.2724	100	NC_006582.1	Type I-C	Type I-C (group F3)	Complete	4	13	2989996	3740015	Perfect match	None	Bacteria;;Firmicutes;Bacilli;Bacillales;Bacillaceae;Bacillus;Bacillus clausii;Bacillus clausii KSM-K16	NC_006582_2[3668511;3669271]|NC_006582_3[3720845;3721873]|NC_006582_4[3728825;3729521]|NC_006582_5[3739183;3740347]|NC_006582_6[3741040;3741603]|NC_006582_10[3820899;3821324]|CAS-TypeIC[3741786;3750062]	-
GCF_000009825-NC_006582.1-233859-234949	Bacillus clausii KSM-K16	GCF_000009825	215	NC_006582.1	234286	234477	+	WP_011245078.1	63	AcaHomolog:WP_074911965.1|HTH_3-1-AcrIIA1|44.3	3.5	9.8875	4	NC_006582.1	Type I-C	Type I-C (group F3)	Complete	4	13	2989996	3740015	Perfect match	None	Bacteria;;Firmicutes;Bacilli;Bacillales;Bacillaceae;Bacillus;Bacillus clausii;Bacillus clausii KSM-K16	NC_006582_2[3668511;3669271]|NC_006582_3[3720845;3721873]|NC_006582_4[3728825;3729521]|NC_006582_5[3739183;3740347]|NC_006582_6[3741040;3741603]|NC_006582_10[3820899;3821324]|CAS-TypeIC[3741786;3750062]	antitoxins|0.0036
GCF_000009825-NC_006582.1-233859-234949	Bacillus clausii KSM-K16	GCF_000009825	216	NC_006582.1	234482	234949	+	WP_011245079.1	155	-	0.5	7.0096	-	NC_006582.1	Type I-C	Type I-C (group F3)	Complete	4	13	2989996	3740015	Perfect match	None	Bacteria;;Firmicutes;Bacilli;Bacillales;Bacillaceae;Bacillus;Bacillus clausii;Bacillus clausii KSM-K16	NC_006582_2[3668511;3669271]|NC_006582_3[3720845;3721873]|NC_006582_4[3728825;3729521]|NC_006582_5[3739183;3740347]|NC_006582_6[3741040;3741603]|NC_006582_10[3820899;3821324]|CAS-TypeIC[3741786;3750062]	-
GCF_000009825-NC_006582.1-1051341-1052609	Bacillus clausii KSM-K16	GCF_000009825	980	NC_006582.1	1051341	1051547	+	WP_011245822.1	68	AcaHomolog:WP_031577006.1|HTH_3-1-AcrIIA1|51.5	-3	4.5805	6	NC_006582.1	Type I-C	Type I-C (group F3)	Complete	4	13	2989996	3740015	Perfect match	None	Bacteria;;Firmicutes;Bacilli;Bacillales;Bacillaceae;Bacillus;Bacillus clausii;Bacillus clausii KSM-K16	NC_006582_2[3668511;3669271]|NC_006582_3[3720845;3721873]|NC_006582_4[3728825;3729521]|NC_006582_5[3739183;3740347]|NC_006582_6[3741040;3741603]|NC_006582_10[3820899;3821324]|CAS-TypeIC[3741786;3750062]	antitoxins|2.1e-05
GCF_000009825-NC_006582.1-1051341-1052609	Bacillus clausii KSM-K16	GCF_000009825	981	NC_006582.1	1051554	1052015	+	WP_011245823.1	153	-	3	9.1564	36	NC_006582.1	Type I-C	Type I-C (group F3)	Complete	4	13	2989996	3740015	Perfect match	None	Bacteria;;Firmicutes;Bacilli;Bacillales;Bacillaceae;Bacillus;Bacillus clausii;Bacillus clausii KSM-K16	NC_006582_2[3668511;3669271]|NC_006582_3[3720845;3721873]|NC_006582_4[3728825;3729521]|NC_006582_5[3739183;3740347]|NC_006582_6[3741040;3741603]|NC_006582_10[3820899;3821324]|CAS-TypeIC[3741786;3750062]	-
GCF_000009825-NC_006582.1-1051341-1052609	Bacillus clausii KSM-K16	GCF_000009825	982	NC_006582.1	1052052	1052609	+	WP_011245824.1	185	-	-6	4.6135	-	NC_006582.1	Type I-C	Type I-C (group F3)	Complete	4	13	2989996	3740015	Perfect match	None	Bacteria;;Firmicutes;Bacilli;Bacillales;Bacillaceae;Bacillus;Bacillus clausii;Bacillus clausii KSM-K16	NC_006582_2[3668511;3669271]|NC_006582_3[3720845;3721873]|NC_006582_4[3728825;3729521]|NC_006582_5[3739183;3740347]|NC_006582_6[3741040;3741603]|NC_006582_10[3820899;3821324]|CAS-TypeIC[3741786;3750062]	-
GCF_000010265-NC_011837.1-56146-56766	Clostridium kluyveri NBRC 12016	GCF_000010265	45	NC_011837.1	56146	56565	-	WP_011988659.1	139	-	7	9.8336	3	NC_011837.1	Type I-B	Type III-B (group F9)	Complete	2	11	453475	2755137	Perfect match	None	Bacteria;;Firmicutes;Clostridia;Clostridiales;Clostridiaceae;Clostridium;Clostridium kluyveri;Clostridium kluyveri NBRC 12016	NC_011837_2[2298663;2299412]|NC_011837_3[2754450;2755268]|NC_011837_4[2756697;2757118]|NC_011837_5[2766591;2768194]|NC_011837_6[3510143;3511358]|CAS-TypeIB[2757297;2766151]	-
GCF_000010265-NC_011837.1-56146-56766	Clostridium kluyveri NBRC 12016	GCF_000010265	46	NC_011837.1	56569	56766	-	WP_011988660.1	65	AcaHomolog:WP_048571015.1|HTH_3-1-AcrIIA8|55.4	2	8.9269	-	NC_011837.1	Type I-B	Type III-B (group F9)	Complete	2	11	453475	2755137	Perfect match	None	Bacteria;;Firmicutes;Clostridia;Clostridiales;Clostridiaceae;Clostridium;Clostridium kluyveri;Clostridium kluyveri NBRC 12016	NC_011837_2[2298663;2299412]|NC_011837_3[2754450;2755268]|NC_011837_4[2756697;2757118]|NC_011837_5[2766591;2768194]|NC_011837_6[3510143;3511358]|CAS-TypeIB[2757297;2766151]	antitoxins|0.00022
GCF_000010265-NC_011837.1-466737-467236	Clostridium kluyveri NBRC 12016	GCF_000010265	450	NC_011837.1	466737	467033	+	WP_011989060.1	98	-	1	7.9477	5	NC_011837.1	Type I-B	Type III-B (group F9)	Complete	2	11	453475	2755137	Perfect match	None	Bacteria;;Firmicutes;Clostridia;Clostridiales;Clostridiaceae;Clostridium;Clostridium kluyveri;Clostridium kluyveri NBRC 12016	NC_011837_2[2298663;2299412]|NC_011837_3[2754450;2755268]|NC_011837_4[2756697;2757118]|NC_011837_5[2766591;2768194]|NC_011837_6[3510143;3511358]|CAS-TypeIB[2757297;2766151]	-
GCF_000010265-NC_011837.1-466737-467236	Clostridium kluyveri NBRC 12016	GCF_000010265	451	NC_011837.1	467039	467236	+	WP_011989061.1	65	AcaHomolog:WP_048571015.1|HTH_3-1-AcrIIA8|44.3	3	10.0041	-	NC_011837.1	Type I-B	Type III-B (group F9)	Complete	2	11	453475	2755137	Perfect match	None	Bacteria;;Firmicutes;Clostridia;Clostridiales;Clostridiaceae;Clostridium;Clostridium kluyveri;Clostridium kluyveri NBRC 12016	NC_011837_2[2298663;2299412]|NC_011837_3[2754450;2755268]|NC_011837_4[2756697;2757118]|NC_011837_5[2766591;2768194]|NC_011837_6[3510143;3511358]|CAS-TypeIB[2757297;2766151]	antitoxins|2.5e-06
GCF_000010265-NC_011837.1-2264868-2265422	Clostridium kluyveri NBRC 12016	GCF_000010265	2092	NC_011837.1	2264868	2265083	+	WP_012102621.1	71	AcaHomolog:WP_074911965.1|HTH_3-1-AcrIIA1|43.1	1	7.7894	3	NC_011837.1	Type I-B	Type III-B (group F9)	Complete	2	11	453475	2755137	Perfect match	None	Bacteria;;Firmicutes;Clostridia;Clostridiales;Clostridiaceae;Clostridium;Clostridium kluyveri;Clostridium kluyveri NBRC 12016	NC_011837_2[2298663;2299412]|NC_011837_3[2754450;2755268]|NC_011837_4[2756697;2757118]|NC_011837_5[2766591;2768194]|NC_011837_6[3510143;3511358]|CAS-TypeIB[2757297;2766151]	antitoxins|1.4e-06
GCF_000010265-NC_011837.1-2264868-2265422	Clostridium kluyveri NBRC 12016	GCF_000010265	2093	NC_011837.1	2265087	2265422	+	WP_012102622.1	111	-	4.5	9.9896	-	NC_011837.1	Type I-B	Type III-B (group F9)	Complete	2	11	453475	2755137	Perfect match	None	Bacteria;;Firmicutes;Clostridia;Clostridiales;Clostridiaceae;Clostridium;Clostridium kluyveri;Clostridium kluyveri NBRC 12016	NC_011837_2[2298663;2299412]|NC_011837_3[2754450;2755268]|NC_011837_4[2756697;2757118]|NC_011837_5[2766591;2768194]|NC_011837_6[3510143;3511358]|CAS-TypeIB[2757297;2766151]	-
GCF_000010265-NC_011837.1-2657057-2657816	Clostridium kluyveri NBRC 12016	GCF_000010265	2452	NC_011837.1	2657057	2657248	+	WP_041700829.1	63	AcaHomolog:WP_074911965.1|HTH_3-1-AcrIIA1|56.7	5	9.9187	-8	NC_011837.1	Type I-B	Type III-B (group F9)	Complete	2	11	453475	2755137	Perfect match	None	Bacteria;;Firmicutes;Clostridia;Clostridiales;Clostridiaceae;Clostridium;Clostridium kluyveri;Clostridium kluyveri NBRC 12016	NC_011837_2[2298663;2299412]|NC_011837_3[2754450;2755268]|NC_011837_4[2756697;2757118]|NC_011837_5[2766591;2768194]|NC_011837_6[3510143;3511358]|CAS-TypeIB[2757297;2766151]	antitoxins|0.00074
GCF_000010265-NC_011837.1-2657057-2657816	Clostridium kluyveri NBRC 12016	GCF_000010265	2453	NC_011837.1	2657241	2657816	+	WP_012102997.1	191	-	3	7.4291	-	NC_011837.1	Type I-B	Type III-B (group F9)	Complete	2	11	453475	2755137	Perfect match	None	Bacteria;;Firmicutes;Clostridia;Clostridiales;Clostridiaceae;Clostridium;Clostridium kluyveri;Clostridium kluyveri NBRC 12016	NC_011837_2[2298663;2299412]|NC_011837_3[2754450;2755268]|NC_011837_4[2756697;2757118]|NC_011837_5[2766591;2768194]|NC_011837_6[3510143;3511358]|CAS-TypeIB[2757297;2766151]	-
GCF_000010265-NC_011837.1-2751429-2752118	Clostridium kluyveri NBRC 12016	GCF_000010265	2545	NC_011837.1	2751429	2751881	-	WP_012103087.1	150	-	5	8.8425	0	NC_011837.1	Type I-B	Type III-B (group F9)	Complete	2	11	453475	2755137	Perfect match	None	Bacteria;;Firmicutes;Clostridia;Clostridiales;Clostridiaceae;Clostridium;Clostridium kluyveri;Clostridium kluyveri NBRC 12016	NC_011837_2[2298663;2299412]|NC_011837_3[2754450;2755268]|NC_011837_4[2756697;2757118]|NC_011837_5[2766591;2768194]|NC_011837_6[3510143;3511358]|CAS-TypeIB[2757297;2766151]	-
GCF_000010265-NC_011837.1-2751429-2752118	Clostridium kluyveri NBRC 12016	GCF_000010265	2546	NC_011837.1	2751882	2752118	-	WP_012103088.1	78	AcaHomolog:WP_031577006.1|HTH_3-1-AcrIIA1|43.3	5	10.405	-	NC_011837.1	Type I-B	Type III-B (group F9)	Complete	2	11	453475	2755137	Perfect match	None	Bacteria;;Firmicutes;Clostridia;Clostridiales;Clostridiaceae;Clostridium;Clostridium kluyveri;Clostridium kluyveri NBRC 12016	NC_011837_2[2298663;2299412]|NC_011837_3[2754450;2755268]|NC_011837_4[2756697;2757118]|NC_011837_5[2766591;2768194]|NC_011837_6[3510143;3511358]|CAS-TypeIB[2757297;2766151]	antitoxins|3.9e-05
GCF_000010425-NC_008618.1-1712851-1713466	Bifidobacterium adolescentis ATCC 15703	GCF_000010425	1378	NC_008618.1	1712851	1713276	+	WP_041777406.1	141	-	-2.5	5.098	-11	NC_008618.1	Type I-C	Repeat not recognized	Complete	1	17	858242	1457200	Perfect match	None	Bacteria;;Actinobacteria;Actinobacteria;Bifidobacteriales;Bifidobacteriaceae;Bifidobacterium;Bifidobacterium adolescentis;Bifidobacterium adolescentis ATCC 15703	NC_008618_3[1456091;1461835]|CAS-TypeIC[1462228;1470539]	-
GCF_000010425-NC_008618.1-1712851-1713466	Bifidobacterium adolescentis ATCC 15703	GCF_000010425	1379	NC_008618.1	1713266	1713466	+	WP_041777407.1	66	AcaHomolog:WP_048571015.1|HTH_3-1-AcrIIA8|50.0	-2	4.7571	246	NC_008618.1	Type I-C	Repeat not recognized	Complete	1	17	858242	1457200	Perfect match	None	Bacteria;;Actinobacteria;Actinobacteria;Bifidobacteriales;Bifidobacteriaceae;Bifidobacterium;Bifidobacterium adolescentis;Bifidobacterium adolescentis ATCC 15703	NC_008618_3[1456091;1461835]|CAS-TypeIC[1462228;1470539]	antitoxins|0.0003
GCF_000010705-NC_012891.1-1380807-1381576	Streptococcus dysgalactiae subsp. equisimilis GGS_124	GCF_000010705	1338	NC_012891.1	1380807	1381022	-	WP_003054097.1	71	AcaHomolog:WP_074911965.1|HTH_3-1-AcrIIA1|42.2	-1	5.1106	-1	NC_012891.1	Type II-A	Type II-A or II-B (group F27)	Complete	1	7	1596390	1174000	Perfect match	AcrIIA3 (WP_012767357.1)	Bacteria;;Firmicutes;Bacilli;Lactobacillales;Streptococcaceae;Streptococcus;Streptococcus dysgalactiae;Streptococcus dysgalactiae subsp. equisimilis GGS_124	NC_012891_2[1173568;1174793]|CAS-TypeIIA[1174896;1180870]	antitoxins|0.00046
GCF_000010705-NC_012891.1-1380807-1381576	Streptococcus dysgalactiae subsp. equisimilis GGS_124	GCF_000010705	1339	NC_012891.1	1381022	1381576	-	WP_012767248.1	184	-	4.5	8.4493	-	NC_012891.1	Type II-A	Type II-A or II-B (group F27)	Complete	1	7	1596390	1174000	Perfect match	AcrIIA3 (WP_012767357.1)	Bacteria;;Firmicutes;Bacilli;Lactobacillales;Streptococcaceae;Streptococcus;Streptococcus dysgalactiae;Streptococcus dysgalactiae subsp. equisimilis GGS_124	NC_012891_2[1173568;1174793]|CAS-TypeIIA[1174896;1180870]	-
GCF_000010705-NC_012891.1-1570188-1570711	Streptococcus dysgalactiae subsp. equisimilis GGS_124	GCF_000010705	1509	NC_012891.1	1570188	1570403	+	WP_023611751.1	71	AcaHomolog:AcrIIA3-0-REF:Bacilli_gi_508126650-849452-890319_40153_40341_-|HTH_XRE|61.4	4.5	10.1012	68	NC_012891.1	Type II-A	Type II-A or II-B (group F27)	Complete	1	7	1596390	1174000	Perfect match	AcrIIA3 (WP_012767357.1)	Bacteria;;Firmicutes;Bacilli;Lactobacillales;Streptococcaceae;Streptococcus;Streptococcus dysgalactiae;Streptococcus dysgalactiae subsp. equisimilis GGS_124	NC_012891_2[1173568;1174793]|CAS-TypeIIA[1174896;1180870]	-
GCF_000010705-NC_012891.1-1570188-1570711	Streptococcus dysgalactiae subsp. equisimilis GGS_124	GCF_000010705	1510	NC_012891.1	1570472	1570711	+	WP_003055855.1	79	-	6	10.3354	-	NC_012891.1	Type II-A	Type II-A or II-B (group F27)	Complete	1	7	1596390	1174000	Perfect match	AcrIIA3 (WP_012767357.1)	Bacteria;;Firmicutes;Bacilli;Lactobacillales;Streptococcaceae;Streptococcus;Streptococcus dysgalactiae;Streptococcus dysgalactiae subsp. equisimilis GGS_124	NC_012891_2[1173568;1174793]|CAS-TypeIIA[1174896;1180870]	-
GCF_000012705-NC_007432.1-271250-272052	Streptococcus agalactiae A909	GCF_000012705	247	NC_007432.1	271250	271831	+	WP_001060648.1	193	-	8	9.8934	2	NC_007432.1	Type II-A	Type II-A (group F35)	Complete	1	5	407607	986677	Perfect match	None	Bacteria;;Firmicutes;Bacilli;Lactobacillales;Streptococcaceae;Streptococcus;Streptococcus agalactiae;Streptococcus agalactiae A909	NC_007432_1[986377;987336]|CAS-TypeIIA[980303;986276]	-
GCF_000012705-NC_007432.1-271250-272052	Streptococcus agalactiae A909	GCF_000012705	248	NC_007432.1	271834	272052	+	WP_000514223.1	72	AcaHomolog:WP_048571015.1|HTH_3-1-AcrIIA8|44.1	1.5	8.6188	572	NC_007432.1	Type II-A	Type II-A (group F35)	Complete	1	5	407607	986677	Perfect match	None	Bacteria;;Firmicutes;Bacilli;Lactobacillales;Streptococcaceae;Streptococcus;Streptococcus agalactiae;Streptococcus agalactiae A909	NC_007432_1[986377;987336]|CAS-TypeIIA[980303;986276]	antitoxins|3.3e-05
GCF_000012705-NC_007432.1-890399-890952	Streptococcus agalactiae A909	GCF_000012705	845	NC_007432.1	890399	890692	+	WP_000245558.1	97	-	6	10.0662	44	NC_007432.1	Type II-A	Type II-A (group F35)	Complete	1	5	407607	986677	Perfect match	None	Bacteria;;Firmicutes;Bacilli;Lactobacillales;Streptococcaceae;Streptococcus;Streptococcus agalactiae;Streptococcus agalactiae A909	NC_007432_1[986377;987336]|CAS-TypeIIA[980303;986276]	-
GCF_000012705-NC_007432.1-890399-890952	Streptococcus agalactiae A909	GCF_000012705	846	NC_007432.1	890737	890952	+	WP_000522957.1	71	AcaHomolog:WP_074911965.1|HTH_3-1-AcrIIA1|43.3	1	8.6374	-	NC_007432.1	Type II-A	Type II-A (group F35)	Complete	1	5	407607	986677	Perfect match	None	Bacteria;;Firmicutes;Bacilli;Lactobacillales;Streptococcaceae;Streptococcus;Streptococcus agalactiae;Streptococcus agalactiae A909	NC_007432_1[986377;987336]|CAS-TypeIIA[980303;986276]	antitoxins|2.7e-05
GCF_000014725-NC_008346.1-2331484-2331874	Syntrophomonas wolfei subsp. wolfei str. Goettingen G311	GCF_000014725	2050	NC_008346.1	2331484	2331678	-	WP_011641419.1	64	AcaHomolog:WP_031577006.1|HTH_3-1-AcrIIA1|56.7	2	9.0129	-11	NC_008346.1	Type I-B	Repeat not recognized	Complete	5	139	2890650	2865267	ctacc.................................	None	Bacteria;;Firmicutes;Clostridia;Clostridiales;Syntrophomonadaceae;Syntrophomonas;Syntrophomonas wolfei;Syntrophomonas wolfei subsp. wolfei str. Goettingen G311	NC_008346_2[564720;568858]|NC_008346_6[1999255;2000383]|NC_008346_8[2055857;2058259]|NC_008346_9[2856131;2868370]|CAS-TypeIC[557042;564554]|CAS-TypeIIIA[1994952;2009283]|CAS-TypeIB[2058439;2066992]|CAS-TypeIB[2868618;2885368]	antitoxins|2.5e-05
GCF_000014725-NC_008346.1-2331484-2331874	Syntrophomonas wolfei subsp. wolfei str. Goettingen G311	GCF_000014725	2051	NC_008346.1	2331668	2331874	-	WP_041428032.1	68	-	0	6.1902	232	NC_008346.1	Type I-B	Repeat not recognized	Complete	5	139	2890650	2865267	ctacc.................................	None	Bacteria;;Firmicutes;Clostridia;Clostridiales;Syntrophomonadaceae;Syntrophomonas;Syntrophomonas wolfei;Syntrophomonas wolfei subsp. wolfei str. Goettingen G311	NC_008346_2[564720;568858]|NC_008346_6[1999255;2000383]|NC_008346_8[2055857;2058259]|NC_008346_9[2856131;2868370]|CAS-TypeIC[557042;564554]|CAS-TypeIIIA[1994952;2009283]|CAS-TypeIB[2058439;2066992]|CAS-TypeIB[2868618;2885368]	-
GCF_000016165-NC_009253.1-806035-806625	Desulfotomaculum reducens MI-1	GCF_000016165	767	NC_009253.1	806035	806244	+	WP_011877126.1	69	AcaHomolog:WP_048571015.1|HTH_3-1-AcrIIA8|46.9	-2	4.7228	15	NC_009253.1	Type I-C	Type I-C (group F3)	Complete	2	46	839746	1082924	Perfect match	None	Bacteria;;Firmicutes;Clostridia;Clostridiales;Peptococcaceae;Desulfotomaculum;Desulfotomaculum reducens;Desulfotomaculum reducens MI-1	NC_009253_1[586379;587743]|NC_009253_2[1079904;1083390]|NC_009253_4[1764821;1766001]|NC_009253_5[1768139;1768717]|CAS-TypeIB[579304;589630]|CAS-TypeIC[1072166;1079734]|CAS-TypeIIIA[1768844;1777583]	antitoxins|3.1e-05
GCF_000016165-NC_009253.1-806035-806625	Desulfotomaculum reducens MI-1	GCF_000016165	768	NC_009253.1	806260	806625	+	WP_011877127.1	121	-	6	9.796	-	NC_009253.1	Type I-C	Type I-C (group F3)	Complete	2	46	839746	1082924	Perfect match	None	Bacteria;;Firmicutes;Clostridia;Clostridiales;Peptococcaceae;Desulfotomaculum;Desulfotomaculum reducens;Desulfotomaculum reducens MI-1	NC_009253_1[586379;587743]|NC_009253_2[1079904;1083390]|NC_009253_4[1764821;1766001]|NC_009253_5[1768139;1768717]|CAS-TypeIB[579304;589630]|CAS-TypeIC[1072166;1079734]|CAS-TypeIIIA[1768844;1777583]	-
GCF_000016505-NC_009706.1-56146-56766	Clostridium kluyveri DSM 555	GCF_000016505	45	NC_009706.1	56146	56565	-	WP_011988659.1	139	-	7	9.8336	3	NC_009706.1	Type I-B	Type III-B (group F9)	Complete	2	11	453474	2823634	Perfect match	None	Bacteria;;Firmicutes;Clostridia;Clostridiales;Clostridiaceae;Clostridium;Clostridium kluyveri;Clostridium kluyveri DSM 555	NC_009706_2[2367160;2367909]|NC_009706_3[2822947;2823765]|NC_009706_4[2825194;2825615]|NC_009706_5[2835088;2836691]|NC_009706_6[3578641;3579856]|CAS-TypeIB[2825794;2834648]	-
GCF_000016505-NC_009706.1-56146-56766	Clostridium kluyveri DSM 555	GCF_000016505	46	NC_009706.1	56569	56766	-	WP_011988660.1	65	AcaHomolog:WP_048571015.1|HTH_3-1-AcrIIA8|55.4	2	8.9269	-	NC_009706.1	Type I-B	Type III-B (group F9)	Complete	2	11	453474	2823634	Perfect match	None	Bacteria;;Firmicutes;Clostridia;Clostridiales;Clostridiaceae;Clostridium;Clostridium kluyveri;Clostridium kluyveri DSM 555	NC_009706_2[2367160;2367909]|NC_009706_3[2822947;2823765]|NC_009706_4[2825194;2825615]|NC_009706_5[2835088;2836691]|NC_009706_6[3578641;3579856]|CAS-TypeIB[2825794;2834648]	antitoxins|0.00022
GCF_000016505-NC_009706.1-466736-467235	Clostridium kluyveri DSM 555	GCF_000016505	448	NC_009706.1	466736	467032	+	WP_011989060.1	98	-	1	7.9477	5	NC_009706.1	Type I-B	Type III-B (group F9)	Complete	2	11	453474	2823634	Perfect match	None	Bacteria;;Firmicutes;Clostridia;Clostridiales;Clostridiaceae;Clostridium;Clostridium kluyveri;Clostridium kluyveri DSM 555	NC_009706_2[2367160;2367909]|NC_009706_3[2822947;2823765]|NC_009706_4[2825194;2825615]|NC_009706_5[2835088;2836691]|NC_009706_6[3578641;3579856]|CAS-TypeIB[2825794;2834648]	-
GCF_000016505-NC_009706.1-466736-467235	Clostridium kluyveri DSM 555	GCF_000016505	449	NC_009706.1	467038	467235	+	WP_011989061.1	65	AcaHomolog:WP_048571015.1|HTH_3-1-AcrIIA8|44.3	3	10.0041	-	NC_009706.1	Type I-B	Type III-B (group F9)	Complete	2	11	453474	2823634	Perfect match	None	Bacteria;;Firmicutes;Clostridia;Clostridiales;Clostridiaceae;Clostridium;Clostridium kluyveri;Clostridium kluyveri DSM 555	NC_009706_2[2367160;2367909]|NC_009706_3[2822947;2823765]|NC_009706_4[2825194;2825615]|NC_009706_5[2835088;2836691]|NC_009706_6[3578641;3579856]|CAS-TypeIB[2825794;2834648]	antitoxins|2.5e-06
GCF_000016505-NC_009706.1-2002047-2003179	Clostridium kluyveri DSM 555	GCF_000016505	1847	NC_009706.1	2002047	2002490	-	WP_012102320.1	147	-	7	9.6364	-14	NC_009706.1	Type I-B	Type III-B (group F9)	Complete	2	11	453474	2823634	Perfect match	None	Bacteria;;Firmicutes;Clostridia;Clostridiales;Clostridiaceae;Clostridium;Clostridium kluyveri;Clostridium kluyveri DSM 555	NC_009706_2[2367160;2367909]|NC_009706_3[2822947;2823765]|NC_009706_4[2825194;2825615]|NC_009706_5[2835088;2836691]|NC_009706_6[3578641;3579856]|CAS-TypeIB[2825794;2834648]	-
GCF_000016505-NC_009706.1-2002047-2003179	Clostridium kluyveri DSM 555	GCF_000016505	1848	NC_009706.1	2002477	2002692	-	WP_012102321.1	71	AcaHomolog:WP_031577006.1|HTH_3-1-AcrIIA1|55.0	5.5	10.3619	131	NC_009706.1	Type I-B	Type III-B (group F9)	Complete	2	11	453474	2823634	Perfect match	None	Bacteria;;Firmicutes;Clostridia;Clostridiales;Clostridiaceae;Clostridium;Clostridium kluyveri;Clostridium kluyveri DSM 555	NC_009706_2[2367160;2367909]|NC_009706_3[2822947;2823765]|NC_009706_4[2825194;2825615]|NC_009706_5[2835088;2836691]|NC_009706_6[3578641;3579856]|CAS-TypeIB[2825794;2834648]	antitoxins|1.1e-06
GCF_000016505-NC_009706.1-2002047-2003179	Clostridium kluyveri DSM 555	GCF_000016505	1849	NC_009706.1	2002824	2002979	-	WP_012102322.1	51	-	-2	4.3241	-1	NC_009706.1	Type I-B	Type III-B (group F9)	Complete	2	11	453474	2823634	Perfect match	None	Bacteria;;Firmicutes;Clostridia;Clostridiales;Clostridiaceae;Clostridium;Clostridium kluyveri;Clostridium kluyveri DSM 555	NC_009706_2[2367160;2367909]|NC_009706_3[2822947;2823765]|NC_009706_4[2825194;2825615]|NC_009706_5[2835088;2836691]|NC_009706_6[3578641;3579856]|CAS-TypeIB[2825794;2834648]	-
GCF_000016505-NC_009706.1-2002047-2003179	Clostridium kluyveri DSM 555	GCF_000016505	1850	NC_009706.1	2002979	2003179	-	WP_012102323.1	66	-	2	9.8173	-	NC_009706.1	Type I-B	Type III-B (group F9)	Complete	2	11	453474	2823634	Perfect match	None	Bacteria;;Firmicutes;Clostridia;Clostridiales;Clostridiaceae;Clostridium;Clostridium kluyveri;Clostridium kluyveri DSM 555	NC_009706_2[2367160;2367909]|NC_009706_3[2822947;2823765]|NC_009706_4[2825194;2825615]|NC_009706_5[2835088;2836691]|NC_009706_6[3578641;3579856]|CAS-TypeIB[2825794;2834648]	-
GCF_000016505-NC_009706.1-2333365-2333919	Clostridium kluyveri DSM 555	GCF_000016505	2185	NC_009706.1	2333365	2333580	+	WP_012102621.1	71	AcaHomolog:WP_074911965.1|HTH_3-1-AcrIIA1|43.1	1	7.7894	3	NC_009706.1	Type I-B	Type III-B (group F9)	Complete	2	11	453474	2823634	Perfect match	None	Bacteria;;Firmicutes;Clostridia;Clostridiales;Clostridiaceae;Clostridium;Clostridium kluyveri;Clostridium kluyveri DSM 555	NC_009706_2[2367160;2367909]|NC_009706_3[2822947;2823765]|NC_009706_4[2825194;2825615]|NC_009706_5[2835088;2836691]|NC_009706_6[3578641;3579856]|CAS-TypeIB[2825794;2834648]	antitoxins|1.4e-06
GCF_000016505-NC_009706.1-2333365-2333919	Clostridium kluyveri DSM 555	GCF_000016505	2186	NC_009706.1	2333584	2333919	+	WP_012102622.1	111	-	4.5	9.9896	-	NC_009706.1	Type I-B	Type III-B (group F9)	Complete	2	11	453474	2823634	Perfect match	None	Bacteria;;Firmicutes;Clostridia;Clostridiales;Clostridiaceae;Clostridium;Clostridium kluyveri;Clostridium kluyveri DSM 555	NC_009706_2[2367160;2367909]|NC_009706_3[2822947;2823765]|NC_009706_4[2825194;2825615]|NC_009706_5[2835088;2836691]|NC_009706_6[3578641;3579856]|CAS-TypeIB[2825794;2834648]	-
GCF_000016505-NC_009706.1-2725554-2726313	Clostridium kluyveri DSM 555	GCF_000016505	2544	NC_009706.1	2725554	2725745	+	WP_041700829.1	63	AcaHomolog:WP_074911965.1|HTH_3-1-AcrIIA1|56.7	5	9.9187	-8	NC_009706.1	Type I-B	Type III-B (group F9)	Complete	2	11	453474	2823634	Perfect match	None	Bacteria;;Firmicutes;Clostridia;Clostridiales;Clostridiaceae;Clostridium;Clostridium kluyveri;Clostridium kluyveri DSM 555	NC_009706_2[2367160;2367909]|NC_009706_3[2822947;2823765]|NC_009706_4[2825194;2825615]|NC_009706_5[2835088;2836691]|NC_009706_6[3578641;3579856]|CAS-TypeIB[2825794;2834648]	antitoxins|0.00074
GCF_000016505-NC_009706.1-2725554-2726313	Clostridium kluyveri DSM 555	GCF_000016505	2545	NC_009706.1	2725738	2726313	+	WP_012102997.1	191	-	3	7.4291	-	NC_009706.1	Type I-B	Type III-B (group F9)	Complete	2	11	453474	2823634	Perfect match	None	Bacteria;;Firmicutes;Clostridia;Clostridiales;Clostridiaceae;Clostridium;Clostridium kluyveri;Clostridium kluyveri DSM 555	NC_009706_2[2367160;2367909]|NC_009706_3[2822947;2823765]|NC_009706_4[2825194;2825615]|NC_009706_5[2835088;2836691]|NC_009706_6[3578641;3579856]|CAS-TypeIB[2825794;2834648]	-
GCF_000016505-NC_009706.1-2819926-2820615	Clostridium kluyveri DSM 555	GCF_000016505	2638	NC_009706.1	2819926	2820378	-	WP_012103087.1	150	-	5	8.8425	0	NC_009706.1	Type I-B	Type III-B (group F9)	Complete	2	11	453474	2823634	Perfect match	None	Bacteria;;Firmicutes;Clostridia;Clostridiales;Clostridiaceae;Clostridium;Clostridium kluyveri;Clostridium kluyveri DSM 555	NC_009706_2[2367160;2367909]|NC_009706_3[2822947;2823765]|NC_009706_4[2825194;2825615]|NC_009706_5[2835088;2836691]|NC_009706_6[3578641;3579856]|CAS-TypeIB[2825794;2834648]	-
GCF_000016505-NC_009706.1-2819926-2820615	Clostridium kluyveri DSM 555	GCF_000016505	2639	NC_009706.1	2820379	2820615	-	WP_012103088.1	78	AcaHomolog:WP_031577006.1|HTH_3-1-AcrIIA1|43.3	5	10.405	-	NC_009706.1	Type I-B	Type III-B (group F9)	Complete	2	11	453474	2823634	Perfect match	None	Bacteria;;Firmicutes;Clostridia;Clostridiales;Clostridiaceae;Clostridium;Clostridium kluyveri;Clostridium kluyveri DSM 555	NC_009706_2[2367160;2367909]|NC_009706_3[2822947;2823765]|NC_009706_4[2825194;2825615]|NC_009706_5[2835088;2836691]|NC_009706_6[3578641;3579856]|CAS-TypeIB[2825794;2834648]	antitoxins|3.9e-05
GCF_000018665-NC_010002.1-2130311-2131021	Delftia acidovorans SPH-1	GCF_000018665	1919	NC_010002.1	2130311	2130544	+	WP_043781089.1	77	-	-0.5	5.8195	3	NC_010002.1	Type I-F	Type I-F (group F5)	Complete	1	41	4521268	1357899	agat............................	None	Bacteria;;Proteobacteria;Betaproteobacteria;Burkholderiales;Comamonadaceae;Delftia;Delftia acidovorans;Delftia acidovorans SPH-1	NC_010002_1[1355470;1358979]|CAS-TypeIF[1345861;1355340]	-
GCF_000018665-NC_010002.1-2130311-2131021	Delftia acidovorans SPH-1	GCF_000018665	1920	NC_010002.1	2130548	2131021	+	WP_012203866.1	157	AcaHomolog:AcrIIA7-2-WP_001436504.1|HTH_7|41.2	-0.5	5.986	-	NC_010002.1	Type I-F	Type I-F (group F5)	Complete	1	41	4521268	1357899	agat............................	None	Bacteria;;Proteobacteria;Betaproteobacteria;Burkholderiales;Comamonadaceae;Delftia;Delftia acidovorans;Delftia acidovorans SPH-1	NC_010002_1[1355470;1358979]|CAS-TypeIF[1345861;1355340]	-
GCF_000018665-NC_010002.1-4099611-4100697	Delftia acidovorans SPH-1	GCF_000018665	3690	NC_010002.1	4099611	4099865	+	WP_017406630.1	84	-	4	8.7949	139	NC_010002.1	Type I-F	Type I-F (group F5)	Complete	1	41	4521268	1357899	agat............................	None	Bacteria;;Proteobacteria;Betaproteobacteria;Burkholderiales;Comamonadaceae;Delftia;Delftia acidovorans;Delftia acidovorans SPH-1	NC_010002_1[1355470;1358979]|CAS-TypeIF[1345861;1355340]	-
GCF_000018665-NC_010002.1-4099611-4100697	Delftia acidovorans SPH-1	GCF_000018665	3691	NC_010002.1	4100005	4100394	+	WP_012205557.1	129	-	5.5	10.743	111	NC_010002.1	Type I-F	Type I-F (group F5)	Complete	1	41	4521268	1357899	agat............................	None	Bacteria;;Proteobacteria;Betaproteobacteria;Burkholderiales;Comamonadaceae;Delftia;Delftia acidovorans;Delftia acidovorans SPH-1	NC_010002_1[1355470;1358979]|CAS-TypeIF[1345861;1355340]	-
GCF_000018665-NC_010002.1-4099611-4100697	Delftia acidovorans SPH-1	GCF_000018665	3692	NC_010002.1	4100506	4100697	+	WP_012205558.1	63	AcaHomolog:WP_031577006.1|HTH_3-1-AcrIIA1|46.7	1	8.7523	-	NC_010002.1	Type I-F	Type I-F (group F5)	Complete	1	41	4521268	1357899	agat............................	None	Bacteria;;Proteobacteria;Betaproteobacteria;Burkholderiales;Comamonadaceae;Delftia;Delftia acidovorans;Delftia acidovorans SPH-1	NC_010002_1[1355470;1358979]|CAS-TypeIF[1345861;1355340]	antitoxins|0.00018
GCF_000024365-NC_013235.1-3091534-3092186	Nakamurella multipartita DSM 44233	GCF_000024365	2753	NC_013235.1	3091534	3091971	+	WP_015748045.1	145	-	2.5	9.3665	-7	NC_013235.1	Type I-E	Type I-E (group F2)	Complete	7	7	3905649	3356956	Perfect match	None	Bacteria;;Actinobacteria;Actinobacteria;Nakamurellales;Nakamurellaceae;Nakamurella;Nakamurella multipartita;Nakamurella multipartita DSM 44233	NC_013235_2[1333814;1336110]|NC_013235_3[1364626;1365686]|NC_013235_4[1367179;1367813]|NC_013235_8[3336213;3338504]|NC_013235_9[3344692;3345758]|NC_013235_10[3348443;3355073]|NC_013235_11[3356560;3358846]|CAS-TypeIE[3358886;3368010]	-
GCF_000024365-NC_013235.1-3091534-3092186	Nakamurella multipartita DSM 44233	GCF_000024365	2754	NC_013235.1	3091965	3092186	+	WP_015748046.1	73	AcaHomolog:WP_031577006.1|HTH_3-1-AcrIIA1|45.3	1.5	8.6401	-	NC_013235.1	Type I-E	Type I-E (group F2)	Complete	7	7	3905649	3356956	Perfect match	None	Bacteria;;Actinobacteria;Actinobacteria;Nakamurellales;Nakamurellaceae;Nakamurella;Nakamurella multipartita;Nakamurella multipartita DSM 44233	NC_013235_2[1333814;1336110]|NC_013235_3[1364626;1365686]|NC_013235_4[1367179;1367813]|NC_013235_8[3336213;3338504]|NC_013235_9[3344692;3345758]|NC_013235_10[3348443;3355073]|NC_013235_11[3356560;3358846]|CAS-TypeIE[3358886;3368010]	antitoxins|0.00038
GCF_000024365-NC_013235.1-4304735-4305348	Nakamurella multipartita DSM 44233	GCF_000024365	3827	NC_013235.1	4304735	4304929	-	WP_015749022.1	64	AcaHomolog:WP_031577006.1|HTH_3-1-AcrIIA1|48.3	0	6.2743	-4	NC_013235.1	Type I-E	Type I-E (group F2)	Complete	7	7	3905649	3356956	Perfect match	None	Bacteria;;Actinobacteria;Actinobacteria;Nakamurellales;Nakamurellaceae;Nakamurella;Nakamurella multipartita;Nakamurella multipartita DSM 44233	NC_013235_2[1333814;1336110]|NC_013235_3[1364626;1365686]|NC_013235_4[1367179;1367813]|NC_013235_8[3336213;3338504]|NC_013235_9[3344692;3345758]|NC_013235_10[3348443;3355073]|NC_013235_11[3356560;3358846]|CAS-TypeIE[3358886;3368010]	antitoxins|0.002
GCF_000024365-NC_013235.1-4304735-4305348	Nakamurella multipartita DSM 44233	GCF_000024365	3828	NC_013235.1	4304926	4305348	-	WP_015749023.1	140	-	5.5	10.5288	-	NC_013235.1	Type I-E	Type I-E (group F2)	Complete	7	7	3905649	3356956	Perfect match	None	Bacteria;;Actinobacteria;Actinobacteria;Nakamurellales;Nakamurellaceae;Nakamurella;Nakamurella multipartita;Nakamurella multipartita DSM 44233	NC_013235_2[1333814;1336110]|NC_013235_3[1364626;1365686]|NC_013235_4[1367179;1367813]|NC_013235_8[3336213;3338504]|NC_013235_9[3344692;3345758]|NC_013235_10[3348443;3355073]|NC_013235_11[3356560;3358846]|CAS-TypeIE[3358886;3368010]	-
GCF_000024565-NC_013515.1-991597-992409	Streptobacillus moniliformis DSM 12112	GCF_000024565	889	NC_013515.1	991597	991980	-	WP_012858918.1	127	-	8.5	10.0367	20	NC_013515.1	Type II-C	Repeat not recognized	Complete	1	13	1252919	1155406	Perfect match	None	Bacteria;;Fusobacteria;Fusobacteriia;Fusobacteriales;Leptotrichiaceae;Streptobacillus;Streptobacillus moniliformis;Streptobacillus moniliformis DSM 12112	NC_013515_1[1154580;1157715]|CAS-TypeIIU[1157801;1162827]	-
GCF_000024565-NC_013515.1-991597-992409	Streptobacillus moniliformis DSM 12112	GCF_000024565	890	NC_013515.1	992001	992186	-	WP_012858919.1	61	-	9	10.3513	-11	NC_013515.1	Type II-C	Repeat not recognized	Complete	1	13	1252919	1155406	Perfect match	None	Bacteria;;Fusobacteria;Fusobacteriia;Fusobacteriales;Leptotrichiaceae;Streptobacillus;Streptobacillus moniliformis;Streptobacillus moniliformis DSM 12112	NC_013515_1[1154580;1157715]|CAS-TypeIIU[1157801;1162827]	-
GCF_000024565-NC_013515.1-991597-992409	Streptobacillus moniliformis DSM 12112	GCF_000024565	891	NC_013515.1	992176	992409	-	WP_012858920.1	77	AcaHomolog:AcrIIA6-3-REF:638276881_____638275879_29400_29609_||HTH_XRE|40.9	4.5	9.4074	279	NC_013515.1	Type II-C	Repeat not recognized	Complete	1	13	1252919	1155406	Perfect match	None	Bacteria;;Fusobacteria;Fusobacteriia;Fusobacteriales;Leptotrichiaceae;Streptobacillus;Streptobacillus moniliformis;Streptobacillus moniliformis DSM 12112	NC_013515_1[1154580;1157715]|CAS-TypeIIU[1157801;1162827]	-
GCF_000024725-NC_013960.1-213344-213934	Nitrosococcus halophilus Nc 4	GCF_000024725	202	NC_013960.1	213344	213646	-	WP_013031304.1	100	AcaHomolog:AcrIF5-2-WP_042165529.1|HTH_3|47.8	5	9.6889	9	NC_013960.1	Type I-C	Type I-C (group F32)	Complete	2	1	3820185	2010390	Perfect match	None	Bacteria;;Proteobacteria;Gammaproteobacteria;Chromatiales;Chromatiaceae;Nitrosococcus;Nitrosococcus halophilus;Nitrosococcus halophilus Nc 4	NC_013960_2[1192984;1194875]|NC_013960_3[2010353;2010683]|NC_013960_4[2905751;2906492]|NC_013960_5[2908266;2908654]|NC_013960_6[3003701;3005981]|NC_013960_7[3007065;3007353]|CAS-TypeIF[1184184;1192850]|CAS-TypeIC[2002628;2010175]|CAS-TypeIIIA[2891485;2901034]	antitoxins|7.2e-25
GCF_000024725-NC_013960.1-213344-213934	Nitrosococcus halophilus Nc 4	GCF_000024725	203	NC_013960.1	213656	213934	-	WP_013031305.1	92	-	4.5	9.0259	-	NC_013960.1	Type I-C	Type I-C (group F32)	Complete	2	1	3820185	2010390	Perfect match	None	Bacteria;;Proteobacteria;Gammaproteobacteria;Chromatiales;Chromatiaceae;Nitrosococcus;Nitrosococcus halophilus;Nitrosococcus halophilus Nc 4	NC_013960_2[1192984;1194875]|NC_013960_3[2010353;2010683]|NC_013960_4[2905751;2906492]|NC_013960_5[2908266;2908654]|NC_013960_6[3003701;3005981]|NC_013960_7[3007065;3007353]|CAS-TypeIF[1184184;1192850]|CAS-TypeIC[2002628;2010175]|CAS-TypeIIIA[2891485;2901034]	toxins|1.1e-32
GCF_000025205-NC_013721.1-558850-559451	Gardnerella vaginalis 409-05	GCF_000025205	475	NC_013721.1	558850	559251	-	WP_012913990.1	133	-	10	10.0492	-4	NC_013721.1	Type I-E	Type I-C, I-E, or II-B (group F33)	Complete	1	5	1129455	870431	Perfect match	None	Bacteria;;Actinobacteria;Actinobacteria;Bifidobacteriales;Bifidobacteriaceae;Gardnerella;Gardnerella vaginalis;Gardnerella vaginalis 409-05	NC_013721_2[870159;870613]|CAS-TypeIE[860091;870056]	-
GCF_000025205-NC_013721.1-558850-559451	Gardnerella vaginalis 409-05	GCF_000025205	476	NC_013721.1	559248	559451	-	WP_004110950.1	67	AcaHomolog:WP_031577006.1|HTH_3-1-AcrIIA1|47.8	-1	5.1249	-	NC_013721.1	Type I-E	Type I-C, I-E, or II-B (group F33)	Complete	1	5	1129455	870431	Perfect match	None	Bacteria;;Actinobacteria;Actinobacteria;Bifidobacteriales;Bifidobacteriaceae;Gardnerella;Gardnerella vaginalis;Gardnerella vaginalis 409-05	NC_013721_2[870159;870613]|CAS-TypeIE[860091;870056]	antitoxins|2.8e-05
GCF_000026965-NC_017501.1-1348907-1349972	Neisseria meningitidis 8013	GCF_000026965	1303	NC_017501.1	1348907	1349155	+	WP_002213691.1	82	-	7	9.9874	79	NC_017501.1	Type II-C	Repeat not recognized	Complete	1	8	1845547	1922183	Perfect match	None	Bacteria;;Proteobacteria;Betaproteobacteria;Neisseriales;Neisseriaceae;Neisseria;Neisseria meningitidis;Neisseria meningitidis 8013	NC_017501_6[1921685;1923370]|CAS-TypeIIU[1917073;1921621]	-
GCF_000026965-NC_017501.1-1348907-1349972	Neisseria meningitidis 8013	GCF_000026965	1304	NC_017501.1	1349235	1349438	+	WP_002234830.1	67	-	2	8.6604	37	NC_017501.1	Type II-C	Repeat not recognized	Complete	1	8	1845547	1922183	Perfect match	None	Bacteria;;Proteobacteria;Betaproteobacteria;Neisseriales;Neisseriaceae;Neisseria;Neisseria meningitidis;Neisseria meningitidis 8013	NC_017501_6[1921685;1923370]|CAS-TypeIIU[1917073;1921621]	-
GCF_000026965-NC_017501.1-1348907-1349972	Neisseria meningitidis 8013	GCF_000026965	1305	NC_017501.1	1349476	1349757	+	WP_048813529.1	93	-	5	8.5024	11	NC_017501.1	Type II-C	Repeat not recognized	Complete	1	8	1845547	1922183	Perfect match	None	Bacteria;;Proteobacteria;Betaproteobacteria;Neisseriales;Neisseriaceae;Neisseria;Neisseria meningitidis;Neisseria meningitidis 8013	NC_017501_6[1921685;1923370]|CAS-TypeIIU[1917073;1921621]	-
GCF_000026965-NC_017501.1-1348907-1349972	Neisseria meningitidis 8013	GCF_000026965	1306	NC_017501.1	1349769	1349972	+	WP_002239049.1	67	AcaHomolog:AcrIIC1-Aca3|WP_049360086.1|50.8	0.5	6.9765	-	NC_017501.1	Type II-C	Repeat not recognized	Complete	1	8	1845547	1922183	Perfect match	None	Bacteria;;Proteobacteria;Betaproteobacteria;Neisseriales;Neisseriaceae;Neisseria;Neisseria meningitidis;Neisseria meningitidis 8013	NC_017501_6[1921685;1923370]|CAS-TypeIIU[1917073;1921621]	-
GCF_000143985-NC_014364.1-2337266-2337723	Sediminispirochaeta smaragdinae DSM 11293	GCF_000143985	2157	NC_014364.1	2337266	2337481	+	WP_013254751.1	71	-	4.5	10.3433	-4	NC_014364.1	Type I-C	Type I-C (group F3)	Complete	1	73	2703649	1133127	Perfect match	None	Bacteria;;Spirochaetes;Spirochaetia;Spirochaetales;Spirochaetaceae;Sediminispirochaeta;Sediminispirochaeta smaragdinae;Sediminispirochaeta smaragdinae DSM 11293	NC_014364_1[1128272;1133461]|CAS-TypeIC[1120569;1128117]	-
GCF_000143985-NC_014364.1-2337266-2337723	Sediminispirochaeta smaragdinae DSM 11293	GCF_000143985	2158	NC_014364.1	2337478	2337723	+	WP_013254752.1	81	AcaHomolog:WP_013254752.1|HTH_17-1-AcrIIA7|100.0	2	8.4581	237	NC_014364.1	Type I-C	Type I-C (group F3)	Complete	1	73	2703649	1133127	Perfect match	None	Bacteria;;Spirochaetes;Spirochaetia;Spirochaetales;Spirochaetaceae;Sediminispirochaeta;Sediminispirochaeta smaragdinae;Sediminispirochaeta smaragdinae DSM 11293	NC_014364_1[1128272;1133461]|CAS-TypeIC[1120569;1128117]	-
GCF_000146655-NZ_GL397187.1-41193-42162	Neisseria meningitidis ATCC 13091	GCF_000146655	47	NZ_GL397187.1	41193	41543	+	WP_025455551.1	116	AcrHomolog:AcrIIC3|87.1	-4.5	4.6145	45	NZ_GL397187.1	Type II-C	Repeat not recognized	Complete	1	8	119795	1579320	Perfect match	AcrIIC2 (WP_002212355.1)	Bacteria;;Proteobacteria;Betaproteobacteria;Neisseriales;Neisseriaceae;Neisseria;Neisseria meningitidis;Neisseria meningitidis ATCC 13091	NZ_GL397187_6[1578822;1580111]|CAS-TypeIIU[1574210;1578758]	-
GCF_000146655-NZ_GL397187.1-41193-42162	Neisseria meningitidis ATCC 13091	GCF_000146655	48	NZ_GL397187.1	41589	41960	+	WP_002212355.1	123	AcrHomolog:AcrIIC2|95.1	-9	4.3006	-8	NZ_GL397187.1	Type II-C	Repeat not recognized	Complete	1	8	119795	1579320	Perfect match	AcrIIC2 (WP_002212355.1)	Bacteria;;Proteobacteria;Betaproteobacteria;Neisseriales;Neisseriaceae;Neisseria;Neisseria meningitidis;Neisseria meningitidis ATCC 13091	NZ_GL397187_6[1578822;1580111]|CAS-TypeIIU[1574210;1578758]	-
GCF_000146655-NZ_GL397187.1-41193-42162	Neisseria meningitidis ATCC 13091	GCF_000146655	49	NZ_GL397187.1	41953	42162	+	WP_002212356.1	69	AcaHomolog:AcrIIC3-1-WP_002212356.1|HTH_XRE|100.0	4	9.9942	-	NZ_GL397187.1	Type II-C	Repeat not recognized	Complete	1	8	119795	1579320	Perfect match	AcrIIC2 (WP_002212355.1)	Bacteria;;Proteobacteria;Betaproteobacteria;Neisseriales;Neisseriaceae;Neisseria;Neisseria meningitidis;Neisseria meningitidis ATCC 13091	NZ_GL397187_6[1578822;1580111]|CAS-TypeIIU[1574210;1578758]	-
GCF_000146655-NZ_GL397187.1-1017466-1018540	Neisseria meningitidis ATCC 13091	GCF_000146655	1000	NZ_GL397187.1	1017466	1017714	+	WP_002213691.1	82	-	7	9.9874	79	NZ_GL397187.1	Type II-C	Repeat not recognized	Complete	1	8	119795	1579320	Perfect match	AcrIIC2 (WP_002212355.1)	Bacteria;;Proteobacteria;Betaproteobacteria;Neisseriales;Neisseriaceae;Neisseria;Neisseria meningitidis;Neisseria meningitidis ATCC 13091	NZ_GL397187_6[1578822;1580111]|CAS-TypeIIU[1574210;1578758]	-
GCF_000146655-NZ_GL397187.1-1017466-1018540	Neisseria meningitidis ATCC 13091	GCF_000146655	1001	NZ_GL397187.1	1017794	1017997	+	WP_002229391.1	67	-	2	8.6604	37	NZ_GL397187.1	Type II-C	Repeat not recognized	Complete	1	8	119795	1579320	Perfect match	AcrIIC2 (WP_002212355.1)	Bacteria;;Proteobacteria;Betaproteobacteria;Neisseriales;Neisseriaceae;Neisseria;Neisseria meningitidis;Neisseria meningitidis ATCC 13091	NZ_GL397187_6[1578822;1580111]|CAS-TypeIIU[1574210;1578758]	-
GCF_000146655-NZ_GL397187.1-1017466-1018540	Neisseria meningitidis ATCC 13091	GCF_000146655	1002	NZ_GL397187.1	1018035	1018316	+	WP_002213693.1	93	-	6	8.8593	11	NZ_GL397187.1	Type II-C	Repeat not recognized	Complete	1	8	119795	1579320	Perfect match	AcrIIC2 (WP_002212355.1)	Bacteria;;Proteobacteria;Betaproteobacteria;Neisseriales;Neisseriaceae;Neisseria;Neisseria meningitidis;Neisseria meningitidis ATCC 13091	NZ_GL397187_6[1578822;1580111]|CAS-TypeIIU[1574210;1578758]	-
GCF_000146655-NZ_GL397187.1-1017466-1018540	Neisseria meningitidis ATCC 13091	GCF_000146655	1003	NZ_GL397187.1	1018328	1018540	+	WP_002232331.1	70	AcaHomolog:AcrIIC1-Aca3|WP_049360086.1|50.8	3.5	9.6262	-	NZ_GL397187.1	Type II-C	Repeat not recognized	Complete	1	8	119795	1579320	Perfect match	AcrIIC2 (WP_002212355.1)	Bacteria;;Proteobacteria;Betaproteobacteria;Neisseriales;Neisseriaceae;Neisseria;Neisseria meningitidis;Neisseria meningitidis ATCC 13091	NZ_GL397187_6[1578822;1580111]|CAS-TypeIIU[1574210;1578758]	antitoxins|0.0019
GCF_000152245-NC_014624.2-284635-285262	Eubacterium limosum KIST612	GCF_000152245	254	NC_014624.2	284635	284856	+	WP_041689986.1	73	AcaHomolog:WP_048571015.1|HTH_3-1-AcrIIA8|49.3	2	8.9493	-20	NC_014624.2	Type I-B	Type III-B (group F9)	Complete	1	46	2954840	152764	g..................................	None	Bacteria;;Firmicutes;Clostridia;Clostridiales;Eubacteriaceae;Eubacterium;Eubacterium limosum;Eubacterium limosum KIST612	NC_014624_1[149771;153551]|NC_014624_2[3935650;3937911]|CAS-TypeIB[141100;149590]	antitoxins|6.9e-05
GCF_000152245-NC_014624.2-284635-285262	Eubacterium limosum KIST612	GCF_000152245	255	NC_014624.2	284837	285262	+	WP_013378642.1	141	-	3	8.4458	249	NC_014624.2	Type I-B	Type III-B (group F9)	Complete	1	46	2954840	152764	g..................................	None	Bacteria;;Firmicutes;Clostridia;Clostridiales;Eubacteriaceae;Eubacterium;Eubacterium limosum;Eubacterium limosum KIST612	NC_014624_1[149771;153551]|NC_014624_2[3935650;3937911]|CAS-TypeIB[141100;149590]	-
GCF_000152245-NC_014624.2-478950-479603	Eubacterium limosum KIST612	GCF_000152245	434	NC_014624.2	478950	479390	-	WP_013378839.1	146	-	6.5	10.0637	6	NC_014624.2	Type I-B	Type III-B (group F9)	Complete	1	46	2954840	152764	g..................................	None	Bacteria;;Firmicutes;Clostridia;Clostridiales;Eubacteriaceae;Eubacterium;Eubacterium limosum;Eubacterium limosum KIST612	NC_014624_1[149771;153551]|NC_014624_2[3935650;3937911]|CAS-TypeIB[141100;149590]	-
GCF_000152245-NC_014624.2-478950-479603	Eubacterium limosum KIST612	GCF_000152245	435	NC_014624.2	479397	479603	-	WP_013378840.1	68	AcaHomolog:WP_048571015.1|HTH_3-1-AcrIIA8|46.9	1.5	8.4937	-	NC_014624.2	Type I-B	Type III-B (group F9)	Complete	1	46	2954840	152764	g..................................	None	Bacteria;;Firmicutes;Clostridia;Clostridiales;Eubacteriaceae;Eubacterium;Eubacterium limosum;Eubacterium limosum KIST612	NC_014624_1[149771;153551]|NC_014624_2[3935650;3937911]|CAS-TypeIB[141100;149590]	antitoxins|0.00019
GCF_000152245-NC_014624.2-1646981-1647408	Eubacterium limosum KIST612	GCF_000152245	1500	NC_014624.2	1646981	1647196	-	WP_013380054.1	71	-	1.5	7.3171	-4	NC_014624.2	Type I-B	Type III-B (group F9)	Complete	1	46	2954840	152764	g..................................	None	Bacteria;;Firmicutes;Clostridia;Clostridiales;Eubacteriaceae;Eubacterium;Eubacterium limosum;Eubacterium limosum KIST612	NC_014624_1[149771;153551]|NC_014624_2[3935650;3937911]|CAS-TypeIB[141100;149590]	-
GCF_000152245-NC_014624.2-1646981-1647408	Eubacterium limosum KIST612	GCF_000152245	1501	NC_014624.2	1647193	1647408	-	WP_013380055.1	71	AcaHomolog:WP_074911965.1|HTH_3-1-AcrIIA1|40.0	-1	5.0807	-	NC_014624.2	Type I-B	Type III-B (group F9)	Complete	1	46	2954840	152764	g..................................	None	Bacteria;;Firmicutes;Clostridia;Clostridiales;Eubacteriaceae;Eubacterium;Eubacterium limosum;Eubacterium limosum KIST612	NC_014624_1[149771;153551]|NC_014624_2[3935650;3937911]|CAS-TypeIB[141100;149590]	antitoxins|4.5e-06
GCF_000152245-NC_014624.2-1973982-1974992	Eubacterium limosum KIST612	GCF_000152245	1807	NC_014624.2	1973982	1974326	+	WP_013380425.1	114	-	-3.5	4.6925	141	NC_014624.2	Type I-B	Type III-B (group F9)	Complete	1	46	2954840	152764	g..................................	None	Bacteria;;Firmicutes;Clostridia;Clostridiales;Eubacteriaceae;Eubacterium;Eubacterium limosum;Eubacterium limosum KIST612	NC_014624_1[149771;153551]|NC_014624_2[3935650;3937911]|CAS-TypeIB[141100;149590]	-
GCF_000152245-NC_014624.2-1973982-1974992	Eubacterium limosum KIST612	GCF_000152245	1808	NC_014624.2	1974468	1974779	+	WP_013380426.1	103	-	3	9.8068	6	NC_014624.2	Type I-B	Type III-B (group F9)	Complete	1	46	2954840	152764	g..................................	None	Bacteria;;Firmicutes;Clostridia;Clostridiales;Eubacteriaceae;Eubacterium;Eubacterium limosum;Eubacterium limosum KIST612	NC_014624_1[149771;153551]|NC_014624_2[3935650;3937911]|CAS-TypeIB[141100;149590]	-
GCF_000152245-NC_014624.2-1973982-1974992	Eubacterium limosum KIST612	GCF_000152245	1809	NC_014624.2	1974786	1974992	+	WP_013380428.1	68	AcaHomolog:WP_048571015.1|HTH_3-1-AcrIIA8|45.2	2	9.0759	-	NC_014624.2	Type I-B	Type III-B (group F9)	Complete	1	46	2954840	152764	g..................................	None	Bacteria;;Firmicutes;Clostridia;Clostridiales;Eubacteriaceae;Eubacterium;Eubacterium limosum;Eubacterium limosum KIST612	NC_014624_1[149771;153551]|NC_014624_2[3935650;3937911]|CAS-TypeIB[141100;149590]	antitoxins|1.6e-07
GCF_000152245-NC_014624.2-3023959-3025097	Eubacterium limosum KIST612	GCF_000152245	2866	NC_014624.2	3023959	3024393	-	WP_013381538.1	144	-	-1.5	5.6308	18	NC_014624.2	Type I-B	Type III-B (group F9)	Complete	1	46	2954840	152764	g..................................	None	Bacteria;;Firmicutes;Clostridia;Clostridiales;Eubacteriaceae;Eubacterium;Eubacterium limosum;Eubacterium limosum KIST612	NC_014624_1[149771;153551]|NC_014624_2[3935650;3937911]|CAS-TypeIB[141100;149590]	-
GCF_000152245-NC_014624.2-3023959-3025097	Eubacterium limosum KIST612	GCF_000152245	2867	NC_014624.2	3024412	3024879	-	WP_013381539.1	155	-	3	8.1217	17	NC_014624.2	Type I-B	Type III-B (group F9)	Complete	1	46	2954840	152764	g..................................	None	Bacteria;;Firmicutes;Clostridia;Clostridiales;Eubacteriaceae;Eubacterium;Eubacterium limosum;Eubacterium limosum KIST612	NC_014624_1[149771;153551]|NC_014624_2[3935650;3937911]|CAS-TypeIB[141100;149590]	-
GCF_000152245-NC_014624.2-3023959-3025097	Eubacterium limosum KIST612	GCF_000152245	2868	NC_014624.2	3024897	3025097	-	WP_013381540.1	66	AcaHomolog:WP_048571015.1|HTH_3-1-AcrIIA8|46.4	1	7.7929	210	NC_014624.2	Type I-B	Type III-B (group F9)	Complete	1	46	2954840	152764	g..................................	None	Bacteria;;Firmicutes;Clostridia;Clostridiales;Eubacteriaceae;Eubacterium;Eubacterium limosum;Eubacterium limosum KIST612	NC_014624_1[149771;153551]|NC_014624_2[3935650;3937911]|CAS-TypeIB[141100;149590]	antitoxins|7.1e-06
GCF_000152545-NZ_CH482384.1-3291975-3292632	Pseudomonas aeruginosa 2192	GCF_000152545	3014	NZ_CH482384.1	3291975	3292157	+	WP_043884817.1	60	-	7	10.8831	46	NZ_CH482384.1	Type I-F	Type I-F (group F5)	Complete	5	5	6084651	1713416	Perfect match	AcrIF6 (WP_043884810.1)	Bacteria;;Proteobacteria;Gammaproteobacteria;Pseudomonadales;Pseudomonadaceae;Pseudomonas;Pseudomonas aeruginosa;Pseudomonas aeruginosa 2192	NZ_CH482384_1[239007;239767]|NZ_CH482384_2[248358;249058]|NZ_CH482384_3[249201;249476]|NZ_CH482384_4[1707681;1708189]|NZ_CH482384_5[1716748;1717735]|CAS-TypeIE[240488;248293]|CAS-TypeIF[1708450;1716624]	toxins|1.1e-45
GCF_000152545-NZ_CH482384.1-3291975-3292632	Pseudomonas aeruginosa 2192	GCF_000152545	3015	NZ_CH482384.1	3292204	3292632	+	WP_004351284.1	142	AcaHomolog:WP_058129004.1|HTH_37-0-AcrIF4|46.5	-5.5	4.6562	-	NZ_CH482384.1	Type I-F	Type I-F (group F5)	Complete	5	5	6084651	1713416	Perfect match	AcrIF6 (WP_043884810.1)	Bacteria;;Proteobacteria;Gammaproteobacteria;Pseudomonadales;Pseudomonadaceae;Pseudomonas;Pseudomonas aeruginosa;Pseudomonas aeruginosa 2192	NZ_CH482384_1[239007;239767]|NZ_CH482384_2[248358;249058]|NZ_CH482384_3[249201;249476]|NZ_CH482384_4[1707681;1708189]|NZ_CH482384_5[1716748;1717735]|CAS-TypeIE[240488;248293]|CAS-TypeIF[1708450;1716624]	antitoxins|4.3e-13
GCF_000152545-NZ_CH482384.1-3908444-3909021	Pseudomonas aeruginosa 2192	GCF_000152545	3590	NZ_CH482384.1	3908444	3908818	+	WP_003142991.1	124	-	6	10.3087	-4	NZ_CH482384.1	Type I-F	Type I-F (group F5)	Complete	5	5	6084651	1713416	Perfect match	AcrIF6 (WP_043884810.1)	Bacteria;;Proteobacteria;Gammaproteobacteria;Pseudomonadales;Pseudomonadaceae;Pseudomonas;Pseudomonas aeruginosa;Pseudomonas aeruginosa 2192	NZ_CH482384_1[239007;239767]|NZ_CH482384_2[248358;249058]|NZ_CH482384_3[249201;249476]|NZ_CH482384_4[1707681;1708189]|NZ_CH482384_5[1716748;1717735]|CAS-TypeIE[240488;248293]|CAS-TypeIF[1708450;1716624]	-
GCF_000152545-NZ_CH482384.1-3908444-3909021	Pseudomonas aeruginosa 2192	GCF_000152545	3591	NZ_CH482384.1	3908815	3909021	+	WP_003093358.1	68	AcaHomolog:WP_031577006.1|HTH_3-1-AcrIIA1|50.0	0	6.3079	-	NZ_CH482384.1	Type I-F	Type I-F (group F5)	Complete	5	5	6084651	1713416	Perfect match	AcrIF6 (WP_043884810.1)	Bacteria;;Proteobacteria;Gammaproteobacteria;Pseudomonadales;Pseudomonadaceae;Pseudomonas;Pseudomonas aeruginosa;Pseudomonas aeruginosa 2192	NZ_CH482384_1[239007;239767]|NZ_CH482384_2[248358;249058]|NZ_CH482384_3[249201;249476]|NZ_CH482384_4[1707681;1708189]|NZ_CH482384_5[1716748;1717735]|CAS-TypeIE[240488;248293]|CAS-TypeIF[1708450;1716624]	antitoxins|0.0017
GCF_000153645-NZ_DS264682.1-245-1887	Mannheimia haemolytica PHL213	GCF_000153645	1	NZ_DS264682.1	245	664	-	WP_006250074.1	139	AcaHomolog:WP_058129004.1|HTH_37-0-AcrIF4|47.8	-6.5	4.6963	38	NZ_DS264609.1	Type I-C	Repeat not recognized	Complete	1	4	15285	103062	....................................t	None	Bacteria;;Proteobacteria;Gammaproteobacteria;Pasteurellales;Pasteurellaceae;Mannheimia;Mannheimia haemolytica;Mannheimia haemolytica PHL213	NZ_DS264609_1[102840;104009]|CAS-TypeIC[95917;102649]	antitoxins|5.4e-30
GCF_000153645-NZ_DS264682.1-245-1887	Mannheimia haemolytica PHL213	GCF_000153645	2	NZ_DS264682.1	703	885	-	WP_006250075.1	60	-	7.5	10.3446	131	NZ_DS264609.1	Type I-C	Repeat not recognized	Complete	1	4	15285	103062	....................................t	None	Bacteria;;Proteobacteria;Gammaproteobacteria;Pasteurellales;Pasteurellaceae;Mannheimia;Mannheimia haemolytica;Mannheimia haemolytica PHL213	NZ_DS264609_1[102840;104009]|CAS-TypeIC[95917;102649]	toxins|5.8e-13
GCF_000153645-NZ_DS264682.1-245-1887	Mannheimia haemolytica PHL213	GCF_000153645	3	NZ_DS264682.1	1017	1514	-	WP_006250077.1	165	-	0	6.4907	-8	NZ_DS264609.1	Type I-C	Repeat not recognized	Complete	1	4	15285	103062	....................................t	None	Bacteria;;Proteobacteria;Gammaproteobacteria;Pasteurellales;Pasteurellaceae;Mannheimia;Mannheimia haemolytica;Mannheimia haemolytica PHL213	NZ_DS264609_1[102840;104009]|CAS-TypeIC[95917;102649]	-
GCF_000153645-NZ_DS264682.1-245-1887	Mannheimia haemolytica PHL213	GCF_000153645	4	NZ_DS264682.1	1507	1887	-	WP_006248823.1	126	-	-1	6.0822	-	NZ_DS264609.1	Type I-C	Repeat not recognized	Complete	1	4	15285	103062	....................................t	None	Bacteria;;Proteobacteria;Gammaproteobacteria;Pasteurellales;Pasteurellaceae;Mannheimia;Mannheimia haemolytica;Mannheimia haemolytica PHL213	NZ_DS264609_1[102840;104009]|CAS-TypeIC[95917;102649]	-
GCF_000154505-NZ_DS499696.1-25161-25933	[Clostridium] scindens ATCC 35704	GCF_000154505	33	NZ_DS499696.1	25161	25637	-	WP_004605850.1	158	AcaHomolog:AcrIIA7-1-WP_058843149.1|HTH_23|51.2	0	6.5061	20	NZ_DS499679.1	Type I-C	Repeat not recognized	Complete	3	16	37539	30726	..t...............................	None	Bacteria;;Firmicutes;Clostridia;Clostridiales;Lachnospiraceae;Lachnoclostridium;[Clostridium] scindens;[Clostridium] scindens ATCC 35704	NZ_DS499679_1[29683;32336]|CAS-TypeIC[32816;38056]|CAS[32517;40495]	-
GCF_000154505-NZ_DS499696.1-25161-25933	[Clostridium] scindens ATCC 35704	GCF_000154505	34	NZ_DS499696.1	25658	25933	-	WP_050755128.1	91	-	0	6.3711	655	NZ_DS499679.1	Type I-C	Repeat not recognized	Complete	3	16	37539	30726	..t...............................	None	Bacteria;;Firmicutes;Clostridia;Clostridiales;Lachnospiraceae;Lachnoclostridium;[Clostridium] scindens;[Clostridium] scindens ATCC 35704	NZ_DS499679_1[29683;32336]|CAS-TypeIC[32816;38056]|CAS[32517;40495]	-
GCF_000167135-NZ_AADQ01000014.1-68-1678	Listeria monocytogenes serotype 1/2a str. F6854	GCF_000167135	1	NZ_AADQ01000014.1	68	301	+	WP_031670599.1	77	-	-18	3.6771	28	NZ_AADQ01000049.1	Type II-A	Type II-A or II-B (group F27)	Complete	1	14	25390	9052	Perfect match	AcrIIA2 (WP_003722517.1), AcrIIA1 (WP_003722518.1), AcrIIA1 (WP_003723291.1), AcrIIA4 (WP_003723290.1)	Bacteria;;Firmicutes;Bacilli;Bacillales;Listeriaceae;Listeria;Listeria monocytogenes;Listeria monocytogenes serotype 1/2a str. F6854	NZ_AADQ01000049_1[8159;9447]|CAS-TypeIIU[9576;15446]|CAS[9576;15446]|CAS-TypeIIA[9576;10271]+NZ_AADQ01000001_1[61058;63093]|NZ_AADQ01000001_2[78289;78572]|CAS-TypeIB[63291;70168]	-
GCF_000167135-NZ_AADQ01000014.1-68-1678	Listeria monocytogenes serotype 1/2a str. F6854	GCF_000167135	2	NZ_AADQ01000014.1	330	701	+	WP_003722517.1	123	AcrHomolog:AcrIIA2|100.0	-19	3.8434	5	NZ_AADQ01000049.1	Type II-A	Type II-A or II-B (group F27)	Complete	1	14	25390	9052	Perfect match	AcrIIA2 (WP_003722517.1), AcrIIA1 (WP_003722518.1), AcrIIA1 (WP_003723291.1), AcrIIA4 (WP_003723290.1)	Bacteria;;Firmicutes;Bacilli;Bacillales;Listeriaceae;Listeria;Listeria monocytogenes;Listeria monocytogenes serotype 1/2a str. F6854	NZ_AADQ01000049_1[8159;9447]|CAS-TypeIIU[9576;15446]|CAS[9576;15446]|CAS-TypeIIA[9576;10271]+NZ_AADQ01000001_1[61058;63093]|NZ_AADQ01000001_2[78289;78572]|CAS-TypeIB[63291;70168]	-
GCF_000167135-NZ_AADQ01000014.1-68-1678	Listeria monocytogenes serotype 1/2a str. F6854	GCF_000167135	3	NZ_AADQ01000014.1	707	1156	+	WP_003722518.1	149	AcaHomolog:AcrIIA2-0-REF:Bacilli_gi_197920088-489040-524185_1392_1841_||HTH_26|100.0	-2.5	5.3404	24	NZ_AADQ01000049.1	Type II-A	Type II-A or II-B (group F27)	Complete	1	14	25390	9052	Perfect match	AcrIIA2 (WP_003722517.1), AcrIIA1 (WP_003722518.1), AcrIIA1 (WP_003723291.1), AcrIIA4 (WP_003723290.1)	Bacteria;;Firmicutes;Bacilli;Bacillales;Listeriaceae;Listeria;Listeria monocytogenes;Listeria monocytogenes serotype 1/2a str. F6854	NZ_AADQ01000049_1[8159;9447]|CAS-TypeIIU[9576;15446]|CAS[9576;15446]|CAS-TypeIIA[9576;10271]+NZ_AADQ01000001_1[61058;63093]|NZ_AADQ01000001_2[78289;78572]|CAS-TypeIB[63291;70168]	antitoxins|0.0029
GCF_000167135-NZ_AADQ01000014.1-68-1678	Listeria monocytogenes serotype 1/2a str. F6854	GCF_000167135	4	NZ_AADQ01000014.1	1181	1678	+	WP_003722519.1	165	-	18.5	10.6154	-	NZ_AADQ01000049.1	Type II-A	Type II-A or II-B (group F27)	Complete	1	14	25390	9052	Perfect match	AcrIIA2 (WP_003722517.1), AcrIIA1 (WP_003722518.1), AcrIIA1 (WP_003723291.1), AcrIIA4 (WP_003723290.1)	Bacteria;;Firmicutes;Bacilli;Bacillales;Listeriaceae;Listeria;Listeria monocytogenes;Listeria monocytogenes serotype 1/2a str. F6854	NZ_AADQ01000049_1[8159;9447]|CAS-TypeIIU[9576;15446]|CAS[9576;15446]|CAS-TypeIIA[9576;10271]+NZ_AADQ01000001_1[61058;63093]|NZ_AADQ01000001_2[78289;78572]|CAS-TypeIB[63291;70168]	-
GCF_000168395-NZ_AARJ02000004.1-80709-82239	Listeria monocytogenes FSL J1-194	GCF_000168395	103	NZ_AARJ02000004.1	80709	81158	-	WP_003727802.1	149	AcaHomolog:AcrIIA3-1-WP_003727802.1|HTH_26|100.0	-0.5	6.2495	4	NZ_AARJ02000003.1	Type II-A	Type II-A or II-B (group F27)	Complete	2	8	71115	348893	.a............................	AcrIIA3 (WP_003727804.1), AcrIIA2 (WP_003727803.1), AcrIIA1 (WP_003727802.1)	Bacteria;;Firmicutes;Bacilli;Bacillales;Listeriaceae;Listeria;Listeria monocytogenes;Listeria monocytogenes FSL J1-194	NZ_AARJ02000003_1[348395;349024]|CAS-TypeIIA[342405;348266]	-
GCF_000168395-NZ_AARJ02000004.1-80709-82239	Listeria monocytogenes FSL J1-194	GCF_000168395	104	NZ_AARJ02000004.1	81163	81513	-	WP_003727803.1	116	AcrHomolog:AcrIIA2|50.8	-15	3.9751	33	NZ_AARJ02000003.1	Type II-A	Type II-A or II-B (group F27)	Complete	2	8	71115	348893	.a............................	AcrIIA3 (WP_003727804.1), AcrIIA2 (WP_003727803.1), AcrIIA1 (WP_003727802.1)	Bacteria;;Firmicutes;Bacilli;Bacillales;Listeriaceae;Listeria;Listeria monocytogenes;Listeria monocytogenes FSL J1-194	NZ_AARJ02000003_1[348395;349024]|CAS-TypeIIA[342405;348266]	-
GCF_000168395-NZ_AARJ02000004.1-80709-82239	Listeria monocytogenes FSL J1-194	GCF_000168395	105	NZ_AARJ02000004.1	81547	81924	-	WP_003727804.1	125	AcrHomolog:AcrIIA3|98.4	0.5	6.7167	105	NZ_AARJ02000003.1	Type II-A	Type II-A or II-B (group F27)	Complete	2	8	71115	348893	.a............................	AcrIIA3 (WP_003727804.1), AcrIIA2 (WP_003727803.1), AcrIIA1 (WP_003727802.1)	Bacteria;;Firmicutes;Bacilli;Bacillales;Listeriaceae;Listeria;Listeria monocytogenes;Listeria monocytogenes FSL J1-194	NZ_AARJ02000003_1[348395;349024]|CAS-TypeIIA[342405;348266]	-
GCF_000168395-NZ_AARJ02000004.1-80709-82239	Listeria monocytogenes FSL J1-194	GCF_000168395	106	NZ_AARJ02000004.1	82030	82239	-	WP_003727805.1	69	-	4.5	10.2041	-	NZ_AARJ02000003.1	Type II-A	Type II-A or II-B (group F27)	Complete	2	8	71115	348893	.a............................	AcrIIA3 (WP_003727804.1), AcrIIA2 (WP_003727803.1), AcrIIA1 (WP_003727802.1)	Bacteria;;Firmicutes;Bacilli;Bacillales;Listeriaceae;Listeria;Listeria monocytogenes;Listeria monocytogenes FSL J1-194	NZ_AARJ02000003_1[348395;349024]|CAS-TypeIIA[342405;348266]	-
GCF_000168595-NC_017547.1-446629-447244	Listeria monocytogenes Finland 1998	GCF_000168595	419	NC_017547.1	446629	446832	+	WP_003722966.1	67	AcaHomolog:WP_031577006.1|HTH_3-1-AcrIIA1|46.2	2.5	9.6928	1	NC_017547.1	Type I-B	Type I-A (group F28)	Complete	2	16	2340213	544879	Perfect match	None	Bacteria;;Firmicutes;Bacilli;Bacillales;Listeriaceae;Listeria;Listeria monocytogenes;Listeria monocytogenes Finland 1998	NC_017547_1[526834;527446]|NC_017547_2[543872;547675]|CAS-TypeIB[535567;543674]	antitoxins|3.1e-05
GCF_000168595-NC_017547.1-446629-447244	Listeria monocytogenes Finland 1998	GCF_000168595	420	NC_017547.1	446834	447244	+	WP_003722967.1	136	-	5	9.6465	-	NC_017547.1	Type I-B	Type I-A (group F28)	Complete	2	16	2340213	544879	Perfect match	None	Bacteria;;Firmicutes;Bacilli;Bacillales;Listeriaceae;Listeria;Listeria monocytogenes;Listeria monocytogenes Finland 1998	NC_017547_1[526834;527446]|NC_017547_2[543872;547675]|CAS-TypeIB[535567;543674]	-
GCF_000168595-NC_017547.1-774097-775894	Listeria monocytogenes Finland 1998	GCF_000168595	739	NC_017547.1	774097	774438	+	WP_003733767.1	113	-	-8	3.9015	106	NC_017547.1	Type I-B	Type I-A (group F28)	Complete	2	16	2340213	544879	Perfect match	None	Bacteria;;Firmicutes;Bacilli;Bacillales;Listeriaceae;Listeria;Listeria monocytogenes;Listeria monocytogenes Finland 1998	NC_017547_1[526834;527446]|NC_017547_2[543872;547675]|CAS-TypeIB[535567;543674]	-
GCF_000168595-NC_017547.1-774097-775894	Listeria monocytogenes Finland 1998	GCF_000168595	740	NC_017547.1	774545	774832	+	WP_012581748.1	95	-	0	6.216	-4	NC_017547.1	Type I-B	Type I-A (group F28)	Complete	2	16	2340213	544879	Perfect match	None	Bacteria;;Firmicutes;Bacilli;Bacillales;Listeriaceae;Listeria;Listeria monocytogenes;Listeria monocytogenes Finland 1998	NC_017547_1[526834;527446]|NC_017547_2[543872;547675]|CAS-TypeIB[535567;543674]	-
GCF_000168595-NC_017547.1-774097-775894	Listeria monocytogenes Finland 1998	GCF_000168595	741	NC_017547.1	774829	775035	+	WP_003721866.1	68	AcaHomolog:WP_048571015.1|HTH_3-1-AcrIIA8|46.9	-1.5	5.0187	-8	NC_017547.1	Type I-B	Type I-A (group F28)	Complete	2	16	2340213	544879	Perfect match	None	Bacteria;;Firmicutes;Bacilli;Bacillales;Listeriaceae;Listeria;Listeria monocytogenes;Listeria monocytogenes Finland 1998	NC_017547_1[526834;527446]|NC_017547_2[543872;547675]|CAS-TypeIB[535567;543674]	antitoxins|5.4e-06
GCF_000168595-NC_017547.1-774097-775894	Listeria monocytogenes Finland 1998	GCF_000168595	742	NC_017547.1	775028	775543	+	WP_014601793.1	171	-	3	9.1901	54	NC_017547.1	Type I-B	Type I-A (group F28)	Complete	2	16	2340213	544879	Perfect match	None	Bacteria;;Firmicutes;Bacilli;Bacillales;Listeriaceae;Listeria;Listeria monocytogenes;Listeria monocytogenes Finland 1998	NC_017547_1[526834;527446]|NC_017547_2[543872;547675]|CAS-TypeIB[535567;543674]	-
GCF_000168595-NC_017547.1-774097-775894	Listeria monocytogenes Finland 1998	GCF_000168595	743	NC_017547.1	775598	775894	+	WP_014601794.1	98	-	-5	4.3	-	NC_017547.1	Type I-B	Type I-A (group F28)	Complete	2	16	2340213	544879	Perfect match	None	Bacteria;;Firmicutes;Bacilli;Bacillales;Listeriaceae;Listeria;Listeria monocytogenes;Listeria monocytogenes Finland 1998	NC_017547_1[526834;527446]|NC_017547_2[543872;547675]|CAS-TypeIB[535567;543674]	-
GCF_000168615-NZ_AARU02000002.1-489792-491403	Listeria monocytogenes F6900	GCF_000168615	478	NZ_AARU02000002.1	489792	490025	+	WP_009924649.1	77	-	-18	3.6771	68	NZ_AARU02000003.1	Type II-A	Type II-A or II-B (group F27)	Complete	2	14	515115	6060	Perfect match	AcrIIA2 (WP_097529444.1), AcrIIA1 (WP_003722518.1), AcrIIA1 (WP_003723291.1), AcrIIA4 (WP_003723290.1)	Bacteria;;Firmicutes;Bacilli;Bacillales;Listeriaceae;Listeria;Listeria monocytogenes;Listeria monocytogenes F6900	NZ_AARU02000003_1[5167;6455]|CAS-TypeIIA[6584;12454]+NZ_AARU02000001_1[34011;34293]|NZ_AARU02000001_2[49489;51524]|CAS-TypeIB[42414;49291]	-
GCF_000168615-NZ_AARU02000002.1-489792-491403	Listeria monocytogenes F6900	GCF_000168615	479	NZ_AARU02000002.1	490094	490426	+	WP_003733874.1	110	AcrHomolog:AcrIIA2|100.0	-21	3.6769	5	NZ_AARU02000003.1	Type II-A	Type II-A or II-B (group F27)	Complete	2	14	515115	6060	Perfect match	AcrIIA2 (WP_097529444.1), AcrIIA1 (WP_003722518.1), AcrIIA1 (WP_003723291.1), AcrIIA4 (WP_003723290.1)	Bacteria;;Firmicutes;Bacilli;Bacillales;Listeriaceae;Listeria;Listeria monocytogenes;Listeria monocytogenes F6900	NZ_AARU02000003_1[5167;6455]|CAS-TypeIIA[6584;12454]+NZ_AARU02000001_1[34011;34293]|NZ_AARU02000001_2[49489;51524]|CAS-TypeIB[42414;49291]	-
GCF_000168615-NZ_AARU02000002.1-489792-491403	Listeria monocytogenes F6900	GCF_000168615	480	NZ_AARU02000002.1	490432	490881	+	WP_003722518.1	149	AcaHomolog:AcrIIA2-0-REF:Bacilli_gi_197920088-489040-524185_1392_1841_||HTH_26|100.0	-2.5	5.3404	24	NZ_AARU02000003.1	Type II-A	Type II-A or II-B (group F27)	Complete	2	14	515115	6060	Perfect match	AcrIIA2 (WP_097529444.1), AcrIIA1 (WP_003722518.1), AcrIIA1 (WP_003723291.1), AcrIIA4 (WP_003723290.1)	Bacteria;;Firmicutes;Bacilli;Bacillales;Listeriaceae;Listeria;Listeria monocytogenes;Listeria monocytogenes F6900	NZ_AARU02000003_1[5167;6455]|CAS-TypeIIA[6584;12454]+NZ_AARU02000001_1[34011;34293]|NZ_AARU02000001_2[49489;51524]|CAS-TypeIB[42414;49291]	antitoxins|0.0029
GCF_000168615-NZ_AARU02000002.1-489792-491403	Listeria monocytogenes F6900	GCF_000168615	481	NZ_AARU02000002.1	490906	491403	+	WP_003722519.1	165	-	18.5	10.6154	-	NZ_AARU02000003.1	Type II-A	Type II-A or II-B (group F27)	Complete	2	14	515115	6060	Perfect match	AcrIIA2 (WP_097529444.1), AcrIIA1 (WP_003722518.1), AcrIIA1 (WP_003723291.1), AcrIIA4 (WP_003723290.1)	Bacteria;;Firmicutes;Bacilli;Bacillales;Listeriaceae;Listeria;Listeria monocytogenes;Listeria monocytogenes F6900	NZ_AARU02000003_1[5167;6455]|CAS-TypeIIA[6584;12454]+NZ_AARU02000001_1[34011;34293]|NZ_AARU02000001_2[49489;51524]|CAS-TypeIB[42414;49291]	-
GCF_000168635-NC_017545.1-460917-461532	Listeria monocytogenes J0161	GCF_000168635	442	NC_017545.1	460917	461120	+	WP_003722966.1	67	AcaHomolog:WP_031577006.1|HTH_3-1-AcrIIA1|46.2	2.5	9.6928	1	NC_017545.1	Type II-A	Type II-A or II-B (group F27)	Complete	4	4	2365027	2732333	Perfect match	AcrIIA2 (WP_003722517.1), AcrIIA1 (WP_003722518.1), AcrIIA1 (WP_003723291.1), AcrIIA4 (WP_003723290.1)	Bacteria;;Firmicutes;Bacilli;Bacillales;Listeriaceae;Listeria;Listeria monocytogenes;Listeria monocytogenes J0161	NC_017545_1[553387;553669]|NC_017545_2[568865;570900]|NC_017545_4[2732100;2733388]|CAS-TypeIB[561790;568667]|CAS-TypeIIA[2733517;2739387]	antitoxins|3.1e-05
GCF_000168635-NC_017545.1-460917-461532	Listeria monocytogenes J0161	GCF_000168635	443	NC_017545.1	461122	461532	+	WP_003722967.1	136	-	5	9.6465	-	NC_017545.1	Type II-A	Type II-A or II-B (group F27)	Complete	4	4	2365027	2732333	Perfect match	AcrIIA2 (WP_003722517.1), AcrIIA1 (WP_003722518.1), AcrIIA1 (WP_003723291.1), AcrIIA4 (WP_003723290.1)	Bacteria;;Firmicutes;Bacilli;Bacillales;Listeriaceae;Listeria;Listeria monocytogenes;Listeria monocytogenes J0161	NC_017545_1[553387;553669]|NC_017545_2[568865;570900]|NC_017545_4[2732100;2733388]|CAS-TypeIB[561790;568667]|CAS-TypeIIA[2733517;2739387]	-
GCF_000168635-NC_017545.1-795835-797632	Listeria monocytogenes J0161	GCF_000168635	773	NC_017545.1	795835	796176	+	WP_003733767.1	113	-	-8	3.9015	106	NC_017545.1	Type II-A	Type II-A or II-B (group F27)	Complete	4	4	2365027	2732333	Perfect match	AcrIIA2 (WP_003722517.1), AcrIIA1 (WP_003722518.1), AcrIIA1 (WP_003723291.1), AcrIIA4 (WP_003723290.1)	Bacteria;;Firmicutes;Bacilli;Bacillales;Listeriaceae;Listeria;Listeria monocytogenes;Listeria monocytogenes J0161	NC_017545_1[553387;553669]|NC_017545_2[568865;570900]|NC_017545_4[2732100;2733388]|CAS-TypeIB[561790;568667]|CAS-TypeIIA[2733517;2739387]	-
GCF_000168635-NC_017545.1-795835-797632	Listeria monocytogenes J0161	GCF_000168635	774	NC_017545.1	796283	796570	+	WP_003733768.1	95	-	0	6.216	-4	NC_017545.1	Type II-A	Type II-A or II-B (group F27)	Complete	4	4	2365027	2732333	Perfect match	AcrIIA2 (WP_003722517.1), AcrIIA1 (WP_003722518.1), AcrIIA1 (WP_003723291.1), AcrIIA4 (WP_003723290.1)	Bacteria;;Firmicutes;Bacilli;Bacillales;Listeriaceae;Listeria;Listeria monocytogenes;Listeria monocytogenes J0161	NC_017545_1[553387;553669]|NC_017545_2[568865;570900]|NC_017545_4[2732100;2733388]|CAS-TypeIB[561790;568667]|CAS-TypeIIA[2733517;2739387]	-
GCF_000168635-NC_017545.1-795835-797632	Listeria monocytogenes J0161	GCF_000168635	775	NC_017545.1	796567	796773	+	WP_003721866.1	68	AcaHomolog:WP_048571015.1|HTH_3-1-AcrIIA8|46.9	-1.5	5.0187	-8	NC_017545.1	Type II-A	Type II-A or II-B (group F27)	Complete	4	4	2365027	2732333	Perfect match	AcrIIA2 (WP_003722517.1), AcrIIA1 (WP_003722518.1), AcrIIA1 (WP_003723291.1), AcrIIA4 (WP_003723290.1)	Bacteria;;Firmicutes;Bacilli;Bacillales;Listeriaceae;Listeria;Listeria monocytogenes;Listeria monocytogenes J0161	NC_017545_1[553387;553669]|NC_017545_2[568865;570900]|NC_017545_4[2732100;2733388]|CAS-TypeIB[561790;568667]|CAS-TypeIIA[2733517;2739387]	antitoxins|5.4e-06
GCF_000168635-NC_017545.1-795835-797632	Listeria monocytogenes J0161	GCF_000168635	776	NC_017545.1	796766	797281	+	WP_003721867.1	171	-	3	9.1901	54	NC_017545.1	Type II-A	Type II-A or II-B (group F27)	Complete	4	4	2365027	2732333	Perfect match	AcrIIA2 (WP_003722517.1), AcrIIA1 (WP_003722518.1), AcrIIA1 (WP_003723291.1), AcrIIA4 (WP_003723290.1)	Bacteria;;Firmicutes;Bacilli;Bacillales;Listeriaceae;Listeria;Listeria monocytogenes;Listeria monocytogenes J0161	NC_017545_1[553387;553669]|NC_017545_2[568865;570900]|NC_017545_4[2732100;2733388]|CAS-TypeIB[561790;568667]|CAS-TypeIIA[2733517;2739387]	-
GCF_000168635-NC_017545.1-795835-797632	Listeria monocytogenes J0161	GCF_000168635	777	NC_017545.1	797336	797632	+	WP_003721868.1	98	-	-4	4.4777	-	NC_017545.1	Type II-A	Type II-A or II-B (group F27)	Complete	4	4	2365027	2732333	Perfect match	AcrIIA2 (WP_003722517.1), AcrIIA1 (WP_003722518.1), AcrIIA1 (WP_003723291.1), AcrIIA4 (WP_003723290.1)	Bacteria;;Firmicutes;Bacilli;Bacillales;Listeriaceae;Listeria;Listeria monocytogenes;Listeria monocytogenes J0161	NC_017545_1[553387;553669]|NC_017545_2[568865;570900]|NC_017545_4[2732100;2733388]|CAS-TypeIB[561790;568667]|CAS-TypeIIA[2733517;2739387]	-
GCF_000168635-NC_017545.1-2359954-2361564	Listeria monocytogenes J0161	GCF_000168635	2288	NC_017545.1	2359954	2360187	+	WP_009924649.1	77	-	-18	3.6771	28	NC_017545.1	Type II-A	Type II-A or II-B (group F27)	Complete	4	4	2365027	2732333	Perfect match	AcrIIA2 (WP_003722517.1), AcrIIA1 (WP_003722518.1), AcrIIA1 (WP_003723291.1), AcrIIA4 (WP_003723290.1)	Bacteria;;Firmicutes;Bacilli;Bacillales;Listeriaceae;Listeria;Listeria monocytogenes;Listeria monocytogenes J0161	NC_017545_1[553387;553669]|NC_017545_2[568865;570900]|NC_017545_4[2732100;2733388]|CAS-TypeIB[561790;568667]|CAS-TypeIIA[2733517;2739387]	-
GCF_000168635-NC_017545.1-2359954-2361564	Listeria monocytogenes J0161	GCF_000168635	2289	NC_017545.1	2360216	2360587	+	WP_003722517.1	123	AcrHomolog:AcrIIA2|100.0	-19	3.8434	5	NC_017545.1	Type II-A	Type II-A or II-B (group F27)	Complete	4	4	2365027	2732333	Perfect match	AcrIIA2 (WP_003722517.1), AcrIIA1 (WP_003722518.1), AcrIIA1 (WP_003723291.1), AcrIIA4 (WP_003723290.1)	Bacteria;;Firmicutes;Bacilli;Bacillales;Listeriaceae;Listeria;Listeria monocytogenes;Listeria monocytogenes J0161	NC_017545_1[553387;553669]|NC_017545_2[568865;570900]|NC_017545_4[2732100;2733388]|CAS-TypeIB[561790;568667]|CAS-TypeIIA[2733517;2739387]	-
GCF_000168635-NC_017545.1-2359954-2361564	Listeria monocytogenes J0161	GCF_000168635	2290	NC_017545.1	2360593	2361042	+	WP_003722518.1	149	AcaHomolog:AcrIIA2-0-REF:Bacilli_gi_197920088-489040-524185_1392_1841_||HTH_26|100.0	-2.5	5.3404	24	NC_017545.1	Type II-A	Type II-A or II-B (group F27)	Complete	4	4	2365027	2732333	Perfect match	AcrIIA2 (WP_003722517.1), AcrIIA1 (WP_003722518.1), AcrIIA1 (WP_003723291.1), AcrIIA4 (WP_003723290.1)	Bacteria;;Firmicutes;Bacilli;Bacillales;Listeriaceae;Listeria;Listeria monocytogenes;Listeria monocytogenes J0161	NC_017545_1[553387;553669]|NC_017545_2[568865;570900]|NC_017545_4[2732100;2733388]|CAS-TypeIB[561790;568667]|CAS-TypeIIA[2733517;2739387]	antitoxins|0.0029
GCF_000168635-NC_017545.1-2359954-2361564	Listeria monocytogenes J0161	GCF_000168635	2291	NC_017545.1	2361067	2361564	+	WP_003722519.1	165	-	18.5	10.6154	-	NC_017545.1	Type II-A	Type II-A or II-B (group F27)	Complete	4	4	2365027	2732333	Perfect match	AcrIIA2 (WP_003722517.1), AcrIIA1 (WP_003722518.1), AcrIIA1 (WP_003723291.1), AcrIIA4 (WP_003723290.1)	Bacteria;;Firmicutes;Bacilli;Bacillales;Listeriaceae;Listeria;Listeria monocytogenes;Listeria monocytogenes J0161	NC_017545_1[553387;553669]|NC_017545_2[568865;570900]|NC_017545_4[2732100;2733388]|CAS-TypeIB[561790;568667]|CAS-TypeIIA[2733517;2739387]	-
GCF_000168635-NC_017545.1-2682416-2683133	Listeria monocytogenes J0161	GCF_000168635	2611	NC_017545.1	2682416	2682679	+	WP_003723290.1	87	AcrHomolog:AcrIIA4|100.0	-10	3.9651	4	NC_017545.1	Type II-A	Type II-A or II-B (group F27)	Complete	4	4	2365027	2732333	Perfect match	AcrIIA2 (WP_003722517.1), AcrIIA1 (WP_003722518.1), AcrIIA1 (WP_003723291.1), AcrIIA4 (WP_003723290.1)	Bacteria;;Firmicutes;Bacilli;Bacillales;Listeriaceae;Listeria;Listeria monocytogenes;Listeria monocytogenes J0161	NC_017545_1[553387;553669]|NC_017545_2[568865;570900]|NC_017545_4[2732100;2733388]|CAS-TypeIB[561790;568667]|CAS-TypeIIA[2733517;2739387]	-
GCF_000168635-NC_017545.1-2682416-2683133	Listeria monocytogenes J0161	GCF_000168635	2612	NC_017545.1	2682684	2683133	+	WP_003723291.1	149	AcaHomolog:AcrIIA4-0-REF:Bacilli_gi_197920144-35141-71365_293_742_||HTH_26|100.0	-1.5	5.758	-	NC_017545.1	Type II-A	Type II-A or II-B (group F27)	Complete	4	4	2365027	2732333	Perfect match	AcrIIA2 (WP_003722517.1), AcrIIA1 (WP_003722518.1), AcrIIA1 (WP_003723291.1), AcrIIA4 (WP_003723290.1)	Bacteria;;Firmicutes;Bacilli;Bacillales;Listeriaceae;Listeria;Listeria monocytogenes;Listeria monocytogenes J0161	NC_017545_1[553387;553669]|NC_017545_2[568865;570900]|NC_017545_4[2732100;2733388]|CAS-TypeIB[561790;568667]|CAS-TypeIIA[2733517;2739387]	-
GCF_000168655-NZ_AARX02000010.1-822-2432	Listeria monocytogenes J2818	GCF_000168655	3	NZ_AARX02000010.1	822	1055	+	WP_009924649.1	77	-	-18	3.6771	28	NZ_AARX02000003.1	Type II-A	Type II-A or II-B (group F27)	Complete	2	4	5895	5401	Perfect match	AcrIIA2 (WP_003722517.1), AcrIIA1 (WP_003722518.1), AcrIIA1 (WP_003723291.1), AcrIIA4 (WP_003723290.1)	Bacteria;;Firmicutes;Bacilli;Bacillales;Listeriaceae;Listeria;Listeria monocytogenes;Listeria monocytogenes J2818	NZ_AARX02000003_1[5168;6456]|CAS-TypeIIA[6585;12455]+NZ_AARX02000001_1[34011;34293]|NZ_AARX02000001_2[49489;51524]|CAS-TypeIB[42414;49291]	-
GCF_000168655-NZ_AARX02000010.1-822-2432	Listeria monocytogenes J2818	GCF_000168655	4	NZ_AARX02000010.1	1084	1455	+	WP_003722517.1	123	AcrHomolog:AcrIIA2|100.0	-19	3.8434	5	NZ_AARX02000003.1	Type II-A	Type II-A or II-B (group F27)	Complete	2	4	5895	5401	Perfect match	AcrIIA2 (WP_003722517.1), AcrIIA1 (WP_003722518.1), AcrIIA1 (WP_003723291.1), AcrIIA4 (WP_003723290.1)	Bacteria;;Firmicutes;Bacilli;Bacillales;Listeriaceae;Listeria;Listeria monocytogenes;Listeria monocytogenes J2818	NZ_AARX02000003_1[5168;6456]|CAS-TypeIIA[6585;12455]+NZ_AARX02000001_1[34011;34293]|NZ_AARX02000001_2[49489;51524]|CAS-TypeIB[42414;49291]	-
GCF_000168655-NZ_AARX02000010.1-822-2432	Listeria monocytogenes J2818	GCF_000168655	5	NZ_AARX02000010.1	1461	1910	+	WP_003722518.1	149	AcaHomolog:AcrIIA2-0-REF:Bacilli_gi_197920088-489040-524185_1392_1841_||HTH_26|100.0	-2.5	5.3404	24	NZ_AARX02000003.1	Type II-A	Type II-A or II-B (group F27)	Complete	2	4	5895	5401	Perfect match	AcrIIA2 (WP_003722517.1), AcrIIA1 (WP_003722518.1), AcrIIA1 (WP_003723291.1), AcrIIA4 (WP_003723290.1)	Bacteria;;Firmicutes;Bacilli;Bacillales;Listeriaceae;Listeria;Listeria monocytogenes;Listeria monocytogenes J2818	NZ_AARX02000003_1[5168;6456]|CAS-TypeIIA[6585;12455]+NZ_AARX02000001_1[34011;34293]|NZ_AARX02000001_2[49489;51524]|CAS-TypeIB[42414;49291]	antitoxins|0.0029
GCF_000168655-NZ_AARX02000010.1-822-2432	Listeria monocytogenes J2818	GCF_000168655	6	NZ_AARX02000010.1	1935	2432	+	WP_003722519.1	165	-	18.5	10.6154	-	NZ_AARX02000003.1	Type II-A	Type II-A or II-B (group F27)	Complete	2	4	5895	5401	Perfect match	AcrIIA2 (WP_003722517.1), AcrIIA1 (WP_003722518.1), AcrIIA1 (WP_003723291.1), AcrIIA4 (WP_003723290.1)	Bacteria;;Firmicutes;Bacilli;Bacillales;Listeriaceae;Listeria;Listeria monocytogenes;Listeria monocytogenes J2818	NZ_AARX02000003_1[5168;6456]|CAS-TypeIIA[6585;12455]+NZ_AARX02000001_1[34011;34293]|NZ_AARX02000001_2[49489;51524]|CAS-TypeIB[42414;49291]	-
GCF_000169475-NZ_AAYG02000016.1-144780-145657	Ruminococcus gnavus ATCC 29149	GCF_000169475	169	NZ_AAYG02000016.1	144780	145142	+	WP_004843145.1	120	-	14.5	11.3342	17	NZ_AAYG02000032.1	Type I-C	Type I-C (group F3)	Complete	1	28	153528	205740	Perfect match	None	Bacteria;;Firmicutes;Clostridia;Clostridiales;Lachnospiraceae;Blautia;[Ruminococcus] gnavus;Ruminococcus gnavus ATCC 29149	NZ_AAYG02000032_1[203921;205809]|CAS-TypeIC[205984;214722]	-
GCF_000169475-NZ_AAYG02000016.1-144780-145657	Ruminococcus gnavus ATCC 29149	GCF_000169475	170	NZ_AAYG02000016.1	145160	145657	+	WP_039959750.1	165	AcaHomolog:AcrIIA7-1-WP_058843149.1|HTH_23|48.2	1.5	7.2764	-	NZ_AAYG02000032.1	Type I-C	Type I-C (group F3)	Complete	1	28	153528	205740	Perfect match	None	Bacteria;;Firmicutes;Clostridia;Clostridiales;Lachnospiraceae;Blautia;[Ruminococcus] gnavus;Ruminococcus gnavus ATCC 29149	NZ_AAYG02000032_1[203921;205809]|CAS-TypeIC[205984;214722]	-
GCF_000185505-NZ_GL622359.1-329854-330557	Pseudoramibacter alactolyticus ATCC 23263	GCF_000185505	298	NZ_GL622359.1	329854	330357	+	WP_006597765.1	167	-	7.5	9.5374	-4	NZ_GL622359.1	Type III-A	Repeat not recognized	Complete	2	10	1484114	1263706	Perfect match	None	Bacteria;;Firmicutes;Clostridia;Clostridiales;Eubacteriaceae;Pseudoramibacter;Pseudoramibacter alactolyticus;Pseudoramibacter alactolyticus ATCC 23263	NZ_GL622359_1[1262134;1262455]|NZ_GL622359_2[1263015;1263775]|NZ_GL622359_3[1486879;1495573]|NZ_GL622359_4[2223880;2224648]|CAS-TypeIIIA[1259338;1270195]|CAS-TypeIC[1495721;1503348]|CAS-TypeIIA[2219655;2223820]	-
GCF_000185505-NZ_GL622359.1-329854-330557	Pseudoramibacter alactolyticus ATCC 23263	GCF_000185505	299	NZ_GL622359.1	330354	330557	+	WP_006597766.1	67	AcaHomolog:WP_048571015.1|HTH_3-1-AcrIIA8|46.6	2	8.5283	-	NZ_GL622359.1	Type III-A	Repeat not recognized	Complete	2	10	1484114	1263706	Perfect match	None	Bacteria;;Firmicutes;Clostridia;Clostridiales;Eubacteriaceae;Pseudoramibacter;Pseudoramibacter alactolyticus;Pseudoramibacter alactolyticus ATCC 23263	NZ_GL622359_1[1262134;1262455]|NZ_GL622359_2[1263015;1263775]|NZ_GL622359_3[1486879;1495573]|NZ_GL622359_4[2223880;2224648]|CAS-TypeIIIA[1259338;1270195]|CAS-TypeIC[1495721;1503348]|CAS-TypeIIA[2219655;2223820]	antitoxins|1.6e-06
GCF_000188035-NZ_AEUY02000005.1-557034-557692	Streptococcus pseudoporcinus LQ 940-04	GCF_000188035	478	NZ_AEUY02000005.1	557034	557486	-	WP_007895660.1	150	-	9	10.2982	-4	NZ_AEUY02000005.1	Type II-A	Type II-A or II-B (group F27)	Complete	2	9	1331646	1686274	Perfect match	None	Bacteria;;Firmicutes;Bacilli;Lactobacillales;Streptococcaceae;Streptococcus;Streptococcus pseudoporcinus;Streptococcus pseudoporcinus LQ 940-04	NZ_AEUY02000005_1[223473;224297]|NZ_AEUY02000005_2[1685711;1686339]|CAS-TypeIC[224445;232838]|CAS-TypeIIA[1686569;1692423]	-
GCF_000188035-NZ_AEUY02000005.1-557034-557692	Streptococcus pseudoporcinus LQ 940-04	GCF_000188035	479	NZ_AEUY02000005.1	557483	557692	-	WP_007895522.1	69	AcaHomolog:WP_031577006.1|HTH_3-1-AcrIIA1|50.0	-0.5	5.8469	-	NZ_AEUY02000005.1	Type II-A	Type II-A or II-B (group F27)	Complete	2	9	1331646	1686274	Perfect match	None	Bacteria;;Firmicutes;Bacilli;Lactobacillales;Streptococcaceae;Streptococcus;Streptococcus pseudoporcinus;Streptococcus pseudoporcinus LQ 940-04	NZ_AEUY02000005_1[223473;224297]|NZ_AEUY02000005_2[1685711;1686339]|CAS-TypeIC[224445;232838]|CAS-TypeIIA[1686569;1692423]	antitoxins|0.00016
GCF_000190635-NC_015172.1-1119366-1119928	Syntrophobotulus glycolicus DSM 8271	GCF_000190635	1101	NC_015172.1	1119366	1119722	+	WP_013624317.1	118	-	1.5	8.3646	5	NC_015172.1	Type I-B	Repeat not recognized	Complete	2	24	756857	1393648	a.....t.t............................	None	Bacteria;;Firmicutes;Clostridia;Clostridiales;Peptococcaceae;Syntrophobotulus;Syntrophobotulus glycolicus;Syntrophobotulus glycolicus DSM 8271	NC_015172_2[894822;897862]|NC_015172_3[1392092;1393715]|CAS-TypeIC[886484;894670]|CAS-TypeIIIB[1272149;1278030]|CAS-TypeIB[1383494;1391890]	-
GCF_000190635-NC_015172.1-1119366-1119928	Syntrophobotulus glycolicus DSM 8271	GCF_000190635	1102	NC_015172.1	1119728	1119928	+	WP_041445087.1	66	AcaHomolog:WP_048571015.1|HTH_3-1-AcrIIA8|63.1	3	9.4392	166	NC_015172.1	Type I-B	Repeat not recognized	Complete	2	24	756857	1393648	a.....t.t............................	None	Bacteria;;Firmicutes;Clostridia;Clostridiales;Peptococcaceae;Syntrophobotulus;Syntrophobotulus glycolicus;Syntrophobotulus glycolicus DSM 8271	NC_015172_2[894822;897862]|NC_015172_3[1392092;1393715]|CAS-TypeIC[886484;894670]|CAS-TypeIIIB[1272149;1278030]|CAS-TypeIB[1383494;1391890]	antitoxins|3.2e-09
GCF_000190635-NC_015172.1-3226098-3226783	Syntrophobotulus glycolicus DSM 8271	GCF_000190635	3119	NC_015172.1	3226098	3226298	+	WP_013626180.1	66	AcaHomolog:WP_048571015.1|HTH_3-1-AcrIIA8|44.6	2	8.2692	-4	NC_015172.1	Type I-B	Repeat not recognized	Complete	2	24	756857	1393648	a.....t.t............................	None	Bacteria;;Firmicutes;Clostridia;Clostridiales;Peptococcaceae;Syntrophobotulus;Syntrophobotulus glycolicus;Syntrophobotulus glycolicus DSM 8271	NC_015172_2[894822;897862]|NC_015172_3[1392092;1393715]|CAS-TypeIC[886484;894670]|CAS-TypeIIIB[1272149;1278030]|CAS-TypeIB[1383494;1391890]	antitoxins|3.4e-05
GCF_000190635-NC_015172.1-3226098-3226783	Syntrophobotulus glycolicus DSM 8271	GCF_000190635	3120	NC_015172.1	3226295	3226783	+	WP_013626181.1	162	-	3	8.4501	-	NC_015172.1	Type I-B	Repeat not recognized	Complete	2	24	756857	1393648	a.....t.t............................	None	Bacteria;;Firmicutes;Clostridia;Clostridiales;Peptococcaceae;Syntrophobotulus;Syntrophobotulus glycolicus;Syntrophobotulus glycolicus DSM 8271	NC_015172_2[894822;897862]|NC_015172_3[1392092;1393715]|CAS-TypeIC[886484;894670]|CAS-TypeIIIB[1272149;1278030]|CAS-TypeIB[1383494;1391890]	-
GCF_000191485-NC_017517.1-1061892-1062698	Neisseria meningitidis M01-240355	GCF_000191485	1057	NC_017517.1	1061892	1062104	-	WP_002243493.1	70	AcaHomolog:AcrIIC1-Aca3|WP_049360086.1|54.1	1.5	8.0016	11	NC_017517.1	Type II-C	Repeat not recognized	Complete	1	6	452917	1924531	Perfect match	None	Bacteria;;Proteobacteria;Betaproteobacteria;Neisseriales;Neisseriaceae;Neisseria;Neisseria meningitidis;Neisseria meningitidis M01-240355	NC_017517_9[1924165;1925322]|CAS-TypeIIU[1919555;1924101]	antitoxins|0.0025
GCF_000191485-NC_017517.1-1061892-1062698	Neisseria meningitidis M01-240355	GCF_000191485	1058	NC_017517.1	1062116	1062397	-	WP_002234829.1	93	-	6	8.8593	37	NC_017517.1	Type II-C	Repeat not recognized	Complete	1	6	452917	1924531	Perfect match	None	Bacteria;;Proteobacteria;Betaproteobacteria;Neisseriales;Neisseriaceae;Neisseria;Neisseria meningitidis;Neisseria meningitidis M01-240355	NC_017517_9[1924165;1925322]|CAS-TypeIIU[1919555;1924101]	-
GCF_000191485-NC_017517.1-1061892-1062698	Neisseria meningitidis M01-240355	GCF_000191485	1059	NC_017517.1	1062435	1062698	-	WP_050542539.1	87	-	3.5	10.0971	-	NC_017517.1	Type II-C	Repeat not recognized	Complete	1	6	452917	1924531	Perfect match	None	Bacteria;;Proteobacteria;Betaproteobacteria;Neisseriales;Neisseriaceae;Neisseria;Neisseria meningitidis;Neisseria meningitidis M01-240355	NC_017517_9[1924165;1925322]|CAS-TypeIIU[1919555;1924101]	-
GCF_000191805-NZ_GL872349.1-348023-349516	Lachnospiraceae bacterium 6_1_37FAA	GCF_000191805	325	NZ_GL872349.1	348023	348475	+	WP_039861449.1	150	-	5.5	8.9557	82	NZ_GL872350.1	Type I-B	Type III-B (group F9)	Complete	3	23	986657	222445	Perfect match	None	Bacteria;;Firmicutes;Clostridia;Clostridiales;Lachnospiraceae;;;Lachnospiraceae bacterium 6_1_37FAA	NZ_GL872349_1[31441;32803]|NZ_GL872349_2[33073;33634]|CAS-TypeIC[25334;31214]+NZ_GL872350_1[220985;222508]|CAS-TypeIB[222711;231297]	antitoxins|4.9e-05
GCF_000191805-NZ_GL872349.1-348023-349516	Lachnospiraceae bacterium 6_1_37FAA	GCF_000191805	326	NZ_GL872349.1	348558	348911	+	WP_008975108.1	117	-	-3.5	4.4454	-8	NZ_GL872350.1	Type I-B	Type III-B (group F9)	Complete	3	23	986657	222445	Perfect match	None	Bacteria;;Firmicutes;Clostridia;Clostridiales;Lachnospiraceae;;;Lachnospiraceae bacterium 6_1_37FAA	NZ_GL872349_1[31441;32803]|NZ_GL872349_2[33073;33634]|CAS-TypeIC[25334;31214]+NZ_GL872350_1[220985;222508]|CAS-TypeIB[222711;231297]	-
GCF_000191805-NZ_GL872349.1-348023-349516	Lachnospiraceae bacterium 6_1_37FAA	GCF_000191805	327	NZ_GL872349.1	348904	349101	+	WP_008975109.1	65	AcaHomolog:WP_048571015.1|HTH_3-1-AcrIIA8|57.8	2.5	9.6573	91	NZ_GL872350.1	Type I-B	Type III-B (group F9)	Complete	3	23	986657	222445	Perfect match	None	Bacteria;;Firmicutes;Clostridia;Clostridiales;Lachnospiraceae;;;Lachnospiraceae bacterium 6_1_37FAA	NZ_GL872349_1[31441;32803]|NZ_GL872349_2[33073;33634]|CAS-TypeIC[25334;31214]+NZ_GL872350_1[220985;222508]|CAS-TypeIB[222711;231297]	antitoxins|1.4e-05
GCF_000191805-NZ_GL872349.1-348023-349516	Lachnospiraceae bacterium 6_1_37FAA	GCF_000191805	328	NZ_GL872349.1	349193	349516	+	WP_039861206.1	107	-	7	9.9736	235	NZ_GL872350.1	Type I-B	Type III-B (group F9)	Complete	3	23	986657	222445	Perfect match	None	Bacteria;;Firmicutes;Clostridia;Clostridiales;Lachnospiraceae;;;Lachnospiraceae bacterium 6_1_37FAA	NZ_GL872349_1[31441;32803]|NZ_GL872349_2[33073;33634]|CAS-TypeIC[25334;31214]+NZ_GL872350_1[220985;222508]|CAS-TypeIB[222711;231297]	-
GCF_000193025-NZ_AERJ01000026.1-104606-105264	Moraxella catarrhalis BC8	GCF_000193025	94	NZ_AERJ01000026.1	104606	104794	+	WP_003658522.1	62	-	7	10.6579	56	NZ_AERJ01000006.1	Type I-F	Type I-F (group F8)	Complete	3	1	100431	153666	............................t...	AcrIF13 (WP_003661334.1), AcrVA2 (WP_003671752.1), AcrIF11 (WP_003671754.1)	Bacteria;;Proteobacteria;Gammaproteobacteria;Pseudomonadales;Moraxellaceae;Moraxella;Moraxella catarrhalis;Moraxella catarrhalis BC8	NZ_AERJ01000006_1[153638;154207]|CAS-TypeIF[144863;153117]	toxins|5.4e-11
GCF_000193025-NZ_AERJ01000026.1-104606-105264	Moraxella catarrhalis BC8	GCF_000193025	95	NZ_AERJ01000026.1	104851	105264	+	WP_003658524.1	137	AcaHomolog:WP_058129004.1|HTH_37-0-AcrIF4|42.3	-7.5	4.3094	-	NZ_AERJ01000006.1	Type I-F	Type I-F (group F8)	Complete	3	1	100431	153666	............................t...	AcrIF13 (WP_003661334.1), AcrVA2 (WP_003671752.1), AcrIF11 (WP_003671754.1)	Bacteria;;Proteobacteria;Gammaproteobacteria;Pseudomonadales;Moraxellaceae;Moraxella;Moraxella catarrhalis;Moraxella catarrhalis BC8	NZ_AERJ01000006_1[153638;154207]|CAS-TypeIF[144863;153117]	antitoxins|7.7e-44
GCF_000194925-NZ_GL878494.1-1397220-1398616	Neisseria bacilliformis ATCC BAA-1200	GCF_000194925	1275	NZ_GL878494.1	1397220	1397627	-	WP_007342705.1	135	AcaHomolog:AcrIIA7-2-WP_000190002.1|HTH_7|42.4	-1.5	5.3265	-14	NZ_GL878494.1	Type II-C	Repeat not recognized	Complete	1	44	1751707	10094	Perfect match	None	Bacteria;;Proteobacteria;Betaproteobacteria;Neisseriales;Neisseriaceae;Neisseria;Neisseria bacilliformis;Neisseria bacilliformis ATCC BAA-1200	NA	-
GCF_000194925-NZ_GL878494.1-1397220-1398616	Neisseria bacilliformis ATCC BAA-1200	GCF_000194925	1276	NZ_GL878494.1	1397614	1397919	-	WP_007342706.1	101	-	7	10.2971	81	NZ_GL878494.1	Type II-C	Repeat not recognized	Complete	1	44	1751707	10094	Perfect match	None	Bacteria;;Proteobacteria;Betaproteobacteria;Neisseriales;Neisseriaceae;Neisseria;Neisseria bacilliformis;Neisseria bacilliformis ATCC BAA-1200	NA	-
GCF_000194925-NZ_GL878494.1-1397220-1398616	Neisseria bacilliformis ATCC BAA-1200	GCF_000194925	1277	NZ_GL878494.1	1398001	1398288	-	WP_007342707.1	95	-	11	11.0575	94	NZ_GL878494.1	Type II-C	Repeat not recognized	Complete	1	44	1751707	10094	Perfect match	None	Bacteria;;Proteobacteria;Betaproteobacteria;Neisseriales;Neisseriaceae;Neisseria;Neisseria bacilliformis;Neisseria bacilliformis ATCC BAA-1200	NA	-
GCF_000194925-NZ_GL878494.1-1397220-1398616	Neisseria bacilliformis ATCC BAA-1200	GCF_000194925	1278	NZ_GL878494.1	1398383	1398616	-	WP_007342708.1	77	-	5	11.6621	-	NZ_GL878494.1	Type II-C	Repeat not recognized	Complete	1	44	1751707	10094	Perfect match	None	Bacteria;;Proteobacteria;Betaproteobacteria;Neisseriales;Neisseriaceae;Neisseria;Neisseria bacilliformis;Neisseria bacilliformis ATCC BAA-1200	NA	-
GCF_000210795-NC_018591.1-449468-450083	Listeria monocytogenes serotype 7 str. SLCC2482	GCF_000210795	416	NC_018591.1	449468	449671	+	WP_003722966.1	67	AcaHomolog:WP_031577006.1|HTH_3-1-AcrIIA1|46.2	2.5	9.6928	1	NC_018591.1	Type II-A	Type II-A or II-B (group F27)	Complete	3	4	710566	2660964	Perfect match	AcrIIA3 (WP_014930691.1), AcrIIA2 (WP_014930690.1), AcrIIA1 (WP_014930689.1)	Bacteria;;Firmicutes;Bacilli;Bacillales;Listeriaceae;Listeria;Listeria monocytogenes;Listeria monocytogenes serotype 7 str. SLCC2482	NC_018591_2[555930;557257]|NC_018591_3[2660730;2663407]|CAS-TypeIB[548849;555732]|CAS-TypeIIA[2663536;2669406]	antitoxins|3.1e-05
GCF_000210795-NC_018591.1-449468-450083	Listeria monocytogenes serotype 7 str. SLCC2482	GCF_000210795	417	NC_018591.1	449673	450083	+	WP_003725147.1	136	-	5.5	9.7477	-	NC_018591.1	Type II-A	Type II-A or II-B (group F27)	Complete	3	4	710566	2660964	Perfect match	AcrIIA3 (WP_014930691.1), AcrIIA2 (WP_014930690.1), AcrIIA1 (WP_014930689.1)	Bacteria;;Firmicutes;Bacilli;Bacillales;Listeriaceae;Listeria;Listeria monocytogenes;Listeria monocytogenes serotype 7 str. SLCC2482	NC_018591_2[555930;557257]|NC_018591_3[2660730;2663407]|CAS-TypeIB[548849;555732]|CAS-TypeIIA[2663536;2669406]	-
GCF_000210795-NC_018591.1-714492-715729	Listeria monocytogenes serotype 7 str. SLCC2482	GCF_000210795	677	NC_018591.1	714492	714941	-	WP_014930689.1	149	AcaHomolog:AcrIIA3-1-WP_014930689.1|HTH_26|100.0	-2.5	5.3406	5	NC_018591.1	Type II-A	Type II-A or II-B (group F27)	Complete	3	4	710566	2660964	Perfect match	AcrIIA3 (WP_014930691.1), AcrIIA2 (WP_014930690.1), AcrIIA1 (WP_014930689.1)	Bacteria;;Firmicutes;Bacilli;Bacillales;Listeriaceae;Listeria;Listeria monocytogenes;Listeria monocytogenes serotype 7 str. SLCC2482	NC_018591_2[555930;557257]|NC_018591_3[2660730;2663407]|CAS-TypeIB[548849;555732]|CAS-TypeIIA[2663536;2669406]	antitoxins|0.0019
GCF_000210795-NC_018591.1-714492-715729	Listeria monocytogenes serotype 7 str. SLCC2482	GCF_000210795	678	NC_018591.1	714947	715318	-	WP_014930690.1	123	AcrHomolog:AcrIIA2|98.4	-20	3.784	33	NC_018591.1	Type II-A	Type II-A or II-B (group F27)	Complete	3	4	710566	2660964	Perfect match	AcrIIA3 (WP_014930691.1), AcrIIA2 (WP_014930690.1), AcrIIA1 (WP_014930689.1)	Bacteria;;Firmicutes;Bacilli;Bacillales;Listeriaceae;Listeria;Listeria monocytogenes;Listeria monocytogenes serotype 7 str. SLCC2482	NC_018591_2[555930;557257]|NC_018591_3[2660730;2663407]|CAS-TypeIB[548849;555732]|CAS-TypeIIA[2663536;2669406]	-
GCF_000210795-NC_018591.1-714492-715729	Listeria monocytogenes serotype 7 str. SLCC2482	GCF_000210795	679	NC_018591.1	715352	715729	-	WP_014930691.1	125	AcrHomolog:AcrIIA3|100.0	0.5	6.7169	-	NC_018591.1	Type II-A	Type II-A or II-B (group F27)	Complete	3	4	710566	2660964	Perfect match	AcrIIA3 (WP_014930691.1), AcrIIA2 (WP_014930690.1), AcrIIA1 (WP_014930689.1)	Bacteria;;Firmicutes;Bacilli;Bacillales;Listeriaceae;Listeria;Listeria monocytogenes;Listeria monocytogenes serotype 7 str. SLCC2482	NC_018591_2[555930;557257]|NC_018591_3[2660730;2663407]|CAS-TypeIB[548849;555732]|CAS-TypeIIA[2663536;2669406]	-
GCF_000215085-NC_015589.1-2836262-2836907	Desulfotomaculum ruminis DSM 2154	GCF_000215085	2724	NC_015589.1	2836262	2836477	+	WP_013842736.1	71	AcaHomolog:WP_031577006.1|HTH_3-1-AcrIIA1|50.0	2	9.5404	-14	NC_015589.1	Type I-B	Repeat not recognized	Complete	8	11	1106249	3058474	................................c....	None	Bacteria;;Firmicutes;Clostridia;Clostridiales;Peptococcaceae;Desulfotomaculum;Desulfotomaculum ruminis;Desulfotomaculum ruminis DSM 2154	NC_015589_1[1100345;1102451]|NC_015589_2[1143003;1143369]|NC_015589_4[1421835;1423727]|NC_015589_5[1424987;1427147]|NC_015589_6[1435556;1439454]|NC_015589_7[1800074;1803706]|NC_015589_8[2490237;2491527]|NC_015589_10[3057773;3061057]|NC_015589_11[3091332;3093024]|NC_015589_12[3099787;3101765]|CAS-TypeIIIB[1205423;1211691]|CAS-TypeIC[1427181;1435387]|CAS-TypeIB[3061241;3070077]	antitoxins|3.1e-07
GCF_000215085-NC_015589.1-2836262-2836907	Desulfotomaculum ruminis DSM 2154	GCF_000215085	2725	NC_015589.1	2836464	2836907	+	WP_013842737.1	147	-	4.5	8.8928	-	NC_015589.1	Type I-B	Repeat not recognized	Complete	8	11	1106249	3058474	................................c....	None	Bacteria;;Firmicutes;Clostridia;Clostridiales;Peptococcaceae;Desulfotomaculum;Desulfotomaculum ruminis;Desulfotomaculum ruminis DSM 2154	NC_015589_1[1100345;1102451]|NC_015589_2[1143003;1143369]|NC_015589_4[1421835;1423727]|NC_015589_5[1424987;1427147]|NC_015589_6[1435556;1439454]|NC_015589_7[1800074;1803706]|NC_015589_8[2490237;2491527]|NC_015589_10[3057773;3061057]|NC_015589_11[3091332;3093024]|NC_015589_12[3099787;3101765]|CAS-TypeIIIB[1205423;1211691]|CAS-TypeIC[1427181;1435387]|CAS-TypeIB[3061241;3070077]	-
GCF_000220065-NZ_AFQU01000001.1-1572381-1574174	Streptococcus sp. oral taxon 056 str. F0418	GCF_000220065	1515	NZ_AFQU01000001.1	1572381	1572965	+	WP_009443162.1	194	-	6	10.0732	-1	NZ_AFQU01000001.1	Type II-A	Type II-A (group F35)	Complete	2	1	1816460	1890258	Perfect match	None	Bacteria;;Firmicutes;Bacilli;Lactobacillales;Streptococcaceae;Streptococcus;Streptococcus sp. oral taxon 056;Streptococcus sp. oral taxon 056 str. F0418	NZ_AFQU01000001_1[1890222;1892829]|CAS-TypeIIA[1884157;1890131]	-
GCF_000220065-NZ_AFQU01000001.1-1572381-1574174	Streptococcus sp. oral taxon 056 str. F0418	GCF_000220065	1516	NZ_AFQU01000001.1	1572965	1573177	+	WP_037602807.1	70	AcaHomolog:WP_048571015.1|HTH_3-1-AcrIIA8|53.0	0.5	7.0133	101	NZ_AFQU01000001.1	Type II-A	Type II-A (group F35)	Complete	2	1	1816460	1890258	Perfect match	None	Bacteria;;Firmicutes;Bacilli;Lactobacillales;Streptococcaceae;Streptococcus;Streptococcus sp. oral taxon 056;Streptococcus sp. oral taxon 056 str. F0418	NZ_AFQU01000001_1[1890222;1892829]|CAS-TypeIIA[1884157;1890131]	antitoxins|5.4e-06
GCF_000220065-NZ_AFQU01000001.1-1572381-1574174	Streptococcus sp. oral taxon 056 str. F0418	GCF_000220065	1517	NZ_AFQU01000001.1	1573279	1573602	+	WP_009755062.1	107	-	4	9.3087	-1	NZ_AFQU01000001.1	Type II-A	Type II-A (group F35)	Complete	2	1	1816460	1890258	Perfect match	None	Bacteria;;Firmicutes;Bacilli;Lactobacillales;Streptococcaceae;Streptococcus;Streptococcus sp. oral taxon 056;Streptococcus sp. oral taxon 056 str. F0418	NZ_AFQU01000001_1[1890222;1892829]|CAS-TypeIIA[1884157;1890131]	-
GCF_000220065-NZ_AFQU01000001.1-1572381-1574174	Streptococcus sp. oral taxon 056 str. F0418	GCF_000220065	1518	NZ_AFQU01000001.1	1573602	1574174	+	WP_009443301.1	190	-	7.5	9.526	-	NZ_AFQU01000001.1	Type II-A	Type II-A (group F35)	Complete	2	1	1816460	1890258	Perfect match	None	Bacteria;;Firmicutes;Bacilli;Lactobacillales;Streptococcaceae;Streptococcus;Streptococcus sp. oral taxon 056;Streptococcus sp. oral taxon 056 str. F0418	NZ_AFQU01000001_1[1890222;1892829]|CAS-TypeIIA[1884157;1890131]	-
GCF_000223925-NZ_AFXI01000001.1-635859-636496	Pseudomonas aeruginosa 9BR	GCF_000223925	589	NZ_AFXI01000001.1	635859	636041	+	WP_019725766.1	60	-	6	10.2954	32	NZ_AFXI01000001.1	Type I-C	Type I-C (group F3)	Complete	1	39	6555333	5546997	g....................................	None	Bacteria;;Proteobacteria;Gammaproteobacteria;Pseudomonadales;Pseudomonadaceae;Pseudomonas;Pseudomonas aeruginosa;Pseudomonas aeruginosa 9BR	NZ_AFXI01000001_3[5544446;5547065]|CAS-TypeIC[5547247;5554857]	toxins|2.9e-26
GCF_000223925-NZ_AFXI01000001.1-635859-636496	Pseudomonas aeruginosa 9BR	GCF_000223925	590	NZ_AFXI01000001.1	636074	636496	+	WP_019725767.1	140	AcaHomolog:WP_058129004.1|HTH_37-0-AcrIF4|91.4	-3.5	4.9047	-	NZ_AFXI01000001.1	Type I-C	Type I-C (group F3)	Complete	1	39	6555333	5546997	g....................................	None	Bacteria;;Proteobacteria;Gammaproteobacteria;Pseudomonadales;Pseudomonadaceae;Pseudomonas;Pseudomonas aeruginosa;Pseudomonas aeruginosa 9BR	NZ_AFXI01000001_3[5544446;5547065]|CAS-TypeIC[5547247;5554857]	antitoxins|3.2e-23
GCF_000223925-NZ_AFXI01000001.1-4966596-4967173	Pseudomonas aeruginosa 9BR	GCF_000223925	4604	NZ_AFXI01000001.1	4966596	4966970	+	WP_004355524.1	124	-	6	10.3087	-4	NZ_AFXI01000001.1	Type I-C	Type I-C (group F3)	Complete	1	39	6555333	5546997	g....................................	None	Bacteria;;Proteobacteria;Gammaproteobacteria;Pseudomonadales;Pseudomonadaceae;Pseudomonas;Pseudomonas aeruginosa;Pseudomonas aeruginosa 9BR	NZ_AFXI01000001_3[5544446;5547065]|CAS-TypeIC[5547247;5554857]	-
GCF_000223925-NZ_AFXI01000001.1-4966596-4967173	Pseudomonas aeruginosa 9BR	GCF_000223925	4605	NZ_AFXI01000001.1	4966967	4967173	+	WP_003161707.1	68	AcaHomolog:WP_031577006.1|HTH_3-1-AcrIIA1|51.7	0	6.3079	-	NZ_AFXI01000001.1	Type I-C	Type I-C (group F3)	Complete	1	39	6555333	5546997	g....................................	None	Bacteria;;Proteobacteria;Gammaproteobacteria;Pseudomonadales;Pseudomonadaceae;Pseudomonas;Pseudomonas aeruginosa;Pseudomonas aeruginosa 9BR	NZ_AFXI01000001_3[5544446;5547065]|CAS-TypeIC[5547247;5554857]	antitoxins|0.0016
GCF_000223945-NZ_AFXJ01000001.1-4907948-4908525	Pseudomonas aeruginosa 19BR	GCF_000223945	4532	NZ_AFXJ01000001.1	4907948	4908322	+	WP_004355524.1	124	-	6	10.3087	-4	NZ_AFXJ01000001.1	Type I-C	Type I-C (group F3)	Complete	1	39	6496853	5488287	g....................................	None	Bacteria;;Proteobacteria;Gammaproteobacteria;Pseudomonadales;Pseudomonadaceae;Pseudomonas;Pseudomonas aeruginosa;Pseudomonas aeruginosa 19BR	NZ_AFXJ01000001_3[5485735;5488355]|CAS-TypeIC[5488537;5496147]	-
GCF_000223945-NZ_AFXJ01000001.1-4907948-4908525	Pseudomonas aeruginosa 19BR	GCF_000223945	4533	NZ_AFXJ01000001.1	4908319	4908525	+	WP_003161707.1	68	AcaHomolog:WP_031577006.1|HTH_3-1-AcrIIA1|51.7	0	6.3079	-	NZ_AFXJ01000001.1	Type I-C	Type I-C (group F3)	Complete	1	39	6496853	5488287	g....................................	None	Bacteria;;Proteobacteria;Gammaproteobacteria;Pseudomonadales;Pseudomonadaceae;Pseudomonas;Pseudomonas aeruginosa;Pseudomonas aeruginosa 19BR	NZ_AFXJ01000001_3[5485735;5488355]|CAS-TypeIC[5488537;5496147]	antitoxins|0.0016
GCF_000239735-NZ_JH470425.1-787271-789056	Coprobacillus sp. 3_3_56FAA	GCF_000239735	759	NZ_JH470425.1	787271	787732	-	WP_003537415.1	153	-	4	8.5849	-14	NZ_JH470429.1	Type I-B	Repeat not recognized	Complete	1	9	637221	14774	...t...............................	None	Bacteria;;Firmicutes;Erysipelotrichia;Erysipelotrichales;Erysipelotrichaceae;Coprobacillus;;Coprobacillus sp. 3_3_56FAA	NZ_JH470429_1[14282;16403]|CAS-TypeIB[16578;24982]	-
GCF_000239735-NZ_JH470425.1-787271-789056	Coprobacillus sp. 3_3_56FAA	GCF_000239735	760	NZ_JH470425.1	787719	787934	-	WP_009009025.1	71	-	-1	5.0486	66	NZ_JH470429.1	Type I-B	Repeat not recognized	Complete	1	9	637221	14774	...t...............................	None	Bacteria;;Firmicutes;Erysipelotrichia;Erysipelotrichales;Erysipelotrichaceae;Coprobacillus;;Coprobacillus sp. 3_3_56FAA	NZ_JH470429_1[14282;16403]|CAS-TypeIB[16578;24982]	antitoxins|2e-07
GCF_000239735-NZ_JH470425.1-787271-789056	Coprobacillus sp. 3_3_56FAA	GCF_000239735	761	NZ_JH470425.1	788001	788468	-	WP_009009026.1	155	-	2	7.2865	-8	NZ_JH470429.1	Type I-B	Repeat not recognized	Complete	1	9	637221	14774	...t...............................	None	Bacteria;;Firmicutes;Erysipelotrichia;Erysipelotrichales;Erysipelotrichaceae;Coprobacillus;;Coprobacillus sp. 3_3_56FAA	NZ_JH470429_1[14282;16403]|CAS-TypeIB[16578;24982]	-
GCF_000239735-NZ_JH470425.1-787271-789056	Coprobacillus sp. 3_3_56FAA	GCF_000239735	762	NZ_JH470425.1	788461	788670	-	WP_009300177.1	69	AcaHomolog:WP_048571015.1|HTH_3-1-AcrIIA8|50.7	0	6.3079	101	NZ_JH470429.1	Type I-B	Repeat not recognized	Complete	1	9	637221	14774	...t...............................	None	Bacteria;;Firmicutes;Erysipelotrichia;Erysipelotrichales;Erysipelotrichaceae;Coprobacillus;;Coprobacillus sp. 3_3_56FAA	NZ_JH470429_1[14282;16403]|CAS-TypeIB[16578;24982]	antitoxins|1.6e-06
GCF_000239735-NZ_JH470425.1-787271-789056	Coprobacillus sp. 3_3_56FAA	GCF_000239735	763	NZ_JH470425.1	788772	789056	-	WP_008791517.1	94	-	-7.5	4.2999	-	NZ_JH470429.1	Type I-B	Repeat not recognized	Complete	1	9	637221	14774	...t...............................	None	Bacteria;;Firmicutes;Erysipelotrichia;Erysipelotrichales;Erysipelotrichaceae;Coprobacillus;;Coprobacillus sp. 3_3_56FAA	NZ_JH470429_1[14282;16403]|CAS-TypeIB[16578;24982]	-
GCF_000244855-NZ_JH599901.1-1034718-1036503	Coprobacillus sp. 8_2_54BFAA	GCF_000244855	963	NZ_JH599901.1	1034718	1035179	-	WP_003537415.1	153	-	4	8.5849	-14	NZ_JH599904.1	Type I-B	Repeat not recognized	Complete	2	4	1616946	208739	...............................g...	None	Bacteria;;Firmicutes;Erysipelotrichia;Erysipelotrichales;Erysipelotrichaceae;Coprobacillus;;Coprobacillus sp. 8_2_54BFAA	NZ_JH599904_1[206617;208415]|NZ_JH599904_2[208516;208869]|CAS-TypeIB[198040;212055]	-
GCF_000244855-NZ_JH599901.1-1034718-1036503	Coprobacillus sp. 8_2_54BFAA	GCF_000244855	964	NZ_JH599901.1	1035166	1035381	-	WP_003537416.1	71	-	-1	5.0486	66	NZ_JH599904.1	Type I-B	Repeat not recognized	Complete	2	4	1616946	208739	...............................g...	None	Bacteria;;Firmicutes;Erysipelotrichia;Erysipelotrichales;Erysipelotrichaceae;Coprobacillus;;Coprobacillus sp. 8_2_54BFAA	NZ_JH599904_1[206617;208415]|NZ_JH599904_2[208516;208869]|CAS-TypeIB[198040;212055]	antitoxins|2e-07
GCF_000244855-NZ_JH599901.1-1034718-1036503	Coprobacillus sp. 8_2_54BFAA	GCF_000244855	965	NZ_JH599901.1	1035448	1035915	-	WP_003537417.1	155	-	2	7.2865	-8	NZ_JH599904.1	Type I-B	Repeat not recognized	Complete	2	4	1616946	208739	...............................g...	None	Bacteria;;Firmicutes;Erysipelotrichia;Erysipelotrichales;Erysipelotrichaceae;Coprobacillus;;Coprobacillus sp. 8_2_54BFAA	NZ_JH599904_1[206617;208415]|NZ_JH599904_2[208516;208869]|CAS-TypeIB[198040;212055]	-
GCF_000244855-NZ_JH599901.1-1034718-1036503	Coprobacillus sp. 8_2_54BFAA	GCF_000244855	966	NZ_JH599901.1	1035908	1036117	-	WP_003537418.1	69	AcaHomolog:WP_048571015.1|HTH_3-1-AcrIIA8|50.7	0	6.3079	101	NZ_JH599904.1	Type I-B	Repeat not recognized	Complete	2	4	1616946	208739	...............................g...	None	Bacteria;;Firmicutes;Erysipelotrichia;Erysipelotrichales;Erysipelotrichaceae;Coprobacillus;;Coprobacillus sp. 8_2_54BFAA	NZ_JH599904_1[206617;208415]|NZ_JH599904_2[208516;208869]|CAS-TypeIB[198040;212055]	antitoxins|6.6e-07
GCF_000244855-NZ_JH599901.1-1034718-1036503	Coprobacillus sp. 8_2_54BFAA	GCF_000244855	967	NZ_JH599901.1	1036219	1036503	-	WP_008791517.1	94	-	-7.5	4.2999	-	NZ_JH599904.1	Type I-B	Repeat not recognized	Complete	2	4	1616946	208739	...............................g...	None	Bacteria;;Firmicutes;Erysipelotrichia;Erysipelotrichales;Erysipelotrichaceae;Coprobacillus;;Coprobacillus sp. 8_2_54BFAA	NZ_JH599904_1[206617;208415]|NZ_JH599904_2[208516;208869]|CAS-TypeIB[198040;212055]	-
GCF_000244855-NZ_JH599901.1-1618865-1619365	Coprobacillus sp. 8_2_54BFAA	GCF_000244855	1547	NZ_JH599901.1	1618865	1619065	-	WP_008791866.1	66	-	-5	4.3599	48	NZ_JH599904.1	Type I-B	Repeat not recognized	Complete	2	4	1616946	208739	...............................g...	None	Bacteria;;Firmicutes;Erysipelotrichia;Erysipelotrichales;Erysipelotrichaceae;Coprobacillus;;Coprobacillus sp. 8_2_54BFAA	NZ_JH599904_1[206617;208415]|NZ_JH599904_2[208516;208869]|CAS-TypeIB[198040;212055]	-
GCF_000244855-NZ_JH599901.1-1618865-1619365	Coprobacillus sp. 8_2_54BFAA	GCF_000244855	1548	NZ_JH599901.1	1619114	1619365	-	WP_008791867.1	83	AcaHomolog:3300014527_____Ga0169738_100389_29423_29674_-|HTH_17-1-AcrIIA9|98.8	1.5	7.3171	-	NZ_JH599904.1	Type I-B	Repeat not recognized	Complete	2	4	1616946	208739	...............................g...	None	Bacteria;;Firmicutes;Erysipelotrichia;Erysipelotrichales;Erysipelotrichaceae;Coprobacillus;;Coprobacillus sp. 8_2_54BFAA	NZ_JH599904_1[206617;208415]|NZ_JH599904_2[208516;208869]|CAS-TypeIB[198040;212055]	-
GCF_000248095-NZ_CP011013.1-591396-592475	Lactobacillus mucosae LM1	GCF_000248095	564	NZ_CP011013.1	591396	591851	+	WP_006500024.1	151	AcaHomolog:AcrIIA7-1-WP_011673254.1|HTH_Tnp_1_2|54.0	2	9.3752	81	NZ_CP011013.1	Type II-A	Repeat not recognized	Complete	2	35	608360	1513894	g.............................	None	Bacteria;;Firmicutes;Bacilli;Lactobacillales;Lactobacillaceae;Lactobacillus;Lactobacillus mucosae;Lactobacillus mucosae LM1	NZ_CP011013_3[1305291;1306112]|NZ_CP011013_5[1511617;1514091]|CAS-TypeIE[1306142;1315478]|CAS-TypeIIA[1515658;1521736]	-
GCF_000248095-NZ_CP011013.1-591396-592475	Lactobacillus mucosae LM1	GCF_000248095	565	NZ_CP011013.1	591933	592475	+	WP_039945820.1	180	-	22	10.4386	-	NZ_CP011013.1	Type II-A	Repeat not recognized	Complete	2	35	608360	1513894	g.............................	None	Bacteria;;Firmicutes;Bacilli;Lactobacillales;Lactobacillaceae;Lactobacillus;Lactobacillus mucosae;Lactobacillus mucosae LM1	NZ_CP011013_3[1305291;1306112]|NZ_CP011013_5[1511617;1514091]|CAS-TypeIE[1306142;1315478]|CAS-TypeIIA[1515658;1521736]	-
GCF_000253215-NC_017512.1-927734-928799	Neisseria meningitidis WUE 2594	GCF_000253215	942	NC_017512.1	927734	927937	-	WP_002239049.1	67	AcaHomolog:AcrIIC1-Aca3|WP_049360086.1|50.8	0.5	6.9765	11	NC_017512.1	Type II-C	Repeat not recognized	Complete	1	15	25919	375120	Perfect match	None	Bacteria;;Proteobacteria;Betaproteobacteria;Neisseriales;Neisseriaceae;Neisseria;Neisseria meningitidis;Neisseria meningitidis WUE 2594	NC_017512_7[374160;375646]|CAS-TypeIIU[375710;380258]	-
GCF_000253215-NC_017512.1-927734-928799	Neisseria meningitidis WUE 2594	GCF_000253215	943	NC_017512.1	927949	928230	-	WP_002213693.1	93	-	6	8.8593	37	NC_017512.1	Type II-C	Repeat not recognized	Complete	1	15	25919	375120	Perfect match	None	Bacteria;;Proteobacteria;Betaproteobacteria;Neisseriales;Neisseriaceae;Neisseria;Neisseria meningitidis;Neisseria meningitidis WUE 2594	NC_017512_7[374160;375646]|CAS-TypeIIU[375710;380258]	-
GCF_000253215-NC_017512.1-927734-928799	Neisseria meningitidis WUE 2594	GCF_000253215	944	NC_017512.1	928268	928471	-	WP_002234830.1	67	-	2	8.6604	79	NC_017512.1	Type II-C	Repeat not recognized	Complete	1	15	25919	375120	Perfect match	None	Bacteria;;Proteobacteria;Betaproteobacteria;Neisseriales;Neisseriaceae;Neisseria;Neisseria meningitidis;Neisseria meningitidis WUE 2594	NC_017512_7[374160;375646]|CAS-TypeIIU[375710;380258]	-
GCF_000253215-NC_017512.1-927734-928799	Neisseria meningitidis WUE 2594	GCF_000253215	945	NC_017512.1	928551	928799	-	WP_002213691.1	82	-	7	9.9874	-	NC_017512.1	Type II-C	Repeat not recognized	Complete	1	15	25919	375120	Perfect match	None	Bacteria;;Proteobacteria;Betaproteobacteria;Neisseriales;Neisseriaceae;Neisseria;Neisseria meningitidis;Neisseria meningitidis WUE 2594	NC_017512_7[374160;375646]|CAS-TypeIIU[375710;380258]	-
GCF_000255475-NZ_CM001477.1-1156354-1157062	Clostridium perfringens F262	GCF_000255475	958	NZ_CM001477.1	1156354	1156563	+	WP_003453830.1	69	AcaHomolog:WP_048571015.1|HTH_3-1-AcrIIA8|46.8	-1	5.0666	-8	NZ_CM001477.1	Type I-B	Type III-B (group F9)	Complete	2	1	1430851	1173569	Perfect match	None	Bacteria;;Firmicutes;Clostridia;Clostridiales;Clostridiaceae;Clostridium;Clostridium perfringens;Clostridium perfringens F262	NZ_CM001477_1[1173539;1175662]|CAS-TypeIB[1163928;1173336]	antitoxins|0.00083
GCF_000255475-NZ_CM001477.1-1156354-1157062	Clostridium perfringens F262	GCF_000255475	959	NZ_CM001477.1	1156556	1157062	+	WP_003459130.1	168	-	4	8.4235	455	NZ_CM001477.1	Type I-B	Type III-B (group F9)	Complete	2	1	1430851	1173569	Perfect match	None	Bacteria;;Firmicutes;Clostridia;Clostridiales;Clostridiaceae;Clostridium;Clostridium perfringens;Clostridium perfringens F262	NZ_CM001477_1[1173539;1175662]|CAS-TypeIB[1163928;1173336]	-
GCF_000264975-NZ_JH689307.1-1233286-1233839	Streptococcus agalactiae ZQ0910	GCF_000264975	1184	NZ_JH689307.1	1233286	1233501	-	WP_000522957.1	71	AcaHomolog:WP_074911965.1|HTH_3-1-AcrIIA1|43.3	1	8.6374	44	NZ_JH689307.1	Type II-A	Type II-A (group F35)	Complete	1	7	278493	1135647	Perfect match	None	Bacteria;;Firmicutes;Bacilli;Lactobacillales;Streptococcaceae;Streptococcus;Streptococcus agalactiae;Streptococcus agalactiae ZQ0910	NZ_JH689307_2[1135281;1135778]|NZ_JH689307_3[1137279;1137867]|CAS-TypeIIA[1137968;1143941]	antitoxins|2.7e-05
GCF_000264975-NZ_JH689307.1-1233286-1233839	Streptococcus agalactiae ZQ0910	GCF_000264975	1185	NZ_JH689307.1	1233546	1233839	-	WP_000245558.1	97	-	6	10.0662	-	NZ_JH689307.1	Type II-A	Type II-A (group F35)	Complete	1	7	278493	1135647	Perfect match	None	Bacteria;;Firmicutes;Bacilli;Lactobacillales;Streptococcaceae;Streptococcus;Streptococcus agalactiae;Streptococcus agalactiae ZQ0910	NZ_JH689307_2[1135281;1135778]|NZ_JH689307_3[1137279;1137867]|CAS-TypeIIA[1137968;1143941]	-
GCF_000270165-NC_015600.1-100614-101497	Streptococcus pasteurianus ATCC 43144	GCF_000270165	93	NC_015600.1	100614	100814	+	WP_013851401.1	66	AcaHomolog:WP_048571015.1|HTH_3-1-AcrIIA8|52.3	1.5	8.5164	9	NC_015600.1	Type II-A	Repeat not recognized	Complete	1	37	985993	1397449	Perfect match	None	Bacteria;;Firmicutes;Bacilli;Lactobacillales;Streptococcaceae;Streptococcus;Streptococcus pasteurianus;Streptococcus pasteurianus ATCC 43144	NC_015600_1[1395041;1397515]|CAS-TypeIIU[1398626;1403427]	antitoxins|7.6e-05
GCF_000270165-NC_015600.1-100614-101497	Streptococcus pasteurianus ATCC 43144	GCF_000270165	94	NC_015600.1	100824	101054	+	WP_013851402.1	76	-	6	11.0942	-10	NC_015600.1	Type II-A	Repeat not recognized	Complete	1	37	985993	1397449	Perfect match	None	Bacteria;;Firmicutes;Bacilli;Lactobacillales;Streptococcaceae;Streptococcus;Streptococcus pasteurianus;Streptococcus pasteurianus ATCC 43144	NC_015600_1[1395041;1397515]|CAS-TypeIIU[1398626;1403427]	-
GCF_000270165-NC_015600.1-100614-101497	Streptococcus pasteurianus ATCC 43144	GCF_000270165	95	NC_015600.1	101045	101497	+	WP_003062930.1	150	-	8.5	10.2459	-	NC_015600.1	Type II-A	Repeat not recognized	Complete	1	37	985993	1397449	Perfect match	None	Bacteria;;Firmicutes;Bacilli;Lactobacillales;Streptococcaceae;Streptococcus;Streptococcus pasteurianus;Streptococcus pasteurianus ATCC 43144	NC_015600_1[1395041;1397515]|CAS-TypeIIU[1398626;1403427]	-
GCF_000270285-NC_015738.1-2500505-2501138	Eggerthella sp. YY7918	GCF_000270285	2052	NC_015738.1	2500505	2500711	+	WP_013980646.1	68	AcaHomolog:WP_031577006.1|HTH_3-1-AcrIIA1|49.2	-1.5	5.1548	-8	NC_015738.1	Type II-A	Repeat not recognized	Complete	3	12	360048	2680390	Perfect match	None	Bacteria;;Actinobacteria;Coriobacteriia;Eggerthellales;Eggerthellaceae;Eggerthella;;Eggerthella sp. YY7918	NC_015738_5[2085804;2087297]|NC_015738_7[2677116;2677941]|NC_015738_8[2679629;2682490]|CAS-TypeIC[2087449;2093676]|CAS-TypeIIA[2682545;2688567]	antitoxins|5.5e-05
GCF_000270285-NC_015738.1-2500505-2501138	Eggerthella sp. YY7918	GCF_000270285	2053	NC_015738.1	2500704	2501138	+	WP_013980647.1	144	-	2.5	8.5044	-	NC_015738.1	Type II-A	Repeat not recognized	Complete	3	12	360048	2680390	Perfect match	None	Bacteria;;Actinobacteria;Coriobacteriia;Eggerthellales;Eggerthellaceae;Eggerthella;;Eggerthella sp. YY7918	NC_015738_5[2085804;2087297]|NC_015738_7[2677116;2677941]|NC_015738_8[2679629;2682490]|CAS-TypeIC[2087449;2093676]|CAS-TypeIIA[2682545;2688567]	-
GCF_000288075-NZ_ALSI01000008.1-57188-57962	Streptococcus agalactiae str. Gottschalk 1003A	GCF_000288075	57	NZ_ALSI01000008.1	57188	57403	-	WP_000522957.1	71	AcaHomolog:WP_074911965.1|HTH_3-1-AcrIIA1|43.3	1	8.6374	44	NZ_ALSI01000007.1	Type II-A	Type II-A (group F35)	Complete	1	6	93562	44804	..............................t	None	Bacteria;;Firmicutes;Bacilli;Lactobacillales;Streptococcaceae;Streptococcus;Streptococcus agalactiae;Streptococcus agalactiae str. Gottschalk 1003A	NZ_ALSI01000007_1[44505;45530]|CAS-TypeIIU[45631;76477]|CAS[45631;76477]|CAS-TypeIIA[45631;76477]	antitoxins|2.7e-05
GCF_000288075-NZ_ALSI01000008.1-57188-57962	Streptococcus agalactiae str. Gottschalk 1003A	GCF_000288075	58	NZ_ALSI01000008.1	57448	57741	-	WP_000245558.1	97	-	6	10.0662	32	NZ_ALSI01000007.1	Type II-A	Type II-A (group F35)	Complete	1	6	93562	44804	..............................t	None	Bacteria;;Firmicutes;Bacilli;Lactobacillales;Streptococcaceae;Streptococcus;Streptococcus agalactiae;Streptococcus agalactiae str. Gottschalk 1003A	NZ_ALSI01000007_1[44505;45530]|CAS-TypeIIU[45631;76477]|CAS[45631;76477]|CAS-TypeIIA[45631;76477]	-
GCF_000288075-NZ_ALSI01000008.1-57188-57962	Streptococcus agalactiae str. Gottschalk 1003A	GCF_000288075	59	NZ_ALSI01000008.1	57774	57962	-	WP_000711348.1	62	-	-3	4.39	-	NZ_ALSI01000007.1	Type II-A	Type II-A (group F35)	Complete	1	6	93562	44804	..............................t	None	Bacteria;;Firmicutes;Bacilli;Lactobacillales;Streptococcaceae;Streptococcus;Streptococcus agalactiae;Streptococcus agalactiae str. Gottschalk 1003A	NZ_ALSI01000007_1[44505;45530]|CAS-TypeIIU[45631;76477]|CAS[45631;76477]|CAS-TypeIIA[45631;76477]	-
GCF_000288375-NZ_ALUL01000038.1-127959-128733	Streptococcus agalactiae GB00904	GCF_000288375	118	NZ_ALUL01000038.1	127959	128147	+	WP_000711348.1	62	-	-3	4.39	32	NZ_ALUL01000038.1	Type II-A	Type II-A (group F35)	Complete	1	20	92329	223888	..............................t	None	Bacteria;;Firmicutes;Bacilli;Lactobacillales;Streptococcaceae;Streptococcus;Streptococcus agalactiae;Streptococcus agalactiae GB00904	NZ_ALUL01000038_1[222597;224217]|CAS-TypeIIA[216523;222496]	-
GCF_000288375-NZ_ALUL01000038.1-127959-128733	Streptococcus agalactiae GB00904	GCF_000288375	119	NZ_ALUL01000038.1	128180	128473	+	WP_000245558.1	97	-	6	10.0662	44	NZ_ALUL01000038.1	Type II-A	Type II-A (group F35)	Complete	1	20	92329	223888	..............................t	None	Bacteria;;Firmicutes;Bacilli;Lactobacillales;Streptococcaceae;Streptococcus;Streptococcus agalactiae;Streptococcus agalactiae GB00904	NZ_ALUL01000038_1[222597;224217]|CAS-TypeIIA[216523;222496]	-
GCF_000288375-NZ_ALUL01000038.1-127959-128733	Streptococcus agalactiae GB00904	GCF_000288375	120	NZ_ALUL01000038.1	128518	128733	+	WP_000522957.1	71	AcaHomolog:WP_074911965.1|HTH_3-1-AcrIIA1|43.3	1	8.6374	-	NZ_ALUL01000038.1	Type II-A	Type II-A (group F35)	Complete	1	20	92329	223888	..............................t	None	Bacteria;;Firmicutes;Bacilli;Lactobacillales;Streptococcaceae;Streptococcus;Streptococcus agalactiae;Streptococcus agalactiae GB00904	NZ_ALUL01000038_1[222597;224217]|CAS-TypeIIA[216523;222496]	antitoxins|2.7e-05
GCF_000288415-NZ_ALUM01000014.1-138444-138997	Streptococcus agalactiae GB00909	GCF_000288415	120	NZ_ALUM01000014.1	138444	138659	-	WP_000522957.1	71	AcaHomolog:WP_074911965.1|HTH_3-1-AcrIIA1|43.3	1	8.6374	44	NZ_ALUM01000014.1	Type II-A	Type II-A (group F35)	Complete	2	13	75050	44508	Perfect match	None	Bacteria;;Firmicutes;Bacilli;Lactobacillales;Streptococcaceae;Streptococcus;Streptococcus agalactiae;Streptococcus agalactiae GB00909	NZ_ALUM01000009_1[37746;38042]|CAS-TypeIC[29547;37599]+NZ_ALUM01000014_1[43747;44573]|CAS-TypeIIA[44674;50647]	antitoxins|2.7e-05
GCF_000288415-NZ_ALUM01000014.1-138444-138997	Streptococcus agalactiae GB00909	GCF_000288415	121	NZ_ALUM01000014.1	138704	138997	-	WP_000245558.1	97	-	6	10.0662	-	NZ_ALUM01000014.1	Type II-A	Type II-A (group F35)	Complete	2	13	75050	44508	Perfect match	None	Bacteria;;Firmicutes;Bacilli;Lactobacillales;Streptococcaceae;Streptococcus;Streptococcus agalactiae;Streptococcus agalactiae GB00909	NZ_ALUM01000009_1[37746;38042]|CAS-TypeIC[29547;37599]+NZ_ALUM01000014_1[43747;44573]|CAS-TypeIIA[44674;50647]	-
GCF_000288515-NZ_ALUS01000044.1-128171-128945	Streptococcus agalactiae GB00929	GCF_000288515	118	NZ_ALUS01000044.1	128171	128359	+	WP_000711348.1	62	-	-3	4.39	32	NZ_ALUS01000044.1	Type II-A	Type II-A (group F35)	Complete	1	21	92542	224166	..............................t	None	Bacteria;;Firmicutes;Bacilli;Lactobacillales;Streptococcaceae;Streptococcus;Streptococcus agalactiae;Streptococcus agalactiae GB00929	NZ_ALUS01000044_1[222809;224495]|CAS-TypeIIA[216735;222708]	-
GCF_000288515-NZ_ALUS01000044.1-128171-128945	Streptococcus agalactiae GB00929	GCF_000288515	119	NZ_ALUS01000044.1	128392	128685	+	WP_000245558.1	97	-	6	10.0662	44	NZ_ALUS01000044.1	Type II-A	Type II-A (group F35)	Complete	1	21	92542	224166	..............................t	None	Bacteria;;Firmicutes;Bacilli;Lactobacillales;Streptococcaceae;Streptococcus;Streptococcus agalactiae;Streptococcus agalactiae GB00929	NZ_ALUS01000044_1[222809;224495]|CAS-TypeIIA[216735;222708]	-
GCF_000288515-NZ_ALUS01000044.1-128171-128945	Streptococcus agalactiae GB00929	GCF_000288515	120	NZ_ALUS01000044.1	128730	128945	+	WP_000522957.1	71	AcaHomolog:WP_074911965.1|HTH_3-1-AcrIIA1|43.3	1	8.6374	-	NZ_ALUS01000044.1	Type II-A	Type II-A (group F35)	Complete	1	21	92542	224166	..............................t	None	Bacteria;;Firmicutes;Bacilli;Lactobacillales;Streptococcaceae;Streptococcus;Streptococcus agalactiae;Streptococcus agalactiae GB00929	NZ_ALUS01000044_1[222809;224495]|CAS-TypeIIA[216735;222708]	antitoxins|2.7e-05
GCF_000288735-NZ_ALQN01000018.1-185131-185905	Streptococcus agalactiae CCUG 37430	GCF_000288735	179	NZ_ALQN01000018.1	185131	185346	-	WP_000522957.1	71	AcaHomolog:WP_074911965.1|HTH_3-1-AcrIIA1|43.3	1	8.6374	44	NZ_ALQN01000018.1	Type II-A	Type II-A (group F35)	Complete	1	2	60355	90346	Perfect match	None	Bacteria;;Firmicutes;Bacilli;Lactobacillales;Streptococcaceae;Streptococcus;Streptococcus agalactiae;Streptococcus agalactiae CCUG 37430	NZ_ALQN01000018_1[90310;91267]|CAS-TypeIIA[91368;97341]	antitoxins|2.7e-05
GCF_000288735-NZ_ALQN01000018.1-185131-185905	Streptococcus agalactiae CCUG 37430	GCF_000288735	180	NZ_ALQN01000018.1	185391	185684	-	WP_000245558.1	97	-	6	10.0662	32	NZ_ALQN01000018.1	Type II-A	Type II-A (group F35)	Complete	1	2	60355	90346	Perfect match	None	Bacteria;;Firmicutes;Bacilli;Lactobacillales;Streptococcaceae;Streptococcus;Streptococcus agalactiae;Streptococcus agalactiae CCUG 37430	NZ_ALQN01000018_1[90310;91267]|CAS-TypeIIA[91368;97341]	-
GCF_000288735-NZ_ALQN01000018.1-185131-185905	Streptococcus agalactiae CCUG 37430	GCF_000288735	181	NZ_ALQN01000018.1	185717	185905	-	WP_000711348.1	62	-	-3	4.39	-	NZ_ALQN01000018.1	Type II-A	Type II-A (group F35)	Complete	1	2	60355	90346	Perfect match	None	Bacteria;;Firmicutes;Bacilli;Lactobacillales;Streptococcaceae;Streptococcus;Streptococcus agalactiae;Streptococcus agalactiae CCUG 37430	NZ_ALQN01000018_1[90310;91267]|CAS-TypeIIA[91368;97341]	-
GCF_000288855-NZ_ALQT01000015.1-139719-140272	Streptococcus agalactiae CCUG 39096 A	GCF_000288855	122	NZ_ALQT01000015.1	139719	139934	-	WP_000522957.1	71	AcaHomolog:WP_074911965.1|HTH_3-1-AcrIIA1|43.3	1	8.6374	44	NZ_ALQT01000013.1	Type I-C	Type I-C (group F3)	Complete	1	11	133309	125159	Perfect match	None	Bacteria;;Firmicutes;Bacilli;Lactobacillales;Streptococcaceae;Streptococcus;Streptococcus agalactiae;Streptococcus agalactiae CCUG 39096 A	NZ_ALQT01000013_1[124530;125223]|CAS-TypeIC[125370;133422]+NZ_ALQT01000015_1[44500;45855]|CAS-TypeIIA[45955;51928]	antitoxins|2.7e-05
GCF_000288855-NZ_ALQT01000015.1-139719-140272	Streptococcus agalactiae CCUG 39096 A	GCF_000288855	123	NZ_ALQT01000015.1	139979	140272	-	WP_000245558.1	97	-	6	10.0662	-	NZ_ALQT01000013.1	Type I-C	Type I-C (group F3)	Complete	1	11	133309	125159	Perfect match	None	Bacteria;;Firmicutes;Bacilli;Lactobacillales;Streptococcaceae;Streptococcus;Streptococcus agalactiae;Streptococcus agalactiae CCUG 39096 A	NZ_ALQT01000013_1[124530;125223]|CAS-TypeIC[125370;133422]+NZ_ALQT01000015_1[44500;45855]|CAS-TypeIIA[45955;51928]	-
GCF_000289355-NZ_ALRZ02000025.1-138180-138733	Streptococcus agalactiae MRI Z1-038	GCF_000289355	120	NZ_ALRZ02000025.1	138180	138395	-	WP_000522957.1	71	AcaHomolog:WP_074911965.1|HTH_3-1-AcrIIA1|43.3	1	8.6374	44	NZ_ALRZ02000013.1	Type I-C	Type I-C (group F3)	Complete	2	6	131770	124595	Perfect match	None	Bacteria;;Firmicutes;Bacilli;Lactobacillales;Streptococcaceae;Streptococcus;Streptococcus agalactiae;Streptococcus agalactiae MRI Z1-038	NZ_ALRZ02000025_1[43754;44317]|CAS-TypeIIA[44417;50390]+NZ_ALRZ02000013_1[124298;124659]|CAS-TypeIC[124806;132858]	antitoxins|2.7e-05
GCF_000289355-NZ_ALRZ02000025.1-138180-138733	Streptococcus agalactiae MRI Z1-038	GCF_000289355	121	NZ_ALRZ02000025.1	138440	138733	-	WP_000245558.1	97	-	6	10.0662	-	NZ_ALRZ02000013.1	Type I-C	Type I-C (group F3)	Complete	2	6	131770	124595	Perfect match	None	Bacteria;;Firmicutes;Bacilli;Lactobacillales;Streptococcaceae;Streptococcus;Streptococcus agalactiae;Streptococcus agalactiae MRI Z1-038	NZ_ALRZ02000025_1[43754;44317]|CAS-TypeIIA[44417;50390]+NZ_ALRZ02000013_1[124298;124659]|CAS-TypeIC[124806;132858]	-
GCF_000289635-NZ_ALUD01000026.1-138966-139740	Streptococcus agalactiae GB00884	GCF_000289635	121	NZ_ALUD01000026.1	138966	139181	-	WP_000522957.1	71	AcaHomolog:WP_074911965.1|HTH_3-1-AcrIIA1|43.3	1	8.6374	44	NZ_ALUD01000026.1	Type II-A	Type II-A (group F35)	Complete	1	6	175340	44447	..............................t	None	Bacteria;;Firmicutes;Bacilli;Lactobacillales;Streptococcaceae;Streptococcus;Streptococcus agalactiae;Streptococcus agalactiae GB00884	NZ_ALUD01000026_1[44148;45107]|CAS-TypeIIA[45208;51181]	antitoxins|2.7e-05
GCF_000289635-NZ_ALUD01000026.1-138966-139740	Streptococcus agalactiae GB00884	GCF_000289635	122	NZ_ALUD01000026.1	139226	139519	-	WP_000245558.1	97	-	6	10.0662	32	NZ_ALUD01000026.1	Type II-A	Type II-A (group F35)	Complete	1	6	175340	44447	..............................t	None	Bacteria;;Firmicutes;Bacilli;Lactobacillales;Streptococcaceae;Streptococcus;Streptococcus agalactiae;Streptococcus agalactiae GB00884	NZ_ALUD01000026_1[44148;45107]|CAS-TypeIIA[45208;51181]	-
GCF_000289635-NZ_ALUD01000026.1-138966-139740	Streptococcus agalactiae GB00884	GCF_000289635	123	NZ_ALUD01000026.1	139552	139740	-	WP_000711348.1	62	-	-3	4.39	-	NZ_ALUD01000026.1	Type II-A	Type II-A (group F35)	Complete	1	6	175340	44447	..............................t	None	Bacteria;;Firmicutes;Bacilli;Lactobacillales;Streptococcaceae;Streptococcus;Streptococcus agalactiae;Streptococcus agalactiae GB00884	NZ_ALUD01000026_1[44148;45107]|CAS-TypeIIA[45208;51181]	-
GCF_000290055-NZ_ALSU01000029.1-86210-86984	Streptococcus agalactiae GB00092	GCF_000290055	82	NZ_ALSU01000029.1	86210	86398	+	WP_000711348.1	62	-	-3	4.39	32	NZ_ALSU01000029.1	Type II-A	Type II-A (group F35)	Complete	1	25	50581	182469	..............................t	None	Bacteria;;Firmicutes;Bacilli;Lactobacillales;Streptococcaceae;Streptococcus;Streptococcus agalactiae;Streptococcus agalactiae GB00092	NZ_ALSU01000029_1[180849;182798]|CAS-TypeIIA[174775;180748]	-
GCF_000290055-NZ_ALSU01000029.1-86210-86984	Streptococcus agalactiae GB00092	GCF_000290055	83	NZ_ALSU01000029.1	86431	86724	+	WP_000245558.1	97	-	6	10.0662	44	NZ_ALSU01000029.1	Type II-A	Type II-A (group F35)	Complete	1	25	50581	182469	..............................t	None	Bacteria;;Firmicutes;Bacilli;Lactobacillales;Streptococcaceae;Streptococcus;Streptococcus agalactiae;Streptococcus agalactiae GB00092	NZ_ALSU01000029_1[180849;182798]|CAS-TypeIIA[174775;180748]	-
GCF_000290055-NZ_ALSU01000029.1-86210-86984	Streptococcus agalactiae GB00092	GCF_000290055	84	NZ_ALSU01000029.1	86769	86984	+	WP_000522957.1	71	AcaHomolog:WP_074911965.1|HTH_3-1-AcrIIA1|43.3	1	8.6374	-	NZ_ALSU01000029.1	Type II-A	Type II-A (group F35)	Complete	1	25	50581	182469	..............................t	None	Bacteria;;Firmicutes;Bacilli;Lactobacillales;Streptococcaceae;Streptococcus;Streptococcus agalactiae;Streptococcus agalactiae GB00092	NZ_ALSU01000029_1[180849;182798]|CAS-TypeIIA[174775;180748]	antitoxins|2.7e-05
GCF_000290275-NZ_ALTP01000013.1-58951-59725	Streptococcus agalactiae GB00561	GCF_000290275	53	NZ_ALTP01000013.1	58951	59139	+	WP_000711348.1	62	-	-3	4.39	32	NZ_ALTP01000013.1	Type II-A	Type II-A (group F35)	Complete	1	16	23321	154614	..............................t	None	Bacteria;;Firmicutes;Bacilli;Lactobacillales;Streptococcaceae;Streptococcus;Streptococcus agalactiae;Streptococcus agalactiae GB00561	NZ_ALTP01000013_1[153588;154680]|CAS-TypeIIA[147514;153487]	-
GCF_000290275-NZ_ALTP01000013.1-58951-59725	Streptococcus agalactiae GB00561	GCF_000290275	54	NZ_ALTP01000013.1	59172	59465	+	WP_000245558.1	97	-	6	10.0662	44	NZ_ALTP01000013.1	Type II-A	Type II-A (group F35)	Complete	1	16	23321	154614	..............................t	None	Bacteria;;Firmicutes;Bacilli;Lactobacillales;Streptococcaceae;Streptococcus;Streptococcus agalactiae;Streptococcus agalactiae GB00561	NZ_ALTP01000013_1[153588;154680]|CAS-TypeIIA[147514;153487]	-
GCF_000290275-NZ_ALTP01000013.1-58951-59725	Streptococcus agalactiae GB00561	GCF_000290275	55	NZ_ALTP01000013.1	59510	59725	+	WP_000522957.1	71	AcaHomolog:WP_074911965.1|HTH_3-1-AcrIIA1|43.3	1	8.6374	-	NZ_ALTP01000013.1	Type II-A	Type II-A (group F35)	Complete	1	16	23321	154614	..............................t	None	Bacteria;;Firmicutes;Bacilli;Lactobacillales;Streptococcaceae;Streptococcus;Streptococcus agalactiae;Streptococcus agalactiae GB00561	NZ_ALTP01000013_1[153588;154680]|CAS-TypeIIA[147514;153487]	antitoxins|2.7e-05
GCF_000291745-NZ_DF126593.1-238746-239323	Pseudomonas aeruginosa NCMG1179	GCF_000291745	192	NZ_DF126593.1	238746	238952	-	WP_003093358.1	68	AcaHomolog:WP_031577006.1|HTH_3-1-AcrIIA1|50.0	0	6.3079	-4	NZ_DF126593.1	Type I-E	Repeat not recognized	Complete	1	1	5382708	1762108	Perfect match	None	Bacteria;;Proteobacteria;Gammaproteobacteria;Pseudomonadales;Pseudomonadaceae;Pseudomonas;Pseudomonas aeruginosa;Pseudomonas aeruginosa NCMG1179	NZ_DF126593_1[1762079;1762718]|NZ_DF126593_2[1771953;1772896]|CAS-TypeIE[1763503;1771888]	antitoxins|0.0017
GCF_000291745-NZ_DF126593.1-238746-239323	Pseudomonas aeruginosa NCMG1179	GCF_000291745	193	NZ_DF126593.1	238949	239323	-	WP_003118224.1	124	-	6	10.3087	-	NZ_DF126593.1	Type I-E	Repeat not recognized	Complete	1	1	5382708	1762108	Perfect match	None	Bacteria;;Proteobacteria;Gammaproteobacteria;Pseudomonadales;Pseudomonadaceae;Pseudomonas;Pseudomonas aeruginosa;Pseudomonas aeruginosa NCMG1179	NZ_DF126593_1[1762079;1762718]|NZ_DF126593_2[1771953;1772896]|CAS-TypeIE[1763503;1771888]	-
GCF_000293265-NZ_ALXM01000006.1-49645-50614	Neisseria meningitidis 93003	GCF_000293265	53	NZ_ALXM01000006.1	49645	49995	+	WP_002231708.1	116	AcrHomolog:AcrIIC3|93.1	-1.5	5.2737	45	NZ_ALXM01000021.1	Type II-C	Repeat not recognized	Complete	1	3	52331	68057	Perfect match	AcrIIC2 (WP_002231709.1)	Bacteria;;Proteobacteria;Betaproteobacteria;Neisseriales;Neisseriaceae;Neisseria;Neisseria meningitidis;Neisseria meningitidis 93003	NZ_ALXM01000021_2[67889;68848]|CAS-TypeIIU[63281;67825]	-
GCF_000293265-NZ_ALXM01000006.1-49645-50614	Neisseria meningitidis 93003	GCF_000293265	54	NZ_ALXM01000006.1	50041	50412	+	WP_002231709.1	123	AcrHomolog:AcrIIC2|89.4	-10	4.2838	-8	NZ_ALXM01000021.1	Type II-C	Repeat not recognized	Complete	1	3	52331	68057	Perfect match	AcrIIC2 (WP_002231709.1)	Bacteria;;Proteobacteria;Betaproteobacteria;Neisseriales;Neisseriaceae;Neisseria;Neisseria meningitidis;Neisseria meningitidis 93003	NZ_ALXM01000021_2[67889;68848]|CAS-TypeIIU[63281;67825]	-
GCF_000293265-NZ_ALXM01000006.1-49645-50614	Neisseria meningitidis 93003	GCF_000293265	55	NZ_ALXM01000006.1	50405	50614	+	WP_002231710.1	69	AcaHomolog:AcrIIC2-0-WP_002231710.1|HTH_XRE|100.0	4	9.9942	-	NZ_ALXM01000021.1	Type II-C	Repeat not recognized	Complete	1	3	52331	68057	Perfect match	AcrIIC2 (WP_002231709.1)	Bacteria;;Proteobacteria;Betaproteobacteria;Neisseriales;Neisseriaceae;Neisseria;Neisseria meningitidis;Neisseria meningitidis 93003	NZ_ALXM01000021_2[67889;68848]|CAS-TypeIIU[63281;67825]	-
GCF_000293285-NZ_ALXO01000015.1-19900-20974	Neisseria meningitidis NM255	GCF_000293285	23	NZ_ALXO01000015.1	19900	20112	-	WP_002234828.1	70	AcaHomolog:AcrIIC1-Aca3|WP_049360086.1|54.1	1.5	8.0016	11	NZ_ALXO01000023.1	Type II-C	Repeat not recognized	Complete	1	5	33260	68057	Perfect match	None	Bacteria;;Proteobacteria;Betaproteobacteria;Neisseriales;Neisseriaceae;Neisseria;Neisseria meningitidis;Neisseria meningitidis NM255	NZ_ALXO01000023_2[67757;69244]|CAS-TypeIIU[63141;67370]|CAS[63141;67689]	antitoxins|0.0022
GCF_000293285-NZ_ALXO01000015.1-19900-20974	Neisseria meningitidis NM255	GCF_000293285	24	NZ_ALXO01000015.1	20124	20405	-	WP_002234829.1	93	-	6	8.8593	37	NZ_ALXO01000023.1	Type II-C	Repeat not recognized	Complete	1	5	33260	68057	Perfect match	None	Bacteria;;Proteobacteria;Betaproteobacteria;Neisseriales;Neisseriaceae;Neisseria;Neisseria meningitidis;Neisseria meningitidis NM255	NZ_ALXO01000023_2[67757;69244]|CAS-TypeIIU[63141;67370]|CAS[63141;67689]	-
GCF_000293285-NZ_ALXO01000015.1-19900-20974	Neisseria meningitidis NM255	GCF_000293285	25	NZ_ALXO01000015.1	20443	20646	-	WP_002234830.1	67	-	2	8.6604	79	NZ_ALXO01000023.1	Type II-C	Repeat not recognized	Complete	1	5	33260	68057	Perfect match	None	Bacteria;;Proteobacteria;Betaproteobacteria;Neisseriales;Neisseriaceae;Neisseria;Neisseria meningitidis;Neisseria meningitidis NM255	NZ_ALXO01000023_2[67757;69244]|CAS-TypeIIU[63141;67370]|CAS[63141;67689]	-
GCF_000293285-NZ_ALXO01000015.1-19900-20974	Neisseria meningitidis NM255	GCF_000293285	26	NZ_ALXO01000015.1	20726	20974	-	WP_002213691.1	82	-	7	9.9874	-	NZ_ALXO01000023.1	Type II-C	Repeat not recognized	Complete	1	5	33260	68057	Perfect match	None	Bacteria;;Proteobacteria;Betaproteobacteria;Neisseriales;Neisseriaceae;Neisseria;Neisseria meningitidis;Neisseria meningitidis NM255	NZ_ALXO01000023_2[67757;69244]|CAS-TypeIIU[63141;67370]|CAS[63141;67689]	-
GCF_000293405-NZ_ALXU01000019.1-419575-420381	Neisseria meningitidis 98008	GCF_000293405	425	NZ_ALXU01000019.1	419575	419838	+	WP_049776673.1	87	-	4.5	10.3433	37	NZ_ALXU01000028.1	Type II-C	Repeat not recognized	Complete	1	3	34900	45750	Perfect match	None	Bacteria;;Proteobacteria;Betaproteobacteria;Neisseriales;Neisseriaceae;Neisseria;Neisseria meningitidis;Neisseria meningitidis 98008	NZ_ALXU01000028_2[45582;48191]|CAS-TypeIIU[40974;45199]|CAS[40974;45518]	-
GCF_000293405-NZ_ALXU01000019.1-419575-420381	Neisseria meningitidis 98008	GCF_000293405	426	NZ_ALXU01000019.1	419876	420157	+	WP_002238065.1	93	-	6	8.8593	11	NZ_ALXU01000028.1	Type II-C	Repeat not recognized	Complete	1	3	34900	45750	Perfect match	None	Bacteria;;Proteobacteria;Betaproteobacteria;Neisseriales;Neisseriaceae;Neisseria;Neisseria meningitidis;Neisseria meningitidis 98008	NZ_ALXU01000028_2[45582;48191]|CAS-TypeIIU[40974;45199]|CAS[40974;45518]	-
GCF_000293405-NZ_ALXU01000019.1-419575-420381	Neisseria meningitidis 98008	GCF_000293405	427	NZ_ALXU01000019.1	420169	420381	+	WP_002238066.1	70	AcaHomolog:AcrIIC1-0-7000000673_____SRS017025_Baylor_scaffold_20486_9811_10044_-|HTH_19|50.7	2.5	8.9896	-	NZ_ALXU01000028.1	Type II-C	Repeat not recognized	Complete	1	3	34900	45750	Perfect match	None	Bacteria;;Proteobacteria;Betaproteobacteria;Neisseriales;Neisseriaceae;Neisseria;Neisseria meningitidis;Neisseria meningitidis 98008	NZ_ALXU01000028_2[45582;48191]|CAS-TypeIIU[40974;45199]|CAS[40974;45518]	-
GCF_000293425-NZ_ALXV01000015.1-31299-32096	Neisseria meningitidis 80179	GCF_000293425	37	NZ_ALXV01000015.1	31299	31502	-	WP_002239049.1	67	AcaHomolog:AcrIIC1-Aca3|WP_049360086.1|50.8	0.5	6.9765	11	NZ_ALXV01000023.1	Type II-C	Repeat not recognized	Complete	1	1	167926	18582	Perfect match	AcrIIC2 (WP_002238681.1)	Bacteria;;Proteobacteria;Betaproteobacteria;Neisseriales;Neisseriaceae;Neisseria;Neisseria meningitidis;Neisseria meningitidis 80179	NZ_ALXV01000023_1[18545;19703]|CAS-TypeIIU[13938;18482]	-
GCF_000293425-NZ_ALXV01000015.1-31299-32096	Neisseria meningitidis 80179	GCF_000293425	38	NZ_ALXV01000015.1	31514	31795	-	WP_002239050.1	93	-	7	9.2461	37	NZ_ALXV01000023.1	Type II-C	Repeat not recognized	Complete	1	1	167926	18582	Perfect match	AcrIIC2 (WP_002238681.1)	Bacteria;;Proteobacteria;Betaproteobacteria;Neisseriales;Neisseriaceae;Neisseria;Neisseria meningitidis;Neisseria meningitidis 80179	NZ_ALXV01000023_1[18545;19703]|CAS-TypeIIU[13938;18482]	-
GCF_000293425-NZ_ALXV01000015.1-31299-32096	Neisseria meningitidis 80179	GCF_000293425	39	NZ_ALXV01000015.1	31833	32096	-	WP_049776673.1	87	-	4.5	10.3433	-	NZ_ALXV01000023.1	Type II-C	Repeat not recognized	Complete	1	1	167926	18582	Perfect match	AcrIIC2 (WP_002238681.1)	Bacteria;;Proteobacteria;Betaproteobacteria;Neisseriales;Neisseriaceae;Neisseria;Neisseria meningitidis;Neisseria meningitidis 80179	NZ_ALXV01000023_1[18545;19703]|CAS-TypeIIU[13938;18482]	-
GCF_000293425-NZ_ALXV01000004.1-49084-50056	Neisseria meningitidis 80179	GCF_000293425	48	NZ_ALXV01000004.1	49084	49437	+	WP_002238680.1	117	AcrHomolog:AcrIIC3|86.3	-4.5	4.6145	45	NZ_ALXV01000023.1	Type II-C	Repeat not recognized	Complete	1	13	48974	19374	Perfect match	AcrIIC2 (WP_002238681.1)	Bacteria;;Proteobacteria;Betaproteobacteria;Neisseriales;Neisseriaceae;Neisseria;Neisseria meningitidis;Neisseria meningitidis 80179	NZ_ALXV01000023_1[18545;19703]|CAS-TypeIIU[13938;18482]	-
GCF_000293425-NZ_ALXV01000004.1-49084-50056	Neisseria meningitidis 80179	GCF_000293425	49	NZ_ALXV01000004.1	49483	49854	+	WP_002238681.1	123	AcrHomolog:AcrIIC2|90.2	-10	4.2763	-8	NZ_ALXV01000023.1	Type II-C	Repeat not recognized	Complete	1	13	48974	19374	Perfect match	AcrIIC2 (WP_002238681.1)	Bacteria;;Proteobacteria;Betaproteobacteria;Neisseriales;Neisseriaceae;Neisseria;Neisseria meningitidis;Neisseria meningitidis 80179	NZ_ALXV01000023_1[18545;19703]|CAS-TypeIIU[13938;18482]	-
GCF_000293425-NZ_ALXV01000004.1-49084-50056	Neisseria meningitidis 80179	GCF_000293425	50	NZ_ALXV01000004.1	49847	50056	+	WP_002231710.1	69	AcaHomolog:AcrIIC2-0-WP_002231710.1|HTH_XRE|100.0	4	9.9942	-	NZ_ALXV01000023.1	Type II-C	Repeat not recognized	Complete	1	13	48974	19374	Perfect match	AcrIIC2 (WP_002238681.1)	Bacteria;;Proteobacteria;Betaproteobacteria;Neisseriales;Neisseriaceae;Neisseria;Neisseria meningitidis;Neisseria meningitidis 80179	NZ_ALXV01000023_1[18545;19703]|CAS-TypeIIU[13938;18482]	-
GCF_000293805-NZ_AMBZ01000001.1-935484-936940	Paenibacillus alvei DSM 29	GCF_000293805	860	NZ_AMBZ01000001.1	935484	935999	-	WP_005543834.1	171	AcaHomolog:WP_058843147.1|HTH_23-0-AcrIIA7|45.2	1.5	7.1918	-4	NZ_AMBZ01000003.1	Type I-B	Type III-B (group F9)	Complete	1	21	96638	319441	...................................g	None	Bacteria;;Firmicutes;Bacilli;Bacillales;Paenibacillaceae;Paenibacillus;Paenibacillus alvei;Paenibacillus alvei DSM 29	NZ_AMBZ01000003_1[318094;321488]|NZ_AMBZ01000003_2[331003;331361]|CAS-TypeIB[324455;330826]+NZ_AMBZ01000004_1[323857;326445]|CAS-TypeIC[313277;323679]	-
GCF_000293805-NZ_AMBZ01000001.1-935484-936940	Paenibacillus alvei DSM 29	GCF_000293805	861	NZ_AMBZ01000001.1	935996	936352	-	WP_005543836.1	118	-	-12	4.1259	-4	NZ_AMBZ01000003.1	Type I-B	Type III-B (group F9)	Complete	1	21	96638	319441	...................................g	None	Bacteria;;Firmicutes;Bacilli;Bacillales;Paenibacillaceae;Paenibacillus;Paenibacillus alvei;Paenibacillus alvei DSM 29	NZ_AMBZ01000003_1[318094;321488]|NZ_AMBZ01000003_2[331003;331361]|CAS-TypeIB[324455;330826]+NZ_AMBZ01000004_1[323857;326445]|CAS-TypeIC[313277;323679]	-
GCF_000293805-NZ_AMBZ01000001.1-935484-936940	Paenibacillus alvei DSM 29	GCF_000293805	862	NZ_AMBZ01000001.1	936349	936627	-	WP_005543838.1	92	-	1.5	7.2749	19	NZ_AMBZ01000003.1	Type I-B	Type III-B (group F9)	Complete	1	21	96638	319441	...................................g	None	Bacteria;;Firmicutes;Bacilli;Bacillales;Paenibacillaceae;Paenibacillus;Paenibacillus alvei;Paenibacillus alvei DSM 29	NZ_AMBZ01000003_1[318094;321488]|NZ_AMBZ01000003_2[331003;331361]|CAS-TypeIB[324455;330826]+NZ_AMBZ01000004_1[323857;326445]|CAS-TypeIC[313277;323679]	-
GCF_000293805-NZ_AMBZ01000001.1-935484-936940	Paenibacillus alvei DSM 29	GCF_000293805	863	NZ_AMBZ01000001.1	936647	936940	-	WP_005543840.1	97	-	-11	4.0428	-	NZ_AMBZ01000003.1	Type I-B	Type III-B (group F9)	Complete	1	21	96638	319441	...................................g	None	Bacteria;;Firmicutes;Bacilli;Bacillales;Paenibacillaceae;Paenibacillus;Paenibacillus alvei;Paenibacillus alvei DSM 29	NZ_AMBZ01000003_1[318094;321488]|NZ_AMBZ01000003_2[331003;331361]|CAS-TypeIB[324455;330826]+NZ_AMBZ01000004_1[323857;326445]|CAS-TypeIC[313277;323679]	-
GCF_000297335-NZ_AKZG01000019.1-9666-10691	Pseudomonas aeruginosa CI27	GCF_000297335	11	NZ_AKZG01000019.1	9666	9905	-	WP_016068277.1	79	AcaHomolog:AcrIF1-0-WP_016068277.1|HTH_8|100.0	2.5	8.8837	-29	NZ_AKZG01000072.1	Type I-F	Type I-F (group F5)	Complete	2	2	15993	62609	Perfect match	AcrIF1 (WP_016068276.1)	Bacteria;;Proteobacteria;Gammaproteobacteria;Pseudomonadales;Pseudomonadaceae;Pseudomonas;Pseudomonas aeruginosa;Pseudomonas aeruginosa CI27	NZ_AKZG01000072_1[53184;53997]|NZ_AKZG01000072_2[62521;63628]|CAS-TypeIF[54121;62260]	-
GCF_000297335-NZ_AKZG01000019.1-9666-10691	Pseudomonas aeruginosa CI27	GCF_000297335	12	NZ_AKZG01000019.1	9877	10113	-	WP_016068276.1	78	AcrHomolog:AcrIF1|100.0	1.5	8.4542	110	NZ_AKZG01000072.1	Type I-F	Type I-F (group F5)	Complete	2	2	15993	62609	Perfect match	AcrIF1 (WP_016068276.1)	Bacteria;;Proteobacteria;Gammaproteobacteria;Pseudomonadales;Pseudomonadaceae;Pseudomonas;Pseudomonas aeruginosa;Pseudomonas aeruginosa CI27	NZ_AKZG01000072_1[53184;53997]|NZ_AKZG01000072_2[62521;63628]|CAS-TypeIF[54121;62260]	-
GCF_000297335-NZ_AKZG01000019.1-9666-10691	Pseudomonas aeruginosa CI27	GCF_000297335	13	NZ_AKZG01000019.1	10224	10691	-	WP_003137272.1	155	-	-1.5	5.6864	-	NZ_AKZG01000072.1	Type I-F	Type I-F (group F5)	Complete	2	2	15993	62609	Perfect match	AcrIF1 (WP_016068276.1)	Bacteria;;Proteobacteria;Gammaproteobacteria;Pseudomonadales;Pseudomonadaceae;Pseudomonas;Pseudomonas aeruginosa;Pseudomonas aeruginosa CI27	NZ_AKZG01000072_1[53184;53997]|NZ_AKZG01000072_2[62521;63628]|CAS-TypeIF[54121;62260]	-
GCF_000299135-NC_018646.1-273782-274584	Streptococcus agalactiae GD201008-001	GCF_000299135	248	NC_018646.1	273782	274363	+	WP_001060648.1	193	-	8	9.8934	2	NC_018646.1	Type II-A	Type II-A (group F35)	Complete	1	1	1608880	941274	..............................a	None	Bacteria;;Firmicutes;Bacilli;Lactobacillales;Streptococcaceae;Streptococcus;Streptococcus agalactiae;Streptococcus agalactiae GD201008-001	NC_018646_1[941238;941802]|CAS-TypeIIA[935164;941137]	-
GCF_000299135-NC_018646.1-273782-274584	Streptococcus agalactiae GD201008-001	GCF_000299135	249	NC_018646.1	274366	274584	+	WP_000514223.1	72	AcaHomolog:WP_048571015.1|HTH_3-1-AcrIIA8|44.1	1.5	8.6188	572	NC_018646.1	Type II-A	Type II-A (group F35)	Complete	1	1	1608880	941274	..............................a	None	Bacteria;;Firmicutes;Bacilli;Lactobacillales;Streptococcaceae;Streptococcus;Streptococcus agalactiae;Streptococcus agalactiae GD201008-001	NC_018646_1[941238;941802]|CAS-TypeIIA[935164;941137]	antitoxins|3.3e-05
GCF_000299135-NC_018646.1-844958-845511	Streptococcus agalactiae GD201008-001	GCF_000299135	785	NC_018646.1	844958	845251	+	WP_000245558.1	97	-	6	10.0662	44	NC_018646.1	Type II-A	Type II-A (group F35)	Complete	1	1	1608880	941274	..............................a	None	Bacteria;;Firmicutes;Bacilli;Lactobacillales;Streptococcaceae;Streptococcus;Streptococcus agalactiae;Streptococcus agalactiae GD201008-001	NC_018646_1[941238;941802]|CAS-TypeIIA[935164;941137]	-
GCF_000299135-NC_018646.1-844958-845511	Streptococcus agalactiae GD201008-001	GCF_000299135	786	NC_018646.1	845296	845511	+	WP_000522957.1	71	AcaHomolog:WP_074911965.1|HTH_3-1-AcrIIA1|43.3	1	8.6374	-	NC_018646.1	Type II-A	Type II-A (group F35)	Complete	1	1	1608880	941274	..............................a	None	Bacteria;;Firmicutes;Bacilli;Lactobacillales;Streptococcaceae;Streptococcus;Streptococcus agalactiae;Streptococcus agalactiae GD201008-001	NC_018646_1[941238;941802]|CAS-TypeIIA[935164;941137]	antitoxins|2.7e-05
GCF_000308035-NZ_CAFD01000100.1-325646-326325	Salmonella enterica subsp. salamae str. 3588/07	GCF_000308035	327	NZ_CAFD01000100.1	325646	326107	+	WP_000246268.1	153	-	-5.5	4.5451	-4	NZ_CAFD01000102.1	Type I-E	Type I-E (group F2)	Complete	3	26	400516	46365	Perfect match	None	Bacteria;;Proteobacteria;Gammaproteobacteria;Enterobacterales;Enterobacteriaceae;Salmonella;Salmonella enterica;Salmonella enterica subsp. salamae str. 3588/07	NZ_CAFD01000102_1[44807;46425]|NZ_CAFD01000102_2[63724;66560]|CAS-TypeIE[53886;63639]	-
GCF_000308035-NZ_CAFD01000100.1-325646-326325	Salmonella enterica subsp. salamae str. 3588/07	GCF_000308035	328	NZ_CAFD01000100.1	326104	326325	+	WP_001249692.1	73	AcaHomolog:WP_005567622.1|HTH_35-3-AcrIF9|57.6	6.5	11.1422	-	NZ_CAFD01000102.1	Type I-E	Type I-E (group F2)	Complete	3	26	400516	46365	Perfect match	None	Bacteria;;Proteobacteria;Gammaproteobacteria;Enterobacterales;Enterobacteriaceae;Salmonella;Salmonella enterica;Salmonella enterica subsp. salamae str. 3588/07	NZ_CAFD01000102_1[44807;46425]|NZ_CAFD01000102_2[63724;66560]|CAS-TypeIE[53886;63639]	-
GCF_000310765-NZ_ANDO01000023.1-139756-140309	Streptococcus agalactiae CCUG 47293	GCF_000310765	122	NZ_ANDO01000023.1	139756	139971	-	WP_000522957.1	71	AcaHomolog:WP_074911965.1|HTH_3-1-AcrIIA1|43.3	1	8.6374	44	NZ_ANDO01000020.1	Type I-C	Type I-C (group F3)	Complete	1	9	133346	105091	Perfect match	None	Bacteria;;Firmicutes;Bacilli;Lactobacillales;Streptococcaceae;Streptococcus;Streptococcus agalactiae;Streptococcus agalactiae CCUG 47293	NZ_ANDO01000020_1[104595;105155]|CAS-TypeIC[105302;113354]+NZ_ANDO01000023_1[44517;45938]|CAS-TypeIIA[46038;52011]	antitoxins|2.7e-05
GCF_000310765-NZ_ANDO01000023.1-139756-140309	Streptococcus agalactiae CCUG 47293	GCF_000310765	123	NZ_ANDO01000023.1	140016	140309	-	WP_000245558.1	97	-	6	10.0662	-	NZ_ANDO01000020.1	Type I-C	Type I-C (group F3)	Complete	1	9	133346	105091	Perfect match	None	Bacteria;;Firmicutes;Bacilli;Lactobacillales;Streptococcaceae;Streptococcus;Streptococcus agalactiae;Streptococcus agalactiae CCUG 47293	NZ_ANDO01000020_1[104595;105155]|CAS-TypeIC[105302;113354]+NZ_ANDO01000023_1[44517;45938]|CAS-TypeIIA[46038;52011]	-
GCF_000310805-NZ_ANDS01000007.1-189710-190263	Streptococcus agalactiae LMG 15081	GCF_000310805	179	NZ_ANDS01000007.1	189710	190003	+	WP_025194112.1	97	-	6	10.0662	44	NZ_ANDS01000007.1	Type II-A	Type II-A (group F35)	Complete	1	2	138711	283583	Perfect match	None	Bacteria;;Firmicutes;Bacilli;Lactobacillales;Streptococcaceae;Streptococcus;Streptococcus agalactiae;Streptococcus agalactiae LMG 15081	NZ_ANDS01000007_1[283481;284242]|CAS-TypeIIA[277386;283380]	-
GCF_000310805-NZ_ANDS01000007.1-189710-190263	Streptococcus agalactiae LMG 15081	GCF_000310805	180	NZ_ANDS01000007.1	190048	190263	+	WP_000522959.1	71	AcaHomolog:WP_074911965.1|HTH_3-1-AcrIIA1|43.3	1	8.6374	-	NZ_ANDS01000007.1	Type II-A	Type II-A (group F35)	Complete	1	2	138711	283583	Perfect match	None	Bacteria;;Firmicutes;Bacilli;Lactobacillales;Streptococcaceae;Streptococcus;Streptococcus agalactiae;Streptococcus agalactiae LMG 15081	NZ_ANDS01000007_1[283481;284242]|CAS-TypeIIA[277386;283380]	antitoxins|4.2e-05
GCF_000310845-NZ_ANDU01000009.1-41150-41924	Streptococcus agalactiae LMG 15084	GCF_000310845	39	NZ_ANDU01000009.1	41150	41365	-	WP_000522957.1	71	AcaHomolog:WP_074911965.1|HTH_3-1-AcrIIA1|43.3	1	8.6374	44	NZ_ANDU01000014.1	Type II-A	Type II-A (group F35)	Complete	1	6	77525	88381	..............................t	None	Bacteria;;Firmicutes;Bacilli;Lactobacillales;Streptococcaceae;Streptococcus;Streptococcus agalactiae;Streptococcus agalactiae LMG 15084	NZ_ANDU01000014_1[88082;89239]|CAS-TypeIIA[89340;95313]	antitoxins|2.7e-05
GCF_000310845-NZ_ANDU01000009.1-41150-41924	Streptococcus agalactiae LMG 15084	GCF_000310845	40	NZ_ANDU01000009.1	41410	41703	-	WP_000245558.1	97	-	6	10.0662	32	NZ_ANDU01000014.1	Type II-A	Type II-A (group F35)	Complete	1	6	77525	88381	..............................t	None	Bacteria;;Firmicutes;Bacilli;Lactobacillales;Streptococcaceae;Streptococcus;Streptococcus agalactiae;Streptococcus agalactiae LMG 15084	NZ_ANDU01000014_1[88082;89239]|CAS-TypeIIA[89340;95313]	-
GCF_000310845-NZ_ANDU01000009.1-41150-41924	Streptococcus agalactiae LMG 15084	GCF_000310845	41	NZ_ANDU01000009.1	41736	41924	-	WP_000711348.1	62	-	-3	4.39	-	NZ_ANDU01000014.1	Type II-A	Type II-A (group F35)	Complete	1	6	77525	88381	..............................t	None	Bacteria;;Firmicutes;Bacilli;Lactobacillales;Streptococcaceae;Streptococcus;Streptococcus agalactiae;Streptococcus agalactiae LMG 15084	NZ_ANDU01000014_1[88082;89239]|CAS-TypeIIA[89340;95313]	-
GCF_000311605-NZ_ANDN01000035.1-138755-139529	Streptococcus agalactiae CCUG 45061	GCF_000311605	122	NZ_ANDN01000035.1	138755	138970	-	WP_000522957.1	71	AcaHomolog:WP_074911965.1|HTH_3-1-AcrIIA1|43.3	1	8.6374	44	NZ_ANDN01000035.1	Type II-A	Type II-A (group F35)	Complete	1	6	175130	44495	..............................t	None	Bacteria;;Firmicutes;Bacilli;Lactobacillales;Streptococcaceae;Streptococcus;Streptococcus agalactiae;Streptococcus agalactiae CCUG 45061	NZ_ANDN01000035_1[44196;44891]|CAS-TypeIIA[44992;50965]	antitoxins|2.7e-05
GCF_000311605-NZ_ANDN01000035.1-138755-139529	Streptococcus agalactiae CCUG 45061	GCF_000311605	123	NZ_ANDN01000035.1	139015	139308	-	WP_000245558.1	97	-	6	10.0662	32	NZ_ANDN01000035.1	Type II-A	Type II-A (group F35)	Complete	1	6	175130	44495	..............................t	None	Bacteria;;Firmicutes;Bacilli;Lactobacillales;Streptococcaceae;Streptococcus;Streptococcus agalactiae;Streptococcus agalactiae CCUG 45061	NZ_ANDN01000035_1[44196;44891]|CAS-TypeIIA[44992;50965]	-
GCF_000311605-NZ_ANDN01000035.1-138755-139529	Streptococcus agalactiae CCUG 45061	GCF_000311605	124	NZ_ANDN01000035.1	139341	139529	-	WP_000711348.1	62	-	-3	4.39	-	NZ_ANDN01000035.1	Type II-A	Type II-A (group F35)	Complete	1	6	175130	44495	..............................t	None	Bacteria;;Firmicutes;Bacilli;Lactobacillales;Streptococcaceae;Streptococcus;Streptococcus agalactiae;Streptococcus agalactiae CCUG 45061	NZ_ANDN01000035_1[44196;44891]|CAS-TypeIIA[44992;50965]	-
GCF_000311665-NZ_ANDY01000025.1-158194-158747	Streptococcus agalactiae BSU454	GCF_000311665	142	NZ_ANDY01000025.1	158194	158409	-	WP_000522957.1	71	AcaHomolog:WP_074911965.1|HTH_3-1-AcrIIA1|43.3	1	8.6374	44	NZ_ANDY01000025.1	Type II-A	Type II-A (group F35)	Complete	2	4	13566	45436	Perfect match	None	Bacteria;;Firmicutes;Bacilli;Lactobacillales;Streptococcaceae;Streptococcus;Streptococcus agalactiae;Streptococcus agalactiae BSU454	NZ_ANDY01000006_1[104461;104956]|CAS-TypeIC[105103;113155]+NZ_ANDY01000025_1[45268;46293]|CAS-TypeIIA[46393;52366]	antitoxins|2.7e-05
GCF_000311665-NZ_ANDY01000025.1-158194-158747	Streptococcus agalactiae BSU454	GCF_000311665	143	NZ_ANDY01000025.1	158454	158747	-	WP_000245558.1	97	-	6	10.0662	-	NZ_ANDY01000025.1	Type II-A	Type II-A (group F35)	Complete	2	4	13566	45436	Perfect match	None	Bacteria;;Firmicutes;Bacilli;Lactobacillales;Streptococcaceae;Streptococcus;Streptococcus agalactiae;Streptococcus agalactiae BSU454	NZ_ANDY01000006_1[104461;104956]|CAS-TypeIC[105103;113155]+NZ_ANDY01000025_1[45268;46293]|CAS-TypeIIA[46393;52366]	-
GCF_000311745-NZ_HE978532.1-369516-370337	Anaerococcus obesiensis ph10	GCF_000311745	354	NZ_HE978532.1	369516	369875	+	WP_019118615.1	119	-	6.5	10.2327	-8	NZ_HE978533.1	Type I-B	Repeat not recognized	Complete	1	10	44903	70397	..t..c.............................a.	None	Bacteria;;Firmicutes;Tissierellia;Tissierellales;Peptoniphilaceae;Anaerococcus;Anaerococcus obesiensis;Anaerococcus obesiensis ph10	NZ_HE978533_1[69774;72454]|CAS-TypeIB[72589;81017]	-
GCF_000311745-NZ_HE978532.1-369516-370337	Anaerococcus obesiensis ph10	GCF_000311745	355	NZ_HE978532.1	369868	370071	+	WP_019118616.1	67	AcaHomolog:WP_048571015.1|HTH_3-1-AcrIIA8|55.4	2	9.6245	101	NZ_HE978533.1	Type I-B	Repeat not recognized	Complete	1	10	44903	70397	..t..c.............................a.	None	Bacteria;;Firmicutes;Tissierellia;Tissierellales;Peptoniphilaceae;Anaerococcus;Anaerococcus obesiensis;Anaerococcus obesiensis ph10	NZ_HE978533_1[69774;72454]|CAS-TypeIB[72589;81017]	antitoxins|1e-06
GCF_000311745-NZ_HE978532.1-369516-370337	Anaerococcus obesiensis ph10	GCF_000311745	356	NZ_HE978532.1	370173	370337	+	WP_019118617.1	54	-	4.5	10.2144	-	NZ_HE978533.1	Type I-B	Repeat not recognized	Complete	1	10	44903	70397	..t..c.............................a.	None	Bacteria;;Firmicutes;Tissierellia;Tissierellales;Peptoniphilaceae;Anaerococcus;Anaerococcus obesiensis;Anaerococcus obesiensis ph10	NZ_HE978533_1[69774;72454]|CAS-TypeIB[72589;81017]	-
GCF_000311745-NZ_HE978532.1-467764-468393	Anaerococcus obesiensis ph10	GCF_000311745	451	NZ_HE978532.1	467764	468180	-	WP_019118709.1	138	-	-2	5.6679	9	NZ_HE978533.1	Type I-B	Repeat not recognized	Complete	1	10	44903	70397	..t..c.............................a.	None	Bacteria;;Firmicutes;Tissierellia;Tissierellales;Peptoniphilaceae;Anaerococcus;Anaerococcus obesiensis;Anaerococcus obesiensis ph10	NZ_HE978533_1[69774;72454]|CAS-TypeIB[72589;81017]	-
GCF_000311745-NZ_HE978532.1-467764-468393	Anaerococcus obesiensis ph10	GCF_000311745	452	NZ_HE978532.1	468190	468393	-	WP_019118710.1	67	AcaHomolog:WP_048571015.1|HTH_3-1-AcrIIA8|41.3	5.5	10.1742	-	NZ_HE978533.1	Type I-B	Repeat not recognized	Complete	1	10	44903	70397	..t..c.............................a.	None	Bacteria;;Firmicutes;Tissierellia;Tissierellales;Peptoniphilaceae;Anaerococcus;Anaerococcus obesiensis;Anaerococcus obesiensis ph10	NZ_HE978533_1[69774;72454]|CAS-TypeIB[72589;81017]	antitoxins|4.1e-09
GCF_000327285-NZ_HE998570.1-156359-156888	Holdemania massiliensis AP2	GCF_000327285	140	NZ_HE998570.1	156359	156691	+	WP_051032561.1	110	-	-1.5	4.8893	-4	NZ_HE998567.1	Type I-C	Repeat not recognized	Complete	6	5	168432	1468121	Perfect match	None	Bacteria;;Firmicutes;Erysipelotrichia;Erysipelotrichales;Erysipelotrichaceae;Holdemania;Holdemania massiliensis;Holdemania massiliensis AP2	NZ_HE998567_1[1190457;1191115]|NZ_HE998567_2[1236641;1237076]|NZ_HE998567_3[1415120;1415419]|NZ_HE998567_4[1451055;1451891]|NZ_HE998567_5[1460188;1461163]|NZ_HE998567_6[1467823;1468789]|CAS-TypeIC[1452055;1460000]	-
GCF_000327285-NZ_HE998570.1-156359-156888	Holdemania massiliensis AP2	GCF_000327285	141	NZ_HE998570.1	156688	156888	+	WP_020225931.1	66	AcaHomolog:WP_048571015.1|HTH_3-1-AcrIIA8|65.0	1	8.5464	-	NZ_HE998567.1	Type I-C	Repeat not recognized	Complete	6	5	168432	1468121	Perfect match	None	Bacteria;;Firmicutes;Erysipelotrichia;Erysipelotrichales;Erysipelotrichaceae;Holdemania;Holdemania massiliensis;Holdemania massiliensis AP2	NZ_HE998567_1[1190457;1191115]|NZ_HE998567_2[1236641;1237076]|NZ_HE998567_3[1415120;1415419]|NZ_HE998567_4[1451055;1451891]|NZ_HE998567_5[1460188;1461163]|NZ_HE998567_6[1467823;1468789]|CAS-TypeIC[1452055;1460000]	antitoxins|1.1e-05
GCF_000327285-NZ_HE998568.1-455197-455932	Holdemania massiliensis AP2	GCF_000327285	393	NZ_HE998568.1	455197	455397	-	WP_020224942.1	66	AcaHomolog:WP_048571015.1|HTH_3-1-AcrIIA8|63.6	1.5	8.0081	4	NZ_HE998567.1	Type I-C	Repeat not recognized	Complete	5	8	220827	1460694	Perfect match	None	Bacteria;;Firmicutes;Erysipelotrichia;Erysipelotrichales;Erysipelotrichaceae;Holdemania;Holdemania massiliensis;Holdemania massiliensis AP2	NZ_HE998567_1[1190457;1191115]|NZ_HE998567_2[1236641;1237076]|NZ_HE998567_3[1415120;1415419]|NZ_HE998567_4[1451055;1451891]|NZ_HE998567_5[1460188;1461163]|NZ_HE998567_6[1467823;1468789]|CAS-TypeIC[1452055;1460000]	-
GCF_000327285-NZ_HE998568.1-455197-455932	Holdemania massiliensis AP2	GCF_000327285	394	NZ_HE998568.1	455402	455932	-	WP_051032545.1	176	-	4	9.2793	-	NZ_HE998567.1	Type I-C	Repeat not recognized	Complete	5	8	220827	1460694	Perfect match	None	Bacteria;;Firmicutes;Erysipelotrichia;Erysipelotrichales;Erysipelotrichaceae;Holdemania;Holdemania massiliensis;Holdemania massiliensis AP2	NZ_HE998567_1[1190457;1191115]|NZ_HE998567_2[1236641;1237076]|NZ_HE998567_3[1415120;1415419]|NZ_HE998567_4[1451055;1451891]|NZ_HE998567_5[1460188;1461163]|NZ_HE998567_6[1467823;1468789]|CAS-TypeIC[1452055;1460000]	-
GCF_000327285-NZ_HE998568.1-808094-808722	Holdemania massiliensis AP2	GCF_000327285	721	NZ_HE998568.1	808094	808297	+	WP_020225275.1	67	AcaHomolog:WP_031577006.1|HTH_3-1-AcrIIA1|47.0	-1	5.1388	-4	NZ_HE998567.1	Type I-C	Repeat not recognized	Complete	5	8	220827	1460694	Perfect match	None	Bacteria;;Firmicutes;Erysipelotrichia;Erysipelotrichales;Erysipelotrichaceae;Holdemania;Holdemania massiliensis;Holdemania massiliensis AP2	NZ_HE998567_1[1190457;1191115]|NZ_HE998567_2[1236641;1237076]|NZ_HE998567_3[1415120;1415419]|NZ_HE998567_4[1451055;1451891]|NZ_HE998567_5[1460188;1461163]|NZ_HE998567_6[1467823;1468789]|CAS-TypeIC[1452055;1460000]	antitoxins|3.4e-05
GCF_000327285-NZ_HE998568.1-808094-808722	Holdemania massiliensis AP2	GCF_000327285	722	NZ_HE998568.1	808294	808722	+	WP_020225276.1	142	-	4.5	9.0292	-	NZ_HE998567.1	Type I-C	Repeat not recognized	Complete	5	8	220827	1460694	Perfect match	None	Bacteria;;Firmicutes;Erysipelotrichia;Erysipelotrichales;Erysipelotrichaceae;Holdemania;Holdemania massiliensis;Holdemania massiliensis AP2	NZ_HE998567_1[1190457;1191115]|NZ_HE998567_2[1236641;1237076]|NZ_HE998567_3[1415120;1415419]|NZ_HE998567_4[1451055;1451891]|NZ_HE998567_5[1460188;1461163]|NZ_HE998567_6[1467823;1468789]|CAS-TypeIC[1452055;1460000]	-
GCF_000327645-NZ_ANRI01000011.1-34775-35840	Neisseria meningitidis 97014	GCF_000327645	40	NZ_ANRI01000011.1	34775	34978	-	WP_002245574.1	67	AcaHomolog:AcrIIC1-Aca3|WP_049360086.1|50.8	0.5	6.9765	11	NZ_ANRI01000006.1	Type II-C	Repeat not recognized	Complete	1	19	36641	25947	Perfect match	None	Bacteria;;Proteobacteria;Betaproteobacteria;Neisseriales;Neisseriaceae;Neisseria;Neisseria meningitidis;Neisseria meningitidis 97014	NZ_ANRI01000006_1[24723;26276]|CAS-TypeIIU[26340;30884]	-
GCF_000327645-NZ_ANRI01000011.1-34775-35840	Neisseria meningitidis 97014	GCF_000327645	41	NZ_ANRI01000011.1	34990	35271	-	WP_002234829.1	93	-	6	8.8593	37	NZ_ANRI01000006.1	Type II-C	Repeat not recognized	Complete	1	19	36641	25947	Perfect match	None	Bacteria;;Proteobacteria;Betaproteobacteria;Neisseriales;Neisseriaceae;Neisseria;Neisseria meningitidis;Neisseria meningitidis 97014	NZ_ANRI01000006_1[24723;26276]|CAS-TypeIIU[26340;30884]	-
GCF_000327645-NZ_ANRI01000011.1-34775-35840	Neisseria meningitidis 97014	GCF_000327645	42	NZ_ANRI01000011.1	35309	35512	-	WP_002234830.1	67	-	2	8.6604	79	NZ_ANRI01000006.1	Type II-C	Repeat not recognized	Complete	1	19	36641	25947	Perfect match	None	Bacteria;;Proteobacteria;Betaproteobacteria;Neisseriales;Neisseriaceae;Neisseria;Neisseria meningitidis;Neisseria meningitidis 97014	NZ_ANRI01000006_1[24723;26276]|CAS-TypeIIU[26340;30884]	-
GCF_000327645-NZ_ANRI01000011.1-34775-35840	Neisseria meningitidis 97014	GCF_000327645	43	NZ_ANRI01000011.1	35592	35840	-	WP_002245575.1	82	-	6.5	9.5987	-	NZ_ANRI01000006.1	Type II-C	Repeat not recognized	Complete	1	19	36641	25947	Perfect match	None	Bacteria;;Proteobacteria;Betaproteobacteria;Neisseriales;Neisseriaceae;Neisseria;Neisseria meningitidis;Neisseria meningitidis 97014	NZ_ANRI01000006_1[24723;26276]|CAS-TypeIIU[26340;30884]	-
GCF_000327965-NZ_ANRG01000012.1-16600-17665	Neisseria meningitidis 2006087	GCF_000327965	16	NZ_ANRG01000012.1	16600	16803	-	WP_002245574.1	67	AcaHomolog:AcrIIC1-Aca3|WP_049360086.1|50.8	0.5	6.9765	11	NZ_ANRG01000007.1	Type II-C	Repeat not recognized	Complete	1	6	18495	252102	Perfect match	None	Bacteria;;Proteobacteria;Betaproteobacteria;Neisseriales;Neisseriaceae;Neisseria;Neisseria meningitidis;Neisseria meningitidis 2006087	NZ_ANRG01000007_3[251736;253355]|CAS-TypeIIU[247128;251672]	-
GCF_000327965-NZ_ANRG01000012.1-16600-17665	Neisseria meningitidis 2006087	GCF_000327965	17	NZ_ANRG01000012.1	16815	17096	-	WP_002234829.1	93	-	6	8.8593	37	NZ_ANRG01000007.1	Type II-C	Repeat not recognized	Complete	1	6	18495	252102	Perfect match	None	Bacteria;;Proteobacteria;Betaproteobacteria;Neisseriales;Neisseriaceae;Neisseria;Neisseria meningitidis;Neisseria meningitidis 2006087	NZ_ANRG01000007_3[251736;253355]|CAS-TypeIIU[247128;251672]	-
GCF_000327965-NZ_ANRG01000012.1-16600-17665	Neisseria meningitidis 2006087	GCF_000327965	18	NZ_ANRG01000012.1	17134	17337	-	WP_002234830.1	67	-	2	8.6604	79	NZ_ANRG01000007.1	Type II-C	Repeat not recognized	Complete	1	6	18495	252102	Perfect match	None	Bacteria;;Proteobacteria;Betaproteobacteria;Neisseriales;Neisseriaceae;Neisseria;Neisseria meningitidis;Neisseria meningitidis 2006087	NZ_ANRG01000007_3[251736;253355]|CAS-TypeIIU[247128;251672]	-
GCF_000327965-NZ_ANRG01000012.1-16600-17665	Neisseria meningitidis 2006087	GCF_000327965	19	NZ_ANRG01000012.1	17417	17665	-	WP_002245575.1	82	-	6.5	9.5987	-	NZ_ANRG01000007.1	Type II-C	Repeat not recognized	Complete	1	6	18495	252102	Perfect match	None	Bacteria;;Proteobacteria;Betaproteobacteria;Neisseriales;Neisseriaceae;Neisseria;Neisseria meningitidis;Neisseria meningitidis 2006087	NZ_ANRG01000007_3[251736;253355]|CAS-TypeIIU[247128;251672]	-
GCF_000328205-NZ_ANRH01000018.1-199-1264	Neisseria meningitidis 2002038	GCF_000328205	2	NZ_ANRH01000018.1	199	402	-	WP_002245574.1	67	AcaHomolog:AcrIIC1-Aca3|WP_049360086.1|50.8	0.5	6.9765	11	NZ_ANRH01000025.1	Type II-C	Repeat not recognized	Complete	1	1	109437	73039	Perfect match	None	Bacteria;;Proteobacteria;Betaproteobacteria;Neisseriales;Neisseriaceae;Neisseria;Neisseria meningitidis;Neisseria meningitidis 2002038	NZ_ANRH01000025_2[73003;74226]|CAS-TypeIIU[68395;72939]	-
GCF_000328205-NZ_ANRH01000018.1-199-1264	Neisseria meningitidis 2002038	GCF_000328205	3	NZ_ANRH01000018.1	414	695	-	WP_002234829.1	93	-	6	8.8593	37	NZ_ANRH01000025.1	Type II-C	Repeat not recognized	Complete	1	1	109437	73039	Perfect match	None	Bacteria;;Proteobacteria;Betaproteobacteria;Neisseriales;Neisseriaceae;Neisseria;Neisseria meningitidis;Neisseria meningitidis 2002038	NZ_ANRH01000025_2[73003;74226]|CAS-TypeIIU[68395;72939]	-
GCF_000328205-NZ_ANRH01000018.1-199-1264	Neisseria meningitidis 2002038	GCF_000328205	4	NZ_ANRH01000018.1	733	936	-	WP_002234830.1	67	-	2	8.6604	79	NZ_ANRH01000025.1	Type II-C	Repeat not recognized	Complete	1	1	109437	73039	Perfect match	None	Bacteria;;Proteobacteria;Betaproteobacteria;Neisseriales;Neisseriaceae;Neisseria;Neisseria meningitidis;Neisseria meningitidis 2002038	NZ_ANRH01000025_2[73003;74226]|CAS-TypeIIU[68395;72939]	-
GCF_000328205-NZ_ANRH01000018.1-199-1264	Neisseria meningitidis 2002038	GCF_000328205	5	NZ_ANRH01000018.1	1016	1264	-	WP_002245575.1	82	-	6.5	9.5987	-	NZ_ANRH01000025.1	Type II-C	Repeat not recognized	Complete	1	1	109437	73039	Perfect match	None	Bacteria;;Proteobacteria;Betaproteobacteria;Neisseriales;Neisseriaceae;Neisseria;Neisseria meningitidis;Neisseria meningitidis 2002038	NZ_ANRH01000025_2[73003;74226]|CAS-TypeIIU[68395;72939]	-
GCF_000365305-NZ_CM001841.1-936058-936737	Dickeya dianthicola NCPPB 453	GCF_000365305	880	NZ_CM001841.1	936058	936519	+	WP_024104828.1	153	-	-6.5	4.464	-4	NZ_CM001841.1	Type I-F	Type I-F (group F5)	Complete	6	1	603130	3765518	Perfect match	None	Bacteria;;Proteobacteria;Gammaproteobacteria;Enterobacterales;Pectobacteriaceae;Dickeya;Dickeya dianthicola;Dickeya dianthicola NCPPB 453	NZ_CM001841_1[1479007;1480223]|NZ_CM001841_2[1512967;1513661]|NZ_CM001841_5[3542258;3542529]|NZ_CM001841_6[3542697;3542968]|NZ_CM001841_7[3756267;3756774]|NZ_CM001841_8[3765490;3765818]|NZ_CM001841_9[3765940;3766508]|CAS-TypeIC[1513842;1521362]|CAS-TypeIE[3533913;3541945]|CAS-TypeIF[3756904;3765067]	-
GCF_000365305-NZ_CM001841.1-936058-936737	Dickeya dianthicola NCPPB 453	GCF_000365305	881	NZ_CM001841.1	936516	936737	+	WP_024104829.1	73	AcaHomolog:WP_005567622.1|HTH_35-3-AcrIF9|54.7	5	10.5626	-	NZ_CM001841.1	Type I-F	Type I-F (group F5)	Complete	6	1	603130	3765518	Perfect match	None	Bacteria;;Proteobacteria;Gammaproteobacteria;Enterobacterales;Pectobacteriaceae;Dickeya;Dickeya dianthicola;Dickeya dianthicola NCPPB 453	NZ_CM001841_1[1479007;1480223]|NZ_CM001841_2[1512967;1513661]|NZ_CM001841_5[3542258;3542529]|NZ_CM001841_6[3542697;3542968]|NZ_CM001841_7[3756267;3756774]|NZ_CM001841_8[3765490;3765818]|NZ_CM001841_9[3765940;3766508]|CAS-TypeIC[1513842;1521362]|CAS-TypeIE[3533913;3541945]|CAS-TypeIF[3756904;3765067]	-
GCF_000365425-NZ_AQOV01000001.1-562895-563505	Methylomonas sp. MK1	GCF_000365425	455	NZ_AQOV01000001.1	562895	563194	-	WP_020481562.1	99	AcaHomolog:AcrIF5-1-WP_034018021.1|HTH_3|52.9	0.5	7.0118	-4	NZ_AQOV01000002.1	Type I-E	Type I-E (group F2)	Complete	1	5	3442317	150897	Perfect match	None	Bacteria;;Proteobacteria;Gammaproteobacteria;Methylococcales;Methylococcaceae;Methylomonas;;Methylomonas sp. MK1	NZ_AQOV01000002_1[150624;151875]|NZ_AQOV01000002_2[152248;153591]|NZ_AQOV01000002_3[664679;669121]|CAS-TypeIE[141340;150477]	antitoxins|6.9e-27
GCF_000365425-NZ_AQOV01000001.1-562895-563505	Methylomonas sp. MK1	GCF_000365425	456	NZ_AQOV01000001.1	563191	563505	-	WP_020481563.1	104	-	1	7.2041	-	NZ_AQOV01000002.1	Type I-E	Type I-E (group F2)	Complete	1	5	3442317	150897	Perfect match	None	Bacteria;;Proteobacteria;Gammaproteobacteria;Methylococcales;Methylococcaceae;Methylomonas;;Methylomonas sp. MK1	NZ_AQOV01000002_1[150624;151875]|NZ_AQOV01000002_2[152248;153591]|NZ_AQOV01000002_3[664679;669121]|CAS-TypeIE[141340;150477]	antitoxins|4.2e-17
GCF_000371545-NZ_KB851034.1-1129902-1130679	[Clostridium] clostridioforme 90A6	GCF_000371545	1070	NZ_KB851034.1	1129902	1130117	+	WP_002586422.1	71	AcaHomolog:AcrIIA6-2-REF:638276882_____638275427_26647_26856_||HTH_XRE|41.2	5	9.8938	-8	NZ_KB851034.1	Type I-C	Repeat not recognized	Complete	1	6	1149172	298921	Perfect match	AcrVA3 (WP_002586945.1)	Bacteria;;Firmicutes;Clostridia;Clostridiales;Lachnospiraceae;Lachnoclostridium;[Clostridium] clostridioforme;[Clostridium] clostridioforme 90A6	NZ_KB851034_1[298561;300584]|CAS-TypeIC[290789;298350]	-
GCF_000371545-NZ_KB851034.1-1129902-1130679	[Clostridium] clostridioforme 90A6	GCF_000371545	1071	NZ_KB851034.1	1130110	1130370	+	WP_038273597.1	86	-	-1	5.2069	42	NZ_KB851034.1	Type I-C	Repeat not recognized	Complete	1	6	1149172	298921	Perfect match	AcrVA3 (WP_002586945.1)	Bacteria;;Firmicutes;Clostridia;Clostridiales;Lachnospiraceae;Lachnoclostridium;[Clostridium] clostridioforme;[Clostridium] clostridioforme 90A6	NZ_KB851034_1[298561;300584]|CAS-TypeIC[290789;298350]	-
GCF_000371545-NZ_KB851034.1-1129902-1130679	[Clostridium] clostridioforme 90A6	GCF_000371545	1072	NZ_KB851034.1	1130413	1130679	+	WP_002586424.1	88	-	10	12.1672	165	NZ_KB851034.1	Type I-C	Repeat not recognized	Complete	1	6	1149172	298921	Perfect match	AcrVA3 (WP_002586945.1)	Bacteria;;Firmicutes;Clostridia;Clostridiales;Lachnospiraceae;Lachnoclostridium;[Clostridium] clostridioforme;[Clostridium] clostridioforme 90A6	NZ_KB851034_1[298561;300584]|CAS-TypeIC[290789;298350]	-
GCF_000371565-NZ_KB851097.1-241608-242076	[Clostridium] clostridioforme 90A4	GCF_000371565	215	NZ_KB851097.1	241608	241823	+	WP_002586422.1	71	AcaHomolog:AcrIIA6-2-REF:638276882_____638275427_26647_26856_||HTH_XRE|41.2	5	9.8938	-8	NZ_KB851086.1	Type I-C	Repeat not recognized	Complete	3	4	258793	124042	Perfect match	AcrVA3 (WP_002586945.1)	Bacteria;;Firmicutes;Clostridia;Clostridiales;Lachnospiraceae;Lachnoclostridium;[Clostridium] clostridioforme;[Clostridium] clostridioforme 90A4	NZ_KB851086_1[123812;125705]|CAS-TypeIC[116040;123601]	-
GCF_000371565-NZ_KB851097.1-241608-242076	[Clostridium] clostridioforme 90A4	GCF_000371565	216	NZ_KB851097.1	241816	242076	+	WP_038270960.1	86	-	1	8.366	-	NZ_KB851086.1	Type I-C	Repeat not recognized	Complete	3	4	258793	124042	Perfect match	AcrVA3 (WP_002586945.1)	Bacteria;;Firmicutes;Clostridia;Clostridiales;Lachnospiraceae;Lachnoclostridium;[Clostridium] clostridioforme;[Clostridium] clostridioforme 90A4	NZ_KB851086_1[123812;125705]|CAS-TypeIC[116040;123601]	-
GCF_000387105-NZ_APUN01000058.1-508-1573	Neisseria meningitidis 2005172	GCF_000387105	2	NZ_APUN01000058.1	508	711	-	WP_002245574.1	67	AcaHomolog:AcrIIC1-Aca3|WP_049360086.1|50.8	0.5	6.9765	11	NZ_APUN01000110.1	Type II-C	Repeat not recognized	Complete	1	4	2403	23001	Perfect match	None	Bacteria;;Proteobacteria;Betaproteobacteria;Neisseriales;Neisseriaceae;Neisseria;Neisseria meningitidis;Neisseria meningitidis 2005172	NZ_APUN01000110_2[22767;23858]|CAS-TypeIIU[18159;22384]|CAS[18159;22703]	-
GCF_000387105-NZ_APUN01000058.1-508-1573	Neisseria meningitidis 2005172	GCF_000387105	3	NZ_APUN01000058.1	723	1004	-	WP_002234829.1	93	-	6	8.8593	37	NZ_APUN01000110.1	Type II-C	Repeat not recognized	Complete	1	4	2403	23001	Perfect match	None	Bacteria;;Proteobacteria;Betaproteobacteria;Neisseriales;Neisseriaceae;Neisseria;Neisseria meningitidis;Neisseria meningitidis 2005172	NZ_APUN01000110_2[22767;23858]|CAS-TypeIIU[18159;22384]|CAS[18159;22703]	-
GCF_000387105-NZ_APUN01000058.1-508-1573	Neisseria meningitidis 2005172	GCF_000387105	4	NZ_APUN01000058.1	1042	1245	-	WP_002234830.1	67	-	2	8.6604	79	NZ_APUN01000110.1	Type II-C	Repeat not recognized	Complete	1	4	2403	23001	Perfect match	None	Bacteria;;Proteobacteria;Betaproteobacteria;Neisseriales;Neisseriaceae;Neisseria;Neisseria meningitidis;Neisseria meningitidis 2005172	NZ_APUN01000110_2[22767;23858]|CAS-TypeIIU[18159;22384]|CAS[18159;22703]	-
GCF_000387105-NZ_APUN01000058.1-508-1573	Neisseria meningitidis 2005172	GCF_000387105	5	NZ_APUN01000058.1	1325	1573	-	WP_002245575.1	82	-	6.5	9.5987	-	NZ_APUN01000110.1	Type II-C	Repeat not recognized	Complete	1	4	2403	23001	Perfect match	None	Bacteria;;Proteobacteria;Betaproteobacteria;Neisseriales;Neisseriaceae;Neisseria;Neisseria meningitidis;Neisseria meningitidis 2005172	NZ_APUN01000110_2[22767;23858]|CAS-TypeIIU[18159;22384]|CAS[18159;22703]	-
GCF_000387125-NZ_APUO01000046.1-550-1615	Neisseria meningitidis 2008223	GCF_000387125	2	NZ_APUO01000046.1	550	753	-	WP_002245574.1	67	AcaHomolog:AcrIIC1-Aca3|WP_049360086.1|50.8	0.5	6.9765	11	NZ_APUO01000093.1	Type II-C	Repeat not recognized	Complete	1	5	2445	32437	Perfect match	None	Bacteria;;Proteobacteria;Betaproteobacteria;Neisseriales;Neisseriaceae;Neisseria;Neisseria meningitidis;Neisseria meningitidis 2008223	NZ_APUO01000093_2[32137;33624]|CAS-TypeIIU[27529;31754]|CAS[27529;32073]	-
GCF_000387125-NZ_APUO01000046.1-550-1615	Neisseria meningitidis 2008223	GCF_000387125	3	NZ_APUO01000046.1	765	1046	-	WP_002234829.1	93	-	6	8.8593	37	NZ_APUO01000093.1	Type II-C	Repeat not recognized	Complete	1	5	2445	32437	Perfect match	None	Bacteria;;Proteobacteria;Betaproteobacteria;Neisseriales;Neisseriaceae;Neisseria;Neisseria meningitidis;Neisseria meningitidis 2008223	NZ_APUO01000093_2[32137;33624]|CAS-TypeIIU[27529;31754]|CAS[27529;32073]	-
GCF_000387125-NZ_APUO01000046.1-550-1615	Neisseria meningitidis 2008223	GCF_000387125	4	NZ_APUO01000046.1	1084	1287	-	WP_002234830.1	67	-	2	8.6604	79	NZ_APUO01000093.1	Type II-C	Repeat not recognized	Complete	1	5	2445	32437	Perfect match	None	Bacteria;;Proteobacteria;Betaproteobacteria;Neisseriales;Neisseriaceae;Neisseria;Neisseria meningitidis;Neisseria meningitidis 2008223	NZ_APUO01000093_2[32137;33624]|CAS-TypeIIU[27529;31754]|CAS[27529;32073]	-
GCF_000387125-NZ_APUO01000046.1-550-1615	Neisseria meningitidis 2008223	GCF_000387125	5	NZ_APUO01000046.1	1367	1615	-	WP_002245575.1	82	-	6.5	9.5987	-	NZ_APUO01000093.1	Type II-C	Repeat not recognized	Complete	1	5	2445	32437	Perfect match	None	Bacteria;;Proteobacteria;Betaproteobacteria;Neisseriales;Neisseriaceae;Neisseria;Neisseria meningitidis;Neisseria meningitidis 2008223	NZ_APUO01000093_2[32137;33624]|CAS-TypeIIU[27529;31754]|CAS[27529;32073]	-
GCF_000393895-NZ_KB946258.1-298736-299904	Enterococcus raffinosus ATCC 49464	GCF_000393895	282	NZ_KB946258.1	298736	298945	+	WP_028020024.1	69	AcaHomolog:WP_031577006.1|HTH_3-1-AcrIIA1|43.8	-0.5	5.8315	3	NZ_KB946259.1	Type I-B	Repeat not recognized	Complete	2	12	1284353	1010084	Perfect match	None	Bacteria;;Firmicutes;Bacilli;Lactobacillales;Enterococcaceae;Enterococcus;Enterococcus raffinosus;Enterococcus raffinosus ATCC 49464	NZ_KB946259_1[1006910;1007647]|NZ_KB946259_2[1009327;1010344]|CAS-TypeIB[1010531;1018666]	antitoxins|8.7e-05
GCF_000393895-NZ_KB946258.1-298736-299904	Enterococcus raffinosus ATCC 49464	GCF_000393895	283	NZ_KB946258.1	298949	299332	+	WP_010745280.1	127	-	4.5	9.4598	38	NZ_KB946259.1	Type I-B	Repeat not recognized	Complete	2	12	1284353	1010084	Perfect match	None	Bacteria;;Firmicutes;Bacilli;Lactobacillales;Enterococcaceae;Enterococcus;Enterococcus raffinosus;Enterococcus raffinosus ATCC 49464	NZ_KB946259_1[1006910;1007647]|NZ_KB946259_2[1009327;1010344]|CAS-TypeIB[1010531;1018666]	-
GCF_000393895-NZ_KB946258.1-298736-299904	Enterococcus raffinosus ATCC 49464	GCF_000393895	284	NZ_KB946258.1	299371	299904	+	WP_010745281.1	177	-	-10	4.4811	-	NZ_KB946259.1	Type I-B	Repeat not recognized	Complete	2	12	1284353	1010084	Perfect match	None	Bacteria;;Firmicutes;Bacilli;Lactobacillales;Enterococcaceae;Enterococcus;Enterococcus raffinosus;Enterococcus raffinosus ATCC 49464	NZ_KB946259_1[1006910;1007647]|NZ_KB946259_2[1009327;1010344]|CAS-TypeIB[1010531;1018666]	-
GCF_000394055-NZ_KB946333.1-434108-434695	Enterococcus caccae ATCC BAA-1240	GCF_000394055	382	NZ_KB946333.1	434108	434488	-	WP_010771363.1	126	-	6	9.7329	0	NZ_KB946332.1	Type I-C	Repeat not recognized	Complete	1	1	453774	588590	Perfect match	None	Bacteria;;Firmicutes;Bacilli;Lactobacillales;Enterococcaceae;Enterococcus;Enterococcus caccae;Enterococcus caccae ATCC BAA-1240	NZ_KB946332_1[588557;588855]|CAS-TypeIC[579439;588384]	-
GCF_000394055-NZ_KB946333.1-434108-434695	Enterococcus caccae ATCC BAA-1240	GCF_000394055	383	NZ_KB946333.1	434489	434695	-	WP_010771364.1	68	AcaHomolog:WP_048571015.1|HTH_3-1-AcrIIA8|40.3	0	6.4663	-	NZ_KB946332.1	Type I-C	Repeat not recognized	Complete	1	1	453774	588590	Perfect match	None	Bacteria;;Firmicutes;Bacilli;Lactobacillales;Enterococcaceae;Enterococcus;Enterococcus caccae;Enterococcus caccae ATCC BAA-1240	NZ_KB946332_1[588557;588855]|CAS-TypeIC[579439;588384]	antitoxins|3.6e-05
GCF_000394055-NZ_KB946333.1-796893-798919	Enterococcus caccae ATCC BAA-1240	GCF_000394055	710	NZ_KB946333.1	796893	797084	+	WP_010771691.1	63	-	3.5	9.9154	12	NZ_KB946332.1	Type I-C	Repeat not recognized	Complete	1	1	453774	588590	Perfect match	None	Bacteria;;Firmicutes;Bacilli;Lactobacillales;Enterococcaceae;Enterococcus;Enterococcus caccae;Enterococcus caccae ATCC BAA-1240	NZ_KB946332_1[588557;588855]|CAS-TypeIC[579439;588384]	-
GCF_000394055-NZ_KB946333.1-796893-798919	Enterococcus caccae ATCC BAA-1240	GCF_000394055	711	NZ_KB946333.1	797097	797393	+	WP_010771692.1	98	-	2	8.455	-4	NZ_KB946332.1	Type I-C	Repeat not recognized	Complete	1	1	453774	588590	Perfect match	None	Bacteria;;Firmicutes;Bacilli;Lactobacillales;Enterococcaceae;Enterococcus;Enterococcus caccae;Enterococcus caccae ATCC BAA-1240	NZ_KB946332_1[588557;588855]|CAS-TypeIC[579439;588384]	-
GCF_000394055-NZ_KB946333.1-796893-798919	Enterococcus caccae ATCC BAA-1240	GCF_000394055	712	NZ_KB946333.1	797390	797617	+	WP_034860202.1	75	-	7.5	10.9525	1	NZ_KB946332.1	Type I-C	Repeat not recognized	Complete	1	1	453774	588590	Perfect match	None	Bacteria;;Firmicutes;Bacilli;Lactobacillales;Enterococcaceae;Enterococcus;Enterococcus caccae;Enterococcus caccae ATCC BAA-1240	NZ_KB946332_1[588557;588855]|CAS-TypeIC[579439;588384]	-
GCF_000394055-NZ_KB946333.1-796893-798919	Enterococcus caccae ATCC BAA-1240	GCF_000394055	713	NZ_KB946333.1	797619	797873	+	WP_010771694.1	84	AcaHomolog:WP_048571015.1|HTH_3-1-AcrIIA8|52.2	0	6.4703	-8	NZ_KB946332.1	Type I-C	Repeat not recognized	Complete	1	1	453774	588590	Perfect match	None	Bacteria;;Firmicutes;Bacilli;Lactobacillales;Enterococcaceae;Enterococcus;Enterococcus caccae;Enterococcus caccae ATCC BAA-1240	NZ_KB946332_1[588557;588855]|CAS-TypeIC[579439;588384]	-
GCF_000394055-NZ_KB946333.1-796893-798919	Enterococcus caccae ATCC BAA-1240	GCF_000394055	714	NZ_KB946333.1	797866	798060	+	WP_010771695.1	64	-	2	7.4042	1	NZ_KB946332.1	Type I-C	Repeat not recognized	Complete	1	1	453774	588590	Perfect match	None	Bacteria;;Firmicutes;Bacilli;Lactobacillales;Enterococcaceae;Enterococcus;Enterococcus caccae;Enterococcus caccae ATCC BAA-1240	NZ_KB946332_1[588557;588855]|CAS-TypeIC[579439;588384]	-
GCF_000394055-NZ_KB946333.1-796893-798919	Enterococcus caccae ATCC BAA-1240	GCF_000394055	715	NZ_KB946333.1	798062	798259	+	WP_034860204.1	65	-	2.5	8.9193	-4	NZ_KB946332.1	Type I-C	Repeat not recognized	Complete	1	1	453774	588590	Perfect match	None	Bacteria;;Firmicutes;Bacilli;Lactobacillales;Enterococcaceae;Enterococcus;Enterococcus caccae;Enterococcus caccae ATCC BAA-1240	NZ_KB946332_1[588557;588855]|CAS-TypeIC[579439;588384]	-
GCF_000394055-NZ_KB946333.1-796893-798919	Enterococcus caccae ATCC BAA-1240	GCF_000394055	716	NZ_KB946333.1	798256	798519	+	WP_010771696.1	87	-	-1	5.7253	31	NZ_KB946332.1	Type I-C	Repeat not recognized	Complete	1	1	453774	588590	Perfect match	None	Bacteria;;Firmicutes;Bacilli;Lactobacillales;Enterococcaceae;Enterococcus;Enterococcus caccae;Enterococcus caccae ATCC BAA-1240	NZ_KB946332_1[588557;588855]|CAS-TypeIC[579439;588384]	-
GCF_000394055-NZ_KB946333.1-796893-798919	Enterococcus caccae ATCC BAA-1240	GCF_000394055	717	NZ_KB946333.1	798551	798919	+	WP_010771697.1	122	-	-1.5	5.3131	-	NZ_KB946332.1	Type I-C	Repeat not recognized	Complete	1	1	453774	588590	Perfect match	None	Bacteria;;Firmicutes;Bacilli;Lactobacillales;Enterococcaceae;Enterococcus;Enterococcus caccae;Enterococcus caccae ATCC BAA-1240	NZ_KB946332_1[588557;588855]|CAS-TypeIC[579439;588384]	-
GCF_000407145-NZ_KE136473.1-428589-429176	Enterococcus caccae ATCC BAA-1240	GCF_000407145	382	NZ_KE136473.1	428589	428969	-	WP_010771363.1	126	-	6	9.7329	0	NZ_KE136476.1	Type I-C	Repeat not recognized	Complete	4	1	448131	79702	Perfect match	None	Bacteria;;Firmicutes;Bacilli;Lactobacillales;Enterococcaceae;Enterococcus;Enterococcus caccae;Enterococcus caccae ATCC BAA-1240	NZ_KE136476_1[79669;80444]|CAS-TypeIC[70551;79496]	-
GCF_000407145-NZ_KE136473.1-428589-429176	Enterococcus caccae ATCC BAA-1240	GCF_000407145	383	NZ_KE136473.1	428970	429176	-	WP_010771364.1	68	AcaHomolog:WP_048571015.1|HTH_3-1-AcrIIA8|40.3	0	6.4663	-	NZ_KE136476.1	Type I-C	Repeat not recognized	Complete	4	1	448131	79702	Perfect match	None	Bacteria;;Firmicutes;Bacilli;Lactobacillales;Enterococcaceae;Enterococcus;Enterococcus caccae;Enterococcus caccae ATCC BAA-1240	NZ_KE136476_1[79669;80444]|CAS-TypeIC[70551;79496]	antitoxins|3.6e-05
GCF_000407145-NZ_KE136473.1-791594-793620	Enterococcus caccae ATCC BAA-1240	GCF_000407145	709	NZ_KE136473.1	791594	791785	+	WP_010771691.1	63	-	3.5	9.9154	12	NZ_KE136476.1	Type I-C	Repeat not recognized	Complete	4	1	448131	79702	Perfect match	None	Bacteria;;Firmicutes;Bacilli;Lactobacillales;Enterococcaceae;Enterococcus;Enterococcus caccae;Enterococcus caccae ATCC BAA-1240	NZ_KE136476_1[79669;80444]|CAS-TypeIC[70551;79496]	-
GCF_000407145-NZ_KE136473.1-791594-793620	Enterococcus caccae ATCC BAA-1240	GCF_000407145	710	NZ_KE136473.1	791798	792094	+	WP_010771692.1	98	-	2	8.455	-4	NZ_KE136476.1	Type I-C	Repeat not recognized	Complete	4	1	448131	79702	Perfect match	None	Bacteria;;Firmicutes;Bacilli;Lactobacillales;Enterococcaceae;Enterococcus;Enterococcus caccae;Enterococcus caccae ATCC BAA-1240	NZ_KE136476_1[79669;80444]|CAS-TypeIC[70551;79496]	-
GCF_000407145-NZ_KE136473.1-791594-793620	Enterococcus caccae ATCC BAA-1240	GCF_000407145	711	NZ_KE136473.1	792091	792318	+	WP_034860202.1	75	-	7.5	10.9525	1	NZ_KE136476.1	Type I-C	Repeat not recognized	Complete	4	1	448131	79702	Perfect match	None	Bacteria;;Firmicutes;Bacilli;Lactobacillales;Enterococcaceae;Enterococcus;Enterococcus caccae;Enterococcus caccae ATCC BAA-1240	NZ_KE136476_1[79669;80444]|CAS-TypeIC[70551;79496]	-
GCF_000407145-NZ_KE136473.1-791594-793620	Enterococcus caccae ATCC BAA-1240	GCF_000407145	712	NZ_KE136473.1	792320	792574	+	WP_010771694.1	84	AcaHomolog:WP_048571015.1|HTH_3-1-AcrIIA8|52.2	0	6.4703	-8	NZ_KE136476.1	Type I-C	Repeat not recognized	Complete	4	1	448131	79702	Perfect match	None	Bacteria;;Firmicutes;Bacilli;Lactobacillales;Enterococcaceae;Enterococcus;Enterococcus caccae;Enterococcus caccae ATCC BAA-1240	NZ_KE136476_1[79669;80444]|CAS-TypeIC[70551;79496]	-
GCF_000407145-NZ_KE136473.1-791594-793620	Enterococcus caccae ATCC BAA-1240	GCF_000407145	713	NZ_KE136473.1	792567	792761	+	WP_010771695.1	64	-	2	7.4042	1	NZ_KE136476.1	Type I-C	Repeat not recognized	Complete	4	1	448131	79702	Perfect match	None	Bacteria;;Firmicutes;Bacilli;Lactobacillales;Enterococcaceae;Enterococcus;Enterococcus caccae;Enterococcus caccae ATCC BAA-1240	NZ_KE136476_1[79669;80444]|CAS-TypeIC[70551;79496]	-
GCF_000407145-NZ_KE136473.1-791594-793620	Enterococcus caccae ATCC BAA-1240	GCF_000407145	714	NZ_KE136473.1	792763	792960	+	WP_034860204.1	65	-	2.5	8.9193	-4	NZ_KE136476.1	Type I-C	Repeat not recognized	Complete	4	1	448131	79702	Perfect match	None	Bacteria;;Firmicutes;Bacilli;Lactobacillales;Enterococcaceae;Enterococcus;Enterococcus caccae;Enterococcus caccae ATCC BAA-1240	NZ_KE136476_1[79669;80444]|CAS-TypeIC[70551;79496]	-
GCF_000407145-NZ_KE136473.1-791594-793620	Enterococcus caccae ATCC BAA-1240	GCF_000407145	715	NZ_KE136473.1	792957	793220	+	WP_010771696.1	87	-	-1	5.7253	31	NZ_KE136476.1	Type I-C	Repeat not recognized	Complete	4	1	448131	79702	Perfect match	None	Bacteria;;Firmicutes;Bacilli;Lactobacillales;Enterococcaceae;Enterococcus;Enterococcus caccae;Enterococcus caccae ATCC BAA-1240	NZ_KE136476_1[79669;80444]|CAS-TypeIC[70551;79496]	-
GCF_000407145-NZ_KE136473.1-791594-793620	Enterococcus caccae ATCC BAA-1240	GCF_000407145	716	NZ_KE136473.1	793252	793620	+	WP_010771697.1	122	-	-1.5	5.3131	-	NZ_KE136476.1	Type I-C	Repeat not recognized	Complete	4	1	448131	79702	Perfect match	None	Bacteria;;Firmicutes;Bacilli;Lactobacillales;Enterococcaceae;Enterococcus;Enterococcus caccae;Enterococcus caccae ATCC BAA-1240	NZ_KE136476_1[79669;80444]|CAS-TypeIC[70551;79496]	-
GCF_000413315-NZ_KE340297.1-1434648-1435226	Propionibacterium sp. oral taxon 192 str. F0372	GCF_000413315	1301	NZ_KE340297.1	1434648	1435028	+	WP_016669176.1	126	-	5	10.1443	3	NZ_KE340297.1	Type I-E	Repeat not recognized	Complete	4	33	1291090	1175188	................................c	None	Bacteria;;Actinobacteria;Actinobacteria;Propionibacteriales;Propionibacteriaceae;Propionibacterium;Propionibacterium sp. oral taxon 192;Propionibacterium sp. oral taxon 192 str. F0372	NZ_KE340297_6[1169392;1170093]|NZ_KE340297_7[1170599;1171667]|NZ_KE340297_8[1171778;1173028]|NZ_KE340297_9[1173204;1175615]|CAS-TypeIE[1175659;1184843]	-
GCF_000413315-NZ_KE340297.1-1434648-1435226	Propionibacterium sp. oral taxon 192 str. F0372	GCF_000413315	1302	NZ_KE340297.1	1435032	1435226	+	WP_016669177.1	64	AcaHomolog:WP_031577006.1|HTH_3-1-AcrIIA1|51.7	1	8.7173	-	NZ_KE340297.1	Type I-E	Repeat not recognized	Complete	4	33	1291090	1175188	................................c	None	Bacteria;;Actinobacteria;Actinobacteria;Propionibacteriales;Propionibacteriaceae;Propionibacterium;Propionibacterium sp. oral taxon 192;Propionibacterium sp. oral taxon 192 str. F0372	NZ_KE340297_6[1169392;1170093]|NZ_KE340297_7[1170599;1171667]|NZ_KE340297_8[1171778;1173028]|NZ_KE340297_9[1173204;1175615]|CAS-TypeIE[1175659;1184843]	antitoxins|0.00034
GCF_000414035-NC_021577.1-4619960-4620537	Pseudomonas aeruginosa RP73	GCF_000414035	4240	NC_021577.1	4619960	4620334	+	WP_003142991.1	124	-	6	10.3087	-4	NC_021577.1	Type I-E	Type I-E or II-B (group F18)	Complete	2	3	4803374	1419634	Perfect match	None	Bacteria;;Proteobacteria;Gammaproteobacteria;Pseudomonadales;Pseudomonadaceae;Pseudomonas;Pseudomonas aeruginosa;Pseudomonas aeruginosa RP73	NC_021577_2[1409002;1410312]|NC_021577_3[1419483;1420914]|CAS-TypeIE[1411033;1419418]	-
GCF_000414035-NC_021577.1-4619960-4620537	Pseudomonas aeruginosa RP73	GCF_000414035	4241	NC_021577.1	4620331	4620537	+	WP_003093358.1	68	AcaHomolog:WP_031577006.1|HTH_3-1-AcrIIA1|50.0	0	6.3079	-	NC_021577.1	Type I-E	Type I-E or II-B (group F18)	Complete	2	3	4803374	1419634	Perfect match	None	Bacteria;;Proteobacteria;Gammaproteobacteria;Pseudomonadales;Pseudomonadaceae;Pseudomonas;Pseudomonas aeruginosa;Pseudomonas aeruginosa RP73	NC_021577_2[1409002;1410312]|NC_021577_3[1419483;1420914]|CAS-TypeIE[1411033;1419418]	antitoxins|0.0017
GCF_000422095-NC_021739.1-132469-133058	Mannheimia haemolytica D174	GCF_000422095	132	NC_021739.1	132469	132744	+	WP_006250986.1	91	-	2	7.3535	8	NC_021739.1	Type I-C	Repeat not recognized	Complete	1	11	221659	529969	a..................................	None	Bacteria;;Proteobacteria;Gammaproteobacteria;Pasteurellales;Pasteurellaceae;Mannheimia;Mannheimia haemolytica;Mannheimia haemolytica D174	NC_021739_3[529269;530304]|CAS-TypeIC[530495;537239]	toxins|3.4e-31
GCF_000422095-NC_021739.1-132469-133058	Mannheimia haemolytica D174	GCF_000422095	133	NC_021739.1	132753	133058	+	WP_006253368.1	101	AcaHomolog:AcrIF5-2-WP_042165529.1|HTH_3|42.0	3.5	8.6155	-	NC_021739.1	Type I-C	Repeat not recognized	Complete	1	11	221659	529969	a..................................	None	Bacteria;;Proteobacteria;Gammaproteobacteria;Pasteurellales;Pasteurellaceae;Mannheimia;Mannheimia haemolytica;Mannheimia haemolytica D174	NC_021739_3[529269;530304]|CAS-TypeIC[530495;537239]	antitoxins|1.2e-25
GCF_000422095-NC_021739.1-489092-489681	Mannheimia haemolytica D174	GCF_000422095	491	NC_021739.1	489092	489397	-	WP_006253368.1	101	AcaHomolog:AcrIF5-2-WP_042165529.1|HTH_3|42.0	3.5	8.6155	8	NC_021739.1	Type I-C	Repeat not recognized	Complete	1	11	221659	529969	a..................................	None	Bacteria;;Proteobacteria;Gammaproteobacteria;Pasteurellales;Pasteurellaceae;Mannheimia;Mannheimia haemolytica;Mannheimia haemolytica D174	NC_021739_3[529269;530304]|CAS-TypeIC[530495;537239]	antitoxins|1.2e-25
GCF_000422095-NC_021739.1-489092-489681	Mannheimia haemolytica D174	GCF_000422095	492	NC_021739.1	489406	489681	-	WP_006250986.1	91	-	2	7.3535	-	NC_021739.1	Type I-C	Repeat not recognized	Complete	1	11	221659	529969	a..................................	None	Bacteria;;Proteobacteria;Gammaproteobacteria;Pasteurellales;Pasteurellaceae;Mannheimia;Mannheimia haemolytica;Mannheimia haemolytica D174	NC_021739_3[529269;530304]|CAS-TypeIC[530495;537239]	toxins|3.4e-31
GCF_000422095-NC_021739.1-1738451-1742321	Mannheimia haemolytica D174	GCF_000422095	1711	NC_021739.1	1738451	1739005	+	WP_006248640.1	184	-	6.5	8.8772	-17	NC_021739.1	Type I-C	Repeat not recognized	Complete	1	11	221659	529969	a..................................	None	Bacteria;;Proteobacteria;Gammaproteobacteria;Pasteurellales;Pasteurellaceae;Mannheimia;Mannheimia haemolytica;Mannheimia haemolytica D174	NC_021739_3[529269;530304]|CAS-TypeIC[530495;537239]	-
GCF_000422095-NC_021739.1-1738451-1742321	Mannheimia haemolytica D174	GCF_000422095	1712	NC_021739.1	1738989	1739414	+	WP_006248641.1	141	-	16	10.6141	88	NC_021739.1	Type I-C	Repeat not recognized	Complete	1	11	221659	529969	a..................................	None	Bacteria;;Proteobacteria;Gammaproteobacteria;Pasteurellales;Pasteurellaceae;Mannheimia;Mannheimia haemolytica;Mannheimia haemolytica D174	NC_021739_3[529269;530304]|CAS-TypeIC[530495;537239]	-
GCF_000422095-NC_021739.1-1738451-1742321	Mannheimia haemolytica D174	GCF_000422095	1713	NC_021739.1	1739503	1739850	+	WP_006248642.1	115	-	-1	5.7026	125	NC_021739.1	Type I-C	Repeat not recognized	Complete	1	11	221659	529969	a..................................	None	Bacteria;;Proteobacteria;Gammaproteobacteria;Pasteurellales;Pasteurellaceae;Mannheimia;Mannheimia haemolytica;Mannheimia haemolytica D174	NC_021739_3[529269;530304]|CAS-TypeIC[530495;537239]	-
GCF_000422095-NC_021739.1-1738451-1742321	Mannheimia haemolytica D174	GCF_000422095	1714	NC_021739.1	1739976	1740368	+	WP_006248643.1	130	-	-10.5	4.1114	18	NC_021739.1	Type I-C	Repeat not recognized	Complete	1	11	221659	529969	a..................................	None	Bacteria;;Proteobacteria;Gammaproteobacteria;Pasteurellales;Pasteurellaceae;Mannheimia;Mannheimia haemolytica;Mannheimia haemolytica D174	NC_021739_3[529269;530304]|CAS-TypeIC[530495;537239]	-
GCF_000422095-NC_021739.1-1738451-1742321	Mannheimia haemolytica D174	GCF_000422095	1715	NC_021739.1	1740387	1740602	+	WP_006248644.1	71	AcaHomolog:AcrIIC3-1-WP_002212356.1|HTH_XRE|49.2	3	9.7354	70	NC_021739.1	Type I-C	Repeat not recognized	Complete	1	11	221659	529969	a..................................	None	Bacteria;;Proteobacteria;Gammaproteobacteria;Pasteurellales;Pasteurellaceae;Mannheimia;Mannheimia haemolytica;Mannheimia haemolytica D174	NC_021739_3[529269;530304]|CAS-TypeIC[530495;537239]	antitoxins|7.3e-07
GCF_000422095-NC_021739.1-1738451-1742321	Mannheimia haemolytica D174	GCF_000422095	1716	NC_021739.1	1740673	1741098	+	WP_006248645.1	141	-	2	7.6005	85	NC_021739.1	Type I-C	Repeat not recognized	Complete	1	11	221659	529969	a..................................	None	Bacteria;;Proteobacteria;Gammaproteobacteria;Pasteurellales;Pasteurellaceae;Mannheimia;Mannheimia haemolytica;Mannheimia haemolytica D174	NC_021739_3[529269;530304]|CAS-TypeIC[530495;537239]	-
GCF_000422095-NC_021739.1-1738451-1742321	Mannheimia haemolytica D174	GCF_000422095	1717	NC_021739.1	1741184	1741717	+	WP_006248646.1	177	-	3	7.8902	2	NC_021739.1	Type I-C	Repeat not recognized	Complete	1	11	221659	529969	a..................................	None	Bacteria;;Proteobacteria;Gammaproteobacteria;Pasteurellales;Pasteurellaceae;Mannheimia;Mannheimia haemolytica;Mannheimia haemolytica D174	NC_021739_3[529269;530304]|CAS-TypeIC[530495;537239]	-
GCF_000422095-NC_021739.1-1738451-1742321	Mannheimia haemolytica D174	GCF_000422095	1718	NC_021739.1	1741720	1741965	+	WP_006248647.1	81	-	0.5	6.9727	-4	NC_021739.1	Type I-C	Repeat not recognized	Complete	1	11	221659	529969	a..................................	None	Bacteria;;Proteobacteria;Gammaproteobacteria;Pasteurellales;Pasteurellaceae;Mannheimia;Mannheimia haemolytica;Mannheimia haemolytica D174	NC_021739_3[529269;530304]|CAS-TypeIC[530495;537239]	-
GCF_000422095-NC_021739.1-1738451-1742321	Mannheimia haemolytica D174	GCF_000422095	1719	NC_021739.1	1741962	1742321	+	WP_006248648.1	119	-	3.5	7.9271	162	NC_021739.1	Type I-C	Repeat not recognized	Complete	1	11	221659	529969	a..................................	None	Bacteria;;Proteobacteria;Gammaproteobacteria;Pasteurellales;Pasteurellaceae;Mannheimia;Mannheimia haemolytica;Mannheimia haemolytica D174	NC_021739_3[529269;530304]|CAS-TypeIC[530495;537239]	-
GCF_000422145-NC_021743.1-136846-137435	Mannheimia haemolytica D153	GCF_000422145	137	NC_021743.1	136846	137121	+	WP_006250986.1	91	-	2	7.3535	8	NC_021743.1	Type I-C	Repeat not recognized	Complete	1	11	410304	489719	gt...............................g	None	Bacteria;;Proteobacteria;Gammaproteobacteria;Pasteurellales;Pasteurellaceae;Mannheimia;Mannheimia haemolytica;Mannheimia haemolytica D153	NC_021743_3[489018;490119]|CAS-TypeIC[490310;497054]	toxins|3.4e-31
GCF_000422145-NC_021743.1-136846-137435	Mannheimia haemolytica D153	GCF_000422145	138	NC_021743.1	137130	137435	+	WP_006253368.1	101	AcaHomolog:AcrIF5-2-WP_042165529.1|HTH_3|42.0	3.5	8.6155	-	NC_021743.1	Type I-C	Repeat not recognized	Complete	1	11	410304	489719	gt...............................g	None	Bacteria;;Proteobacteria;Gammaproteobacteria;Pasteurellales;Pasteurellaceae;Mannheimia;Mannheimia haemolytica;Mannheimia haemolytica D153	NC_021743_3[489018;490119]|CAS-TypeIC[490310;497054]	antitoxins|1.2e-25
GCF_000422145-NC_021743.1-471908-473550	Mannheimia haemolytica D153	GCF_000422145	469	NC_021743.1	471908	472288	+	WP_006248823.1	126	-	-1	6.0822	-8	NC_021743.1	Type I-C	Repeat not recognized	Complete	1	11	410304	489719	gt...............................g	None	Bacteria;;Proteobacteria;Gammaproteobacteria;Pasteurellales;Pasteurellaceae;Mannheimia;Mannheimia haemolytica;Mannheimia haemolytica D153	NC_021743_3[489018;490119]|CAS-TypeIC[490310;497054]	-
GCF_000422145-NC_021743.1-471908-473550	Mannheimia haemolytica D153	GCF_000422145	470	NC_021743.1	472281	472778	+	WP_020824298.1	165	-	0	6.4917	131	NC_021743.1	Type I-C	Repeat not recognized	Complete	1	11	410304	489719	gt...............................g	None	Bacteria;;Proteobacteria;Gammaproteobacteria;Pasteurellales;Pasteurellaceae;Mannheimia;Mannheimia haemolytica;Mannheimia haemolytica D153	NC_021743_3[489018;490119]|CAS-TypeIC[490310;497054]	-
GCF_000422145-NC_021743.1-471908-473550	Mannheimia haemolytica D153	GCF_000422145	471	NC_021743.1	472910	473092	+	WP_006250075.1	60	-	7.5	10.3446	38	NC_021743.1	Type I-C	Repeat not recognized	Complete	1	11	410304	489719	gt...............................g	None	Bacteria;;Proteobacteria;Gammaproteobacteria;Pasteurellales;Pasteurellaceae;Mannheimia;Mannheimia haemolytica;Mannheimia haemolytica D153	NC_021743_3[489018;490119]|CAS-TypeIC[490310;497054]	toxins|5.8e-13
GCF_000422145-NC_021743.1-471908-473550	Mannheimia haemolytica D153	GCF_000422145	472	NC_021743.1	473131	473550	+	WP_006250074.1	139	AcaHomolog:WP_058129004.1|HTH_37-0-AcrIF4|47.8	-6.5	4.6963	-	NC_021743.1	Type I-C	Repeat not recognized	Complete	1	11	410304	489719	gt...............................g	None	Bacteria;;Proteobacteria;Gammaproteobacteria;Pasteurellales;Pasteurellaceae;Mannheimia;Mannheimia haemolytica;Mannheimia haemolytica D153	NC_021743_3[489018;490119]|CAS-TypeIC[490310;497054]	antitoxins|5.4e-30
GCF_000422145-NC_021743.1-1745799-1749669	Mannheimia haemolytica D153	GCF_000422145	1721	NC_021743.1	1745799	1746158	-	WP_006248648.1	119	-	3.5	7.9271	-4	NC_021743.1	Type I-C	Repeat not recognized	Complete	1	11	410304	489719	gt...............................g	None	Bacteria;;Proteobacteria;Gammaproteobacteria;Pasteurellales;Pasteurellaceae;Mannheimia;Mannheimia haemolytica;Mannheimia haemolytica D153	NC_021743_3[489018;490119]|CAS-TypeIC[490310;497054]	-
GCF_000422145-NC_021743.1-1745799-1749669	Mannheimia haemolytica D153	GCF_000422145	1722	NC_021743.1	1746155	1746400	-	WP_006248647.1	81	-	0.5	6.9727	2	NC_021743.1	Type I-C	Repeat not recognized	Complete	1	11	410304	489719	gt...............................g	None	Bacteria;;Proteobacteria;Gammaproteobacteria;Pasteurellales;Pasteurellaceae;Mannheimia;Mannheimia haemolytica;Mannheimia haemolytica D153	NC_021743_3[489018;490119]|CAS-TypeIC[490310;497054]	-
GCF_000422145-NC_021743.1-1745799-1749669	Mannheimia haemolytica D153	GCF_000422145	1723	NC_021743.1	1746403	1746936	-	WP_006248646.1	177	-	3	7.8902	85	NC_021743.1	Type I-C	Repeat not recognized	Complete	1	11	410304	489719	gt...............................g	None	Bacteria;;Proteobacteria;Gammaproteobacteria;Pasteurellales;Pasteurellaceae;Mannheimia;Mannheimia haemolytica;Mannheimia haemolytica D153	NC_021743_3[489018;490119]|CAS-TypeIC[490310;497054]	-
GCF_000422145-NC_021743.1-1745799-1749669	Mannheimia haemolytica D153	GCF_000422145	1724	NC_021743.1	1747022	1747447	-	WP_006248645.1	141	-	2	7.6005	70	NC_021743.1	Type I-C	Repeat not recognized	Complete	1	11	410304	489719	gt...............................g	None	Bacteria;;Proteobacteria;Gammaproteobacteria;Pasteurellales;Pasteurellaceae;Mannheimia;Mannheimia haemolytica;Mannheimia haemolytica D153	NC_021743_3[489018;490119]|CAS-TypeIC[490310;497054]	-
GCF_000422145-NC_021743.1-1745799-1749669	Mannheimia haemolytica D153	GCF_000422145	1725	NC_021743.1	1747518	1747733	-	WP_006248644.1	71	AcaHomolog:AcrIIC3-1-WP_002212356.1|HTH_XRE|49.2	3	9.7354	18	NC_021743.1	Type I-C	Repeat not recognized	Complete	1	11	410304	489719	gt...............................g	None	Bacteria;;Proteobacteria;Gammaproteobacteria;Pasteurellales;Pasteurellaceae;Mannheimia;Mannheimia haemolytica;Mannheimia haemolytica D153	NC_021743_3[489018;490119]|CAS-TypeIC[490310;497054]	antitoxins|7.3e-07
GCF_000422145-NC_021743.1-1745799-1749669	Mannheimia haemolytica D153	GCF_000422145	1726	NC_021743.1	1747752	1748144	-	WP_006248643.1	130	-	-10.5	4.1114	125	NC_021743.1	Type I-C	Repeat not recognized	Complete	1	11	410304	489719	gt...............................g	None	Bacteria;;Proteobacteria;Gammaproteobacteria;Pasteurellales;Pasteurellaceae;Mannheimia;Mannheimia haemolytica;Mannheimia haemolytica D153	NC_021743_3[489018;490119]|CAS-TypeIC[490310;497054]	-
GCF_000422145-NC_021743.1-1745799-1749669	Mannheimia haemolytica D153	GCF_000422145	1727	NC_021743.1	1748270	1748617	-	WP_006248642.1	115	-	-1	5.7026	88	NC_021743.1	Type I-C	Repeat not recognized	Complete	1	11	410304	489719	gt...............................g	None	Bacteria;;Proteobacteria;Gammaproteobacteria;Pasteurellales;Pasteurellaceae;Mannheimia;Mannheimia haemolytica;Mannheimia haemolytica D153	NC_021743_3[489018;490119]|CAS-TypeIC[490310;497054]	-
GCF_000422145-NC_021743.1-1745799-1749669	Mannheimia haemolytica D153	GCF_000422145	1728	NC_021743.1	1748706	1749131	-	WP_006248641.1	141	-	16	10.6141	-17	NC_021743.1	Type I-C	Repeat not recognized	Complete	1	11	410304	489719	gt...............................g	None	Bacteria;;Proteobacteria;Gammaproteobacteria;Pasteurellales;Pasteurellaceae;Mannheimia;Mannheimia haemolytica;Mannheimia haemolytica D153	NC_021743_3[489018;490119]|CAS-TypeIC[490310;497054]	-
GCF_000422145-NC_021743.1-1745799-1749669	Mannheimia haemolytica D153	GCF_000422145	1729	NC_021743.1	1749115	1749669	-	WP_006248640.1	184	-	6.5	8.8772	240	NC_021743.1	Type I-C	Repeat not recognized	Complete	1	11	410304	489719	gt...............................g	None	Bacteria;;Proteobacteria;Gammaproteobacteria;Pasteurellales;Pasteurellaceae;Mannheimia;Mannheimia haemolytica;Mannheimia haemolytica D153	NC_021743_3[489018;490119]|CAS-TypeIC[490310;497054]	-
GCF_000427075-NC_021486.1-588641-589322	Streptococcus agalactiae ILRI005	GCF_000427075	567	NC_021486.1	588641	588871	+	WP_016480479.1	76	-	-6.5	4.1541	25	NC_021486.1	Type I-C	Type I-C (group F3)	Complete	1	5	629004	475829	Perfect match	None	Bacteria;;Firmicutes;Bacilli;Lactobacillales;Streptococcaceae;Streptococcus;Streptococcus agalactiae;Streptococcus agalactiae ILRI005	NC_021486_1[475530;475895]|CAS-TypeIC[467487;475383]|CAS-TypeIIA[927564;933537]	-
GCF_000427075-NC_021486.1-588641-589322	Streptococcus agalactiae ILRI005	GCF_000427075	568	NC_021486.1	588897	589322	+	WP_016480480.1	141	AcaHomolog:AcrIIA5-0-WP_002309239.1|HTH_26|65.7	-7.5	4.4452	-	NC_021486.1	Type I-C	Type I-C (group F3)	Complete	1	5	629004	475829	Perfect match	None	Bacteria;;Firmicutes;Bacilli;Lactobacillales;Streptococcaceae;Streptococcus;Streptococcus agalactiae;Streptococcus agalactiae ILRI005	NC_021486_1[475530;475895]|CAS-TypeIC[467487;475383]|CAS-TypeIIA[927564;933537]	-
GCF_000427075-NC_021486.1-839531-840084	Streptococcus agalactiae ILRI005	GCF_000427075	840	NC_021486.1	839531	839824	+	WP_041165674.1	97	-	5	9.9363	44	NC_021486.1	Type I-C	Type I-C (group F3)	Complete	1	5	629004	475829	Perfect match	None	Bacteria;;Firmicutes;Bacilli;Lactobacillales;Streptococcaceae;Streptococcus;Streptococcus agalactiae;Streptococcus agalactiae ILRI005	NC_021486_1[475530;475895]|CAS-TypeIC[467487;475383]|CAS-TypeIIA[927564;933537]	-
GCF_000427075-NC_021486.1-839531-840084	Streptococcus agalactiae ILRI005	GCF_000427075	841	NC_021486.1	839869	840084	+	WP_000522958.1	71	AcaHomolog:WP_074911965.1|HTH_3-1-AcrIIA1|43.3	1	8.6374	-	NC_021486.1	Type I-C	Type I-C (group F3)	Complete	1	5	629004	475829	Perfect match	None	Bacteria;;Firmicutes;Bacilli;Lactobacillales;Streptococcaceae;Streptococcus;Streptococcus agalactiae;Streptococcus agalactiae ILRI005	NC_021486_1[475530;475895]|CAS-TypeIC[467487;475383]|CAS-TypeIIA[927564;933537]	antitoxins|2.9e-05
GCF_000438585-NC_021838.1-286375-287863	Listeria monocytogenes	GCF_000438585	287	NC_021838.1	286375	286608	+	WP_003731277.1	77	-	-15	3.8704	31	NC_021838.1	Type II-A	Type II-A or II-B (group F27)	Complete	1	13	3025983	336735	............................a.	AcrIIA3 (WP_023553812.1), AcrIIA2 (WP_023553814.1), AcrIIA1 (WP_003722518.1), AcrIIA1 (WP_012581438.1)	Bacteria;;Firmicutes;Bacilli;Bacillales;Listeriaceae;Listeria;;Listeria monocytogenes	NC_021838_1[335906;338583]|NC_021838_3[2172636;2173963]|CAS-TypeIIA[338712;344582]|CAS-TypeIB[2174161;2181044]	-
GCF_000438585-NC_021838.1-286375-287863	Listeria monocytogenes	GCF_000438585	288	NC_021838.1	286640	286891	+	WP_003731276.1	83	-	-8.5	4.1855	0	NC_021838.1	Type II-A	Type II-A or II-B (group F27)	Complete	1	13	3025983	336735	............................a.	AcrIIA3 (WP_023553812.1), AcrIIA2 (WP_023553814.1), AcrIIA1 (WP_003722518.1), AcrIIA1 (WP_012581438.1)	Bacteria;;Firmicutes;Bacilli;Bacillales;Listeriaceae;Listeria;;Listeria monocytogenes	NC_021838_1[335906;338583]|NC_021838_3[2172636;2173963]|CAS-TypeIIA[338712;344582]|CAS-TypeIB[2174161;2181044]	-
GCF_000438585-NC_021838.1-286375-287863	Listeria monocytogenes	GCF_000438585	289	NC_021838.1	286892	287341	+	WP_003722518.1	149	AcaHomolog:AcrIIA2-0-REF:Bacilli_gi_197920088-489040-524185_1392_1841_||HTH_26|100.0	-2.5	5.3404	24	NC_021838.1	Type II-A	Type II-A or II-B (group F27)	Complete	1	13	3025983	336735	............................a.	AcrIIA3 (WP_023553812.1), AcrIIA2 (WP_023553814.1), AcrIIA1 (WP_003722518.1), AcrIIA1 (WP_012581438.1)	Bacteria;;Firmicutes;Bacilli;Bacillales;Listeriaceae;Listeria;;Listeria monocytogenes	NC_021838_1[335906;338583]|NC_021838_3[2172636;2173963]|CAS-TypeIIA[338712;344582]|CAS-TypeIB[2174161;2181044]	antitoxins|0.0029
GCF_000438585-NC_021838.1-286375-287863	Listeria monocytogenes	GCF_000438585	290	NC_021838.1	287366	287863	+	WP_003733661.1	165	-	16	10.4065	-	NC_021838.1	Type II-A	Type II-A or II-B (group F27)	Complete	1	13	3025983	336735	............................a.	AcrIIA3 (WP_023553812.1), AcrIIA2 (WP_023553814.1), AcrIIA1 (WP_003722518.1), AcrIIA1 (WP_012581438.1)	Bacteria;;Firmicutes;Bacilli;Bacillales;Listeriaceae;Listeria;;Listeria monocytogenes	NC_021838_1[335906;338583]|NC_021838_3[2172636;2173963]|CAS-TypeIIA[338712;344582]|CAS-TypeIB[2174161;2181044]	-
GCF_000438585-NC_021838.1-1440477-1441690	Listeria monocytogenes	GCF_000438585	1389	NC_021838.1	1440477	1440854	+	WP_023553812.1	125	AcrHomolog:AcrIIA3|92.8	0	6.4731	31	NC_021838.1	Type II-A	Type II-A or II-B (group F27)	Complete	1	13	3025983	336735	............................a.	AcrIIA3 (WP_023553812.1), AcrIIA2 (WP_023553814.1), AcrIIA1 (WP_003722518.1), AcrIIA1 (WP_012581438.1)	Bacteria;;Firmicutes;Bacilli;Bacillales;Listeriaceae;Listeria;;Listeria monocytogenes	NC_021838_1[335906;338583]|NC_021838_3[2172636;2173963]|CAS-TypeIIA[338712;344582]|CAS-TypeIB[2174161;2181044]	-
GCF_000438585-NC_021838.1-1440477-1441690	Listeria monocytogenes	GCF_000438585	1390	NC_021838.1	1440886	1441236	+	WP_023553814.1	116	AcrHomolog:AcrIIA2|53.3	-16.5	3.8878	4	NC_021838.1	Type II-A	Type II-A or II-B (group F27)	Complete	1	13	3025983	336735	............................a.	AcrIIA3 (WP_023553812.1), AcrIIA2 (WP_023553814.1), AcrIIA1 (WP_003722518.1), AcrIIA1 (WP_012581438.1)	Bacteria;;Firmicutes;Bacilli;Bacillales;Listeriaceae;Listeria;;Listeria monocytogenes	NC_021838_1[335906;338583]|NC_021838_3[2172636;2173963]|CAS-TypeIIA[338712;344582]|CAS-TypeIB[2174161;2181044]	-
GCF_000438585-NC_021838.1-1440477-1441690	Listeria monocytogenes	GCF_000438585	1391	NC_021838.1	1441241	1441690	+	WP_012581438.1	149	AcaHomolog:AcrIIA3-1-REF:Bacilli_gi_217963303-1387838-1431243_1104_1553_||HTH_26|100.0	-0.5	6.2495	-	NC_021838.1	Type II-A	Type II-A or II-B (group F27)	Complete	1	13	3025983	336735	............................a.	AcrIIA3 (WP_023553812.1), AcrIIA2 (WP_023553814.1), AcrIIA1 (WP_003722518.1), AcrIIA1 (WP_012581438.1)	Bacteria;;Firmicutes;Bacilli;Bacillales;Listeriaceae;Listeria;;Listeria monocytogenes	NC_021838_1[335906;338583]|NC_021838_3[2172636;2173963]|CAS-TypeIIA[338712;344582]|CAS-TypeIB[2174161;2181044]	-
GCF_000438585-NC_021838.1-2279809-2280424	Listeria monocytogenes	GCF_000438585	2237	NC_021838.1	2279809	2280219	-	WP_003725147.1	136	-	5.5	9.7477	1	NC_021838.1	Type II-A	Type II-A or II-B (group F27)	Complete	1	13	3025983	336735	............................a.	AcrIIA3 (WP_023553812.1), AcrIIA2 (WP_023553814.1), AcrIIA1 (WP_003722518.1), AcrIIA1 (WP_012581438.1)	Bacteria;;Firmicutes;Bacilli;Bacillales;Listeriaceae;Listeria;;Listeria monocytogenes	NC_021838_1[335906;338583]|NC_021838_3[2172636;2173963]|CAS-TypeIIA[338712;344582]|CAS-TypeIB[2174161;2181044]	-
GCF_000438585-NC_021838.1-2279809-2280424	Listeria monocytogenes	GCF_000438585	2238	NC_021838.1	2280221	2280424	-	WP_003722966.1	67	AcaHomolog:WP_031577006.1|HTH_3-1-AcrIIA1|46.2	2.5	9.6928	-	NC_021838.1	Type II-A	Type II-A or II-B (group F27)	Complete	1	13	3025983	336735	............................a.	AcrIIA3 (WP_023553812.1), AcrIIA2 (WP_023553814.1), AcrIIA1 (WP_003722518.1), AcrIIA1 (WP_012581438.1)	Bacteria;;Firmicutes;Bacilli;Bacillales;Listeriaceae;Listeria;;Listeria monocytogenes	NC_021838_1[335906;338583]|NC_021838_3[2172636;2173963]|CAS-TypeIIA[338712;344582]|CAS-TypeIB[2174161;2181044]	antitoxins|3.1e-05
GCF_000438605-NC_021823.1-246798-248595	Listeria monocytogenes	GCF_000438605	265	NC_021823.1	246798	247139	+	WP_003733767.1	113	-	-8	3.9015	106	NC_021823.1	Type I-B	Type I-A (group F28)	Complete	1	9	743205	2956082	Perfect match	None	Bacteria;;Firmicutes;Bacilli;Bacillales;Listeriaceae;Listeria;;Listeria monocytogenes	NC_021823_3[2955532;2956210]|NC_021823_4[2972636;2976439]|CAS-TypeIB[2964331;2972438]	-
GCF_000438605-NC_021823.1-246798-248595	Listeria monocytogenes	GCF_000438605	266	NC_021823.1	247246	247533	+	WP_012581748.1	95	-	0	6.216	-4	NC_021823.1	Type I-B	Type I-A (group F28)	Complete	1	9	743205	2956082	Perfect match	None	Bacteria;;Firmicutes;Bacilli;Bacillales;Listeriaceae;Listeria;;Listeria monocytogenes	NC_021823_3[2955532;2956210]|NC_021823_4[2972636;2976439]|CAS-TypeIB[2964331;2972438]	-
GCF_000438605-NC_021823.1-246798-248595	Listeria monocytogenes	GCF_000438605	267	NC_021823.1	247530	247736	+	WP_003721866.1	68	AcaHomolog:WP_048571015.1|HTH_3-1-AcrIIA8|46.9	-1.5	5.0187	-8	NC_021823.1	Type I-B	Type I-A (group F28)	Complete	1	9	743205	2956082	Perfect match	None	Bacteria;;Firmicutes;Bacilli;Bacillales;Listeriaceae;Listeria;;Listeria monocytogenes	NC_021823_3[2955532;2956210]|NC_021823_4[2972636;2976439]|CAS-TypeIB[2964331;2972438]	antitoxins|5.4e-06
GCF_000438605-NC_021823.1-246798-248595	Listeria monocytogenes	GCF_000438605	268	NC_021823.1	247729	248244	+	WP_014601793.1	171	-	3	9.1901	54	NC_021823.1	Type I-B	Type I-A (group F28)	Complete	1	9	743205	2956082	Perfect match	None	Bacteria;;Firmicutes;Bacilli;Bacillales;Listeriaceae;Listeria;;Listeria monocytogenes	NC_021823_3[2955532;2956210]|NC_021823_4[2972636;2976439]|CAS-TypeIB[2964331;2972438]	-
GCF_000438605-NC_021823.1-246798-248595	Listeria monocytogenes	GCF_000438605	269	NC_021823.1	248299	248595	+	WP_014601794.1	98	-	-5	4.3	-	NC_021823.1	Type I-B	Type I-A (group F28)	Complete	1	9	743205	2956082	Perfect match	None	Bacteria;;Firmicutes;Bacilli;Bacillales;Listeriaceae;Listeria;;Listeria monocytogenes	NC_021823_3[2955532;2956210]|NC_021823_4[2972636;2976439]|CAS-TypeIB[2964331;2972438]	-
GCF_000438605-NC_021823.1-2875329-2875944	Listeria monocytogenes	GCF_000438605	2820	NC_021823.1	2875329	2875532	+	WP_003722966.1	67	AcaHomolog:WP_031577006.1|HTH_3-1-AcrIIA1|46.2	2.5	9.6928	1	NC_021823.1	Type I-B	Type I-A (group F28)	Complete	1	9	743205	2956082	Perfect match	None	Bacteria;;Firmicutes;Bacilli;Bacillales;Listeriaceae;Listeria;;Listeria monocytogenes	NC_021823_3[2955532;2956210]|NC_021823_4[2972636;2976439]|CAS-TypeIB[2964331;2972438]	antitoxins|3.1e-05
GCF_000438605-NC_021823.1-2875329-2875944	Listeria monocytogenes	GCF_000438605	2821	NC_021823.1	2875534	2875944	+	WP_003722967.1	136	-	5	9.6465	-	NC_021823.1	Type I-B	Type I-A (group F28)	Complete	1	9	743205	2956082	Perfect match	None	Bacteria;;Firmicutes;Bacilli;Bacillales;Listeriaceae;Listeria;;Listeria monocytogenes	NC_021823_3[2955532;2956210]|NC_021823_4[2972636;2976439]|CAS-TypeIB[2964331;2972438]	-
GCF_000441535-NC_021900.1-53970-54840	Streptococcus lutetiensis 033	GCF_000441535	51	NC_021900.1	53970	54167	+	WP_020915996.1	65	AcaHomolog:WP_048571015.1|HTH_3-1-AcrIIA8|54.7	-0.5	5.8108	16	NC_021900.1	Type II-A	Type II-A or II-B (group F27)	Complete	1	10	1354388	1290394	Perfect match	None	Bacteria;;Firmicutes;Bacilli;Lactobacillales;Streptococcaceae;Streptococcus;Streptococcus lutetiensis;Streptococcus lutetiensis 033	NC_021900_1[1289762;1290658]|NC_021900_2[1291266;1291896]|CAS-TypeIIA[1292715;1298695]	antitoxins|3.6e-06
GCF_000441535-NC_021900.1-53970-54840	Streptococcus lutetiensis 033	GCF_000441535	52	NC_021900.1	54184	54384	+	WP_020915997.1	66	-	0	6.2297	3	NC_021900.1	Type II-A	Type II-A or II-B (group F27)	Complete	1	10	1354388	1290394	Perfect match	None	Bacteria;;Firmicutes;Bacilli;Lactobacillales;Streptococcaceae;Streptococcus;Streptococcus lutetiensis;Streptococcus lutetiensis 033	NC_021900_1[1289762;1290658]|NC_021900_2[1291266;1291896]|CAS-TypeIIA[1292715;1298695]	-
GCF_000441535-NC_021900.1-53970-54840	Streptococcus lutetiensis 033	GCF_000441535	53	NC_021900.1	54388	54840	+	WP_043894884.1	150	-	9	10.0422	-	NC_021900.1	Type II-A	Type II-A or II-B (group F27)	Complete	1	10	1354388	1290394	Perfect match	None	Bacteria;;Firmicutes;Bacilli;Lactobacillales;Streptococcaceae;Streptococcus;Streptococcus lutetiensis;Streptococcus lutetiensis 033	NC_021900_1[1289762;1290658]|NC_021900_2[1291266;1291896]|CAS-TypeIIA[1292715;1298695]	-
GCF_000449425-NZ_AVHW01000096.1-135579-136682	Clostridioides difficile CD160	GCF_000449425	110	NZ_AVHW01000096.1	135579	135785	-	WP_044213954.1	68	AcaHomolog:WP_048571015.1|HTH_3-1-AcrIIA8|65.2	-0.5	5.8394	6	NZ_AVHW01000095.1	Type I-B	Type I-A (group F6)	Complete	8	39	100404	103849	Perfect match	None	Bacteria;;Firmicutes;Clostridia;Clostridiales;Peptostreptococcaceae;Clostridioides;Clostridioides difficile;Clostridioides difficile CD160	NZ_AVHW01000095_1[101329;103914]|CAS-TypeIB[104098;112470]	antitoxins|1.6e-07
GCF_000449425-NZ_AVHW01000096.1-135579-136682	Clostridioides difficile CD160	GCF_000449425	111	NZ_AVHW01000096.1	135792	136208	-	WP_021386009.1	138	-	5	9.4706	60	NZ_AVHW01000095.1	Type I-B	Type I-A (group F6)	Complete	8	39	100404	103849	Perfect match	None	Bacteria;;Firmicutes;Clostridia;Clostridiales;Peptostreptococcaceae;Clostridioides;Clostridioides difficile;Clostridioides difficile CD160	NZ_AVHW01000095_1[101329;103914]|CAS-TypeIB[104098;112470]	-
GCF_000449425-NZ_AVHW01000096.1-135579-136682	Clostridioides difficile CD160	GCF_000449425	112	NZ_AVHW01000096.1	136269	136682	-	WP_021386021.1	137	-	0.5	6.9747	-	NZ_AVHW01000095.1	Type I-B	Type I-A (group F6)	Complete	8	39	100404	103849	Perfect match	None	Bacteria;;Firmicutes;Clostridia;Clostridiales;Peptostreptococcaceae;Clostridioides;Clostridioides difficile;Clostridioides difficile CD160	NZ_AVHW01000095_1[101329;103914]|CAS-TypeIB[104098;112470]	-
GCF_000454905-NZ_AUVZ01000011.1-182369-183143	Streptococcus agalactiae SGBS015	GCF_000454905	168	NZ_AUVZ01000011.1	182369	182557	+	WP_000711348.1	62	-	-3	4.39	32	NZ_AUVZ01000011.1	Type II-A	Type II-A (group F35)	Complete	1	1	167109	277042	Perfect match	None	Bacteria;;Firmicutes;Bacilli;Lactobacillales;Streptococcaceae;Streptococcus;Streptococcus agalactiae;Streptococcus agalactiae SGBS015	NZ_AUVZ01000011_1[277006;277965]|CAS-TypeIIA[270932;276905]	-
GCF_000454905-NZ_AUVZ01000011.1-182369-183143	Streptococcus agalactiae SGBS015	GCF_000454905	169	NZ_AUVZ01000011.1	182590	182883	+	WP_000245558.1	97	-	6	10.0662	44	NZ_AUVZ01000011.1	Type II-A	Type II-A (group F35)	Complete	1	1	167109	277042	Perfect match	None	Bacteria;;Firmicutes;Bacilli;Lactobacillales;Streptococcaceae;Streptococcus;Streptococcus agalactiae;Streptococcus agalactiae SGBS015	NZ_AUVZ01000011_1[277006;277965]|CAS-TypeIIA[270932;276905]	-
GCF_000454905-NZ_AUVZ01000011.1-182369-183143	Streptococcus agalactiae SGBS015	GCF_000454905	170	NZ_AUVZ01000011.1	182928	183143	+	WP_000522957.1	71	AcaHomolog:WP_074911965.1|HTH_3-1-AcrIIA1|43.3	1	8.6374	-	NZ_AUVZ01000011.1	Type II-A	Type II-A (group F35)	Complete	1	1	167109	277042	Perfect match	None	Bacteria;;Firmicutes;Bacilli;Lactobacillales;Streptococcaceae;Streptococcus;Streptococcus agalactiae;Streptococcus agalactiae SGBS015	NZ_AUVZ01000011_1[277006;277965]|CAS-TypeIIA[270932;276905]	antitoxins|2.7e-05
GCF_000456145-NZ_KE698882.1-1853476-1854146	Escherichia coli HVH 9 (4-6942539)	GCF_000456145	1936	NZ_KE698882.1	1853476	1853682	-	WP_000983730.1	68	AcaHomolog:WP_005567622.1|HTH_35-3-AcrIF9|55.6	5.5	11.0665	-4	NZ_KE698882.1	Type I-F	Type I-F (group F5)	Complete	2	16	3907383	722673	Perfect match	None	Bacteria;;Proteobacteria;Gammaproteobacteria;Enterobacterales;Enterobacteriaceae;Escherichia;Escherichia coli;Escherichia coli HVH 9 (4-6942539)	NZ_KE698882_2[712237;712684]|NZ_KE698882_3[721744;723332]|CAS-TypeIF[712857;721204]	-
GCF_000456145-NZ_KE698882.1-1853476-1854146	Escherichia coli HVH 9 (4-6942539)	GCF_000456145	1937	NZ_KE698882.1	1853679	1854146	-	WP_000201267.1	155	-	-7.5	4.3094	-	NZ_KE698882.1	Type I-F	Type I-F (group F5)	Complete	2	16	3907383	722673	Perfect match	None	Bacteria;;Proteobacteria;Gammaproteobacteria;Enterobacterales;Enterobacteriaceae;Escherichia;Escherichia coli;Escherichia coli HVH 9 (4-6942539)	NZ_KE698882_2[712237;712684]|NZ_KE698882_3[721744;723332]|CAS-TypeIF[712857;721204]	-
GCF_000471985-NC_022516.1-436487-439354	Streptococcus suis YB51	GCF_000471985	408	NC_022516.1	436487	436687	+	WP_002937001.1	66	AcaHomolog:AcrIIA6-0-REF:638276880_____638275851_24033_24236_||HTH_3|43.5	2	9.0762	69	NC_022516.1	Type II-A	Repeat not recognized	Complete	1	9	1036859	1325359	Perfect match	None	Bacteria;;Firmicutes;Bacilli;Lactobacillales;Streptococcaceae;Streptococcus;Streptococcus suis;Streptococcus suis YB51	NC_022516_3[1324796;1325489]|CAS-TypeIIU[1326593;1331362]	antitoxins|0.0011
GCF_000471985-NC_022516.1-436487-439354	Streptococcus suis YB51	GCF_000471985	409	NC_022516.1	436757	437083	+	WP_013730166.1	108	-	-1.5	5.5551	73	NC_022516.1	Type II-A	Repeat not recognized	Complete	1	9	1036859	1325359	Perfect match	None	Bacteria;;Firmicutes;Bacilli;Lactobacillales;Streptococcaceae;Streptococcus;Streptococcus suis;Streptococcus suis YB51	NC_022516_3[1324796;1325489]|CAS-TypeIIU[1326593;1331362]	-
GCF_000471985-NC_022516.1-436487-439354	Streptococcus suis YB51	GCF_000471985	410	NC_022516.1	437157	437411	+	WP_013730167.1	84	-	1	7.9703	40	NC_022516.1	Type II-A	Repeat not recognized	Complete	1	9	1036859	1325359	Perfect match	None	Bacteria;;Firmicutes;Bacilli;Lactobacillales;Streptococcaceae;Streptococcus;Streptococcus suis;Streptococcus suis YB51	NC_022516_3[1324796;1325489]|CAS-TypeIIU[1326593;1331362]	-
GCF_000471985-NC_022516.1-436487-439354	Streptococcus suis YB51	GCF_000471985	411	NC_022516.1	437452	437700	+	WP_013730168.1	82	-	5	9.8179	146	NC_022516.1	Type II-A	Repeat not recognized	Complete	1	9	1036859	1325359	Perfect match	None	Bacteria;;Firmicutes;Bacilli;Lactobacillales;Streptococcaceae;Streptococcus;Streptococcus suis;Streptococcus suis YB51	NC_022516_3[1324796;1325489]|CAS-TypeIIU[1326593;1331362]	-
GCF_000471985-NC_022516.1-436487-439354	Streptococcus suis YB51	GCF_000471985	412	NC_022516.1	437847	438188	+	WP_013730169.1	113	-	1	7.1664	-1	NC_022516.1	Type II-A	Repeat not recognized	Complete	1	9	1036859	1325359	Perfect match	None	Bacteria;;Firmicutes;Bacilli;Lactobacillales;Streptococcaceae;Streptococcus;Streptococcus suis;Streptococcus suis YB51	NC_022516_3[1324796;1325489]|CAS-TypeIIU[1326593;1331362]	-
GCF_000471985-NC_022516.1-436487-439354	Streptococcus suis YB51	GCF_000471985	413	NC_022516.1	438188	438667	+	WP_013730170.1	159	-	-0.5	6.0362	-1	NC_022516.1	Type II-A	Repeat not recognized	Complete	1	9	1036859	1325359	Perfect match	None	Bacteria;;Firmicutes;Bacilli;Lactobacillales;Streptococcaceae;Streptococcus;Streptococcus suis;Streptococcus suis YB51	NC_022516_3[1324796;1325489]|CAS-TypeIIU[1326593;1331362]	-
GCF_000471985-NC_022516.1-436487-439354	Streptococcus suis YB51	GCF_000471985	414	NC_022516.1	438667	438909	+	WP_024390443.1	80	-	-4.5	4.4354	-20	NC_022516.1	Type II-A	Repeat not recognized	Complete	1	9	1036859	1325359	Perfect match	None	Bacteria;;Firmicutes;Bacilli;Lactobacillales;Streptococcaceae;Streptococcus;Streptococcus suis;Streptococcus suis YB51	NC_022516_3[1324796;1325489]|CAS-TypeIIU[1326593;1331362]	-
GCF_000471985-NC_022516.1-436487-439354	Streptococcus suis YB51	GCF_000471985	415	NC_022516.1	438890	439354	+	WP_013730172.1	154	-	-5	4.6771	-	NC_022516.1	Type II-A	Repeat not recognized	Complete	1	9	1036859	1325359	Perfect match	None	Bacteria;;Firmicutes;Bacilli;Lactobacillales;Streptococcaceae;Streptococcus;Streptococcus suis;Streptococcus suis YB51	NC_022516_3[1324796;1325489]|CAS-TypeIIU[1326593;1331362]	-
GCF_000477875-NZ_KI515704.1-229811-230474	Corynebacterium sp. KPL2004	GCF_000477875	211	NZ_KI515704.1	229811	230272	-	WP_023017727.1	153	-	0	6.4574	-8	NZ_KI515702.1	Type II-C	Repeat not recognized	Complete	1	9	129307	440428	Perfect match	None	Bacteria;;Actinobacteria;Actinobacteria;Corynebacteriales;Corynebacteriaceae;Corynebacterium;;Corynebacterium sp. KPL2004	NA	-
GCF_000477875-NZ_KI515704.1-229811-230474	Corynebacterium sp. KPL2004	GCF_000477875	212	NZ_KI515704.1	230265	230474	-	WP_023017728.1	69	AcaHomolog:WP_048571015.1|HTH_3-1-AcrIIA8|42.4	0.5	6.7158	-	NZ_KI515702.1	Type II-C	Repeat not recognized	Complete	1	9	129307	440428	Perfect match	None	Bacteria;;Actinobacteria;Actinobacteria;Corynebacteriales;Corynebacteriaceae;Corynebacterium;;Corynebacterium sp. KPL2004	NA	antitoxins|6e-06
GCF_000477915-NZ_KI515712.1-1071132-1071795	Corynebacterium sp. KPL1996	GCF_000477915	985	NZ_KI515712.1	1071132	1071593	-	WP_023017727.1	153	-	0	6.4574	-8	NZ_KI515712.1	Type II-C	Repeat not recognized	Complete	1	9	948456	442368	Perfect match	None	Bacteria;;Actinobacteria;Actinobacteria;Corynebacteriales;Corynebacteriaceae;Corynebacterium;;Corynebacterium sp. KPL1996	NA	-
GCF_000477915-NZ_KI515712.1-1071132-1071795	Corynebacterium sp. KPL1996	GCF_000477915	986	NZ_KI515712.1	1071586	1071795	-	WP_023017728.1	69	AcaHomolog:WP_048571015.1|HTH_3-1-AcrIIA8|42.4	0.5	6.7158	-	NZ_KI515712.1	Type II-C	Repeat not recognized	Complete	1	9	948456	442368	Perfect match	None	Bacteria;;Actinobacteria;Actinobacteria;Corynebacteriales;Corynebacteriaceae;Corynebacterium;;Corynebacterium sp. KPL1996	NA	antitoxins|6e-06
GCF_000477975-NZ_KI515719.1-229540-230203	Corynebacterium sp. KPL1986	GCF_000477975	211	NZ_KI515719.1	229540	230001	-	WP_023017727.1	153	-	0	6.4574	-8	NZ_KI515719.1	Type II-C	Repeat not recognized	Complete	1	6	951781	2165546	Perfect match	None	Bacteria;;Actinobacteria;Actinobacteria;Corynebacteriales;Corynebacteriaceae;Corynebacterium;;Corynebacterium sp. KPL1986	NA	-
GCF_000477975-NZ_KI515719.1-229540-230203	Corynebacterium sp. KPL1986	GCF_000477975	212	NZ_KI515719.1	229994	230203	-	WP_023017728.1	69	AcaHomolog:WP_048571015.1|HTH_3-1-AcrIIA8|42.4	0.5	6.7158	-	NZ_KI515719.1	Type II-C	Repeat not recognized	Complete	1	6	951781	2165546	Perfect match	None	Bacteria;;Actinobacteria;Actinobacteria;Corynebacteriales;Corynebacteriaceae;Corynebacterium;;Corynebacterium sp. KPL1986	NA	antitoxins|6e-06
GCF_000480495-NZ_KI518716.1-1036471-1037048	Pseudomonas aeruginosa C23	GCF_000480495	952	NZ_KI518716.1	1036471	1036677	-	WP_003093358.1	68	AcaHomolog:WP_031577006.1|HTH_3-1-AcrIIA1|50.0	0	6.3079	-4	NZ_KI518716.1	Type I-F	Type I-F (group F5)	Complete	2	18	2956443	3202036	Perfect match	None	Bacteria;;Proteobacteria;Gammaproteobacteria;Pseudomonadales;Pseudomonadaceae;Pseudomonas;Pseudomonas aeruginosa;Pseudomonas aeruginosa C23	NZ_KI518716_2[1640844;1641592]|NZ_KI518716_4[3200987;3202153]|NZ_KI518716_5[3211019;3211586]|CAS-TypeIF[3202278;3210767]	antitoxins|0.0017
GCF_000480495-NZ_KI518716.1-1036471-1037048	Pseudomonas aeruginosa C23	GCF_000480495	953	NZ_KI518716.1	1036674	1037048	-	WP_009313341.1	124	-	6	10.3087	-	NZ_KI518716.1	Type I-F	Type I-F (group F5)	Complete	2	18	2956443	3202036	Perfect match	None	Bacteria;;Proteobacteria;Gammaproteobacteria;Pseudomonadales;Pseudomonadaceae;Pseudomonas;Pseudomonas aeruginosa;Pseudomonas aeruginosa C23	NZ_KI518716_2[1640844;1641592]|NZ_KI518716_4[3200987;3202153]|NZ_KI518716_5[3211019;3211586]|CAS-TypeIF[3202278;3210767]	-
GCF_000480515-NZ_KI518719.1-1045805-1046382	Pseudomonas aeruginosa C20	GCF_000480515	952	NZ_KI518719.1	1045805	1046011	-	WP_003093358.1	68	AcaHomolog:WP_031577006.1|HTH_3-1-AcrIIA1|50.0	0	6.3079	-4	NZ_KI518719.1	Type I-F	Type I-F (group F5)	Complete	2	18	2965942	3211526	Perfect match	None	Bacteria;;Proteobacteria;Gammaproteobacteria;Pseudomonadales;Pseudomonadaceae;Pseudomonas;Pseudomonas aeruginosa;Pseudomonas aeruginosa C20	NZ_KI518719_2[1649984;1650732]|NZ_KI518719_4[3210477;3211643]|NZ_KI518719_5[3220509;3221076]|CAS-TypeIF[3211768;3220257]	antitoxins|0.0017
GCF_000480515-NZ_KI518719.1-1045805-1046382	Pseudomonas aeruginosa C20	GCF_000480515	953	NZ_KI518719.1	1046008	1046382	-	WP_009313341.1	124	-	6	10.3087	-	NZ_KI518719.1	Type I-F	Type I-F (group F5)	Complete	2	18	2965942	3211526	Perfect match	None	Bacteria;;Proteobacteria;Gammaproteobacteria;Pseudomonadales;Pseudomonadaceae;Pseudomonas;Pseudomonas aeruginosa;Pseudomonas aeruginosa C20	NZ_KI518719_2[1649984;1650732]|NZ_KI518719_4[3210477;3211643]|NZ_KI518719_5[3220509;3221076]|CAS-TypeIF[3211768;3220257]	-
GCF_000480905-NZ_KI518869.1-846629-847851	Pseudomonas aeruginosa BL12	GCF_000480905	778	NZ_KI518869.1	846629	847033	+	WP_063830132.1	134	-	0.5	6.7274	110	NZ_KI518870.1	Type I-E	Type I-E or II-B (group F18)	Complete	2	10	857529	622485	Perfect match	AcrIF4 (WP_016068584.1), AcrIE3 (WP_022580027.1)	Bacteria;;Proteobacteria;Gammaproteobacteria;Pseudomonadales;Pseudomonadaceae;Pseudomonas;Pseudomonas aeruginosa;Pseudomonas aeruginosa BL12	NZ_KI518870_1[611789;612732]|NZ_KI518870_2[621967;622606]|CAS-TypeIE[612797;621182]	-
GCF_000480905-NZ_KI518869.1-846629-847851	Pseudomonas aeruginosa BL12	GCF_000480905	779	NZ_KI518869.1	847144	847341	+	WP_022580027.1	65	AcrHomolog:AcrIE3|96.8	-12	3.7617	-4	NZ_KI518870.1	Type I-E	Type I-E or II-B (group F18)	Complete	2	10	857529	622485	Perfect match	AcrIF4 (WP_016068584.1), AcrIE3 (WP_022580027.1)	Bacteria;;Proteobacteria;Gammaproteobacteria;Pseudomonadales;Pseudomonadaceae;Pseudomonas;Pseudomonas aeruginosa;Pseudomonas aeruginosa BL12	NZ_KI518870_1[611789;612732]|NZ_KI518870_2[621967;622606]|CAS-TypeIE[612797;621182]	-
GCF_000480905-NZ_KI518869.1-846629-847851	Pseudomonas aeruginosa BL12	GCF_000480905	780	NZ_KI518869.1	847338	847640	+	WP_016068584.1	100	AcrHomolog:AcrIF4|100.0	-2.5	5.0978	-38	NZ_KI518870.1	Type I-E	Type I-E or II-B (group F18)	Complete	2	10	857529	622485	Perfect match	AcrIF4 (WP_016068584.1), AcrIE3 (WP_022580027.1)	Bacteria;;Proteobacteria;Gammaproteobacteria;Pseudomonadales;Pseudomonadaceae;Pseudomonas;Pseudomonas aeruginosa;Pseudomonas aeruginosa BL12	NZ_KI518870_1[611789;612732]|NZ_KI518870_2[621967;622606]|CAS-TypeIE[612797;621182]	-
GCF_000480905-NZ_KI518869.1-846629-847851	Pseudomonas aeruginosa BL12	GCF_000480905	781	NZ_KI518869.1	847603	847851	+	WP_031632011.1	82	AcaHomolog:AcrIE3-0-REF:Gammaproteobacteria_gi_553776604-225119-253761_17620_17871_-|HTH_8|100.0	4.5	9.8006	-	NZ_KI518870.1	Type I-E	Type I-E or II-B (group F18)	Complete	2	10	857529	622485	Perfect match	AcrIF4 (WP_016068584.1), AcrIE3 (WP_022580027.1)	Bacteria;;Proteobacteria;Gammaproteobacteria;Pseudomonadales;Pseudomonadaceae;Pseudomonas;Pseudomonas aeruginosa;Pseudomonas aeruginosa BL12	NZ_KI518870_1[611789;612732]|NZ_KI518870_2[621967;622606]|CAS-TypeIE[612797;621182]	-
GCF_000492215-NZ_KI535358.1-2267013-2267692	Klebsiella pneumoniae BIDMC 40	GCF_000492215	2308	NZ_KI535358.1	2267013	2267234	-	WP_023280558.1	73	AcaHomolog:WP_005567622.1|HTH_35-3-AcrIF9|57.1	4.5	9.7623	-4	NZ_KI535358.1	Type I-E	Type I-E (group F2)	Complete	1	6	1303036	1949055	..............................g.	None	Bacteria;;Proteobacteria;Gammaproteobacteria;Enterobacterales;Enterobacteriaceae;Klebsiella;Klebsiella pneumoniae;Klebsiella pneumoniae BIDMC 40	NZ_KI535358_1[1948724;1950947]|CAS-TypeIE[1951044;1959064]	-
GCF_000492215-NZ_KI535358.1-2267013-2267692	Klebsiella pneumoniae BIDMC 40	GCF_000492215	2309	NZ_KI535358.1	2267231	2267692	-	WP_023280559.1	153	-	-7.5	4.3202	-	NZ_KI535358.1	Type I-E	Type I-E (group F2)	Complete	1	6	1303036	1949055	..............................g.	None	Bacteria;;Proteobacteria;Gammaproteobacteria;Enterobacterales;Enterobacteriaceae;Klebsiella;Klebsiella pneumoniae;Klebsiella pneumoniae BIDMC 40	NZ_KI535358_1[1948724;1950947]|CAS-TypeIE[1951044;1959064]	-
GCF_000496455-NZ_CP013993.1-927656-928313	Pseudomonas aeruginosa DHS01	GCF_000496455	862	NZ_CP013993.1	927656	928084	-	WP_003124172.1	142	AcaHomolog:WP_058129004.1|HTH_37-0-AcrIF4|47.2	-5.5	4.6562	46	NZ_CP013993.1	Type I-E	Type I-E or II-B (group F18)	Complete	1	5	1105891	4601255	..ct............................	AcrIE1 (WP_003158159.1), AcrIF3 (WP_015649655.1), AcrIF3 (WP_003158160.1), AcrIF12 (WP_003158163.1)	Bacteria;;Proteobacteria;Gammaproteobacteria;Pseudomonadales;Pseudomonadaceae;Pseudomonas;Pseudomonas aeruginosa;Pseudomonas aeruginosa DHS01	NZ_CP013993_3[4600982;4601743]|NZ_CP013993_4[4610976;4611493]|CAS-TypeIE[4601808;4610193]	antitoxins|4.2e-14
GCF_000496455-NZ_CP013993.1-927656-928313	Pseudomonas aeruginosa DHS01	GCF_000496455	863	NZ_CP013993.1	928131	928313	-	WP_003098540.1	60	-	8	11.0775	-	NZ_CP013993.1	Type I-E	Type I-E or II-B (group F18)	Complete	1	5	1105891	4601255	..ct............................	AcrIE1 (WP_003158159.1), AcrIF3 (WP_015649655.1), AcrIF3 (WP_003158160.1), AcrIF12 (WP_003158163.1)	Bacteria;;Proteobacteria;Gammaproteobacteria;Pseudomonadales;Pseudomonadaceae;Pseudomonas;Pseudomonas aeruginosa;Pseudomonas aeruginosa DHS01	NZ_CP013993_3[4600982;4601743]|NZ_CP013993_4[4610976;4611493]|CAS-TypeIE[4601808;4610193]	toxins|6.4e-47
GCF_000496455-NZ_CP013993.1-1025535-1026112	Pseudomonas aeruginosa DHS01	GCF_000496455	954	NZ_CP013993.1	1025535	1025741	-	WP_003093358.1	68	AcaHomolog:WP_031577006.1|HTH_3-1-AcrIIA1|50.0	0	6.3079	-4	NZ_CP013993.1	Type I-E	Type I-E or II-B (group F18)	Complete	1	5	1105891	4601255	..ct............................	AcrIE1 (WP_003158159.1), AcrIF3 (WP_015649655.1), AcrIF3 (WP_003158160.1), AcrIF12 (WP_003158163.1)	Bacteria;;Proteobacteria;Gammaproteobacteria;Pseudomonadales;Pseudomonadaceae;Pseudomonas;Pseudomonas aeruginosa;Pseudomonas aeruginosa DHS01	NZ_CP013993_3[4600982;4601743]|NZ_CP013993_4[4610976;4611493]|CAS-TypeIE[4601808;4610193]	antitoxins|0.0017
GCF_000496455-NZ_CP013993.1-1025535-1026112	Pseudomonas aeruginosa DHS01	GCF_000496455	955	NZ_CP013993.1	1025738	1026112	-	WP_003105252.1	124	-	6	10.3087	-	NZ_CP013993.1	Type I-E	Type I-E or II-B (group F18)	Complete	1	5	1105891	4601255	..ct............................	AcrIE1 (WP_003158159.1), AcrIF3 (WP_015649655.1), AcrIF3 (WP_003158160.1), AcrIF12 (WP_003158163.1)	Bacteria;;Proteobacteria;Gammaproteobacteria;Pseudomonadales;Pseudomonadaceae;Pseudomonas;Pseudomonas aeruginosa;Pseudomonas aeruginosa DHS01	NZ_CP013993_3[4600982;4601743]|NZ_CP013993_4[4610976;4611493]|CAS-TypeIE[4601808;4610193]	-
GCF_000496455-NZ_CP013993.1-1121506-1122725	Pseudomonas aeruginosa DHS01	GCF_000496455	1055	NZ_CP013993.1	1121506	1121727	-	WP_031636954.1	73	AcaHomolog:AcrIF3-0-WP_031636954.1|HTH_8|100.0	2.5	8.8839	-4	NZ_CP013993.1	Type I-E	Type I-E or II-B (group F18)	Complete	1	5	1105891	4601255	..ct............................	AcrIE1 (WP_003158159.1), AcrIF3 (WP_015649655.1), AcrIF3 (WP_003158160.1), AcrIF12 (WP_003158163.1)	Bacteria;;Proteobacteria;Gammaproteobacteria;Pseudomonadales;Pseudomonadaceae;Pseudomonas;Pseudomonas aeruginosa;Pseudomonas aeruginosa DHS01	NZ_CP013993_3[4600982;4601743]|NZ_CP013993_4[4610976;4611493]|CAS-TypeIE[4601808;4610193]	-
GCF_000496455-NZ_CP013993.1-1121506-1122725	Pseudomonas aeruginosa DHS01	GCF_000496455	1056	NZ_CP013993.1	1121724	1122146	-	WP_015649655.1	140	AcrHomolog:AcrIF3|95.0	-8.5	4.4483	111	NZ_CP013993.1	Type I-E	Type I-E or II-B (group F18)	Complete	1	5	1105891	4601255	..ct............................	AcrIE1 (WP_003158159.1), AcrIF3 (WP_015649655.1), AcrIF3 (WP_003158160.1), AcrIF12 (WP_003158163.1)	Bacteria;;Proteobacteria;Gammaproteobacteria;Pseudomonadales;Pseudomonadaceae;Pseudomonas;Pseudomonas aeruginosa;Pseudomonas aeruginosa DHS01	NZ_CP013993_3[4600982;4601743]|NZ_CP013993_4[4610976;4611493]|CAS-TypeIE[4601808;4610193]	-
GCF_000496455-NZ_CP013993.1-1121506-1122725	Pseudomonas aeruginosa DHS01	GCF_000496455	1057	NZ_CP013993.1	1122258	1122725	-	WP_015649656.1	155	-	-1.5	5.6864	-	NZ_CP013993.1	Type I-E	Type I-E or II-B (group F18)	Complete	1	5	1105891	4601255	..ct............................	AcrIE1 (WP_003158159.1), AcrIF3 (WP_015649655.1), AcrIF3 (WP_003158160.1), AcrIF12 (WP_003158163.1)	Bacteria;;Proteobacteria;Gammaproteobacteria;Pseudomonadales;Pseudomonadaceae;Pseudomonas;Pseudomonas aeruginosa;Pseudomonas aeruginosa DHS01	NZ_CP013993_3[4600982;4601743]|NZ_CP013993_4[4610976;4611493]|CAS-TypeIE[4601808;4610193]	-
GCF_000496535-NZ_AXSW01000001.1-140212-141370	Streptococcus mutans PKUSS-HG01	GCF_000496535	120	NZ_AXSW01000001.1	140212	140733	+	WP_023470510.1	173	-	7	9.7362	-1	NZ_AXSW01000009.1	Type I-E	Repeat not recognized	Complete	2	1	7374	115768	Perfect match	None	Bacteria;;Firmicutes;Bacilli;Lactobacillales;Streptococcaceae;Streptococcus;Streptococcus mutans;Streptococcus mutans PKUSS-HG01	NA	-
GCF_000496535-NZ_AXSW01000001.1-140212-141370	Streptococcus mutans PKUSS-HG01	GCF_000496535	121	NZ_AXSW01000001.1	140733	141179	+	WP_002267098.1	148	-	7	9.5767	-4	NZ_AXSW01000009.1	Type I-E	Repeat not recognized	Complete	2	1	7374	115768	Perfect match	None	Bacteria;;Firmicutes;Bacilli;Lactobacillales;Streptococcaceae;Streptococcus;Streptococcus mutans;Streptococcus mutans PKUSS-HG01	NA	-
GCF_000496535-NZ_AXSW01000001.1-140212-141370	Streptococcus mutans PKUSS-HG01	GCF_000496535	122	NZ_AXSW01000001.1	141176	141370	+	WP_002267099.1	64	AcaHomolog:WP_048571015.1|HTH_3-1-AcrIIA8|42.9	1	7.792	403	NZ_AXSW01000009.1	Type I-E	Repeat not recognized	Complete	2	1	7374	115768	Perfect match	None	Bacteria;;Firmicutes;Bacilli;Lactobacillales;Streptococcaceae;Streptococcus;Streptococcus mutans;Streptococcus mutans PKUSS-HG01	NA	antitoxins|1e-05
GCF_000503175-NZ_AYON01000160.1-68834-70053	Pseudomonas aeruginosa DHS29	GCF_000503175	79	NZ_AYON01000160.1	68834	69301	+	WP_015649656.1	155	-	-1.5	5.6864	111	NZ_AYON01000040.1	Type I-E	Type I-E or II-B (group F18)	Complete	2	7	73849	18519	Perfect match	AcrIE1 (WP_003158159.1), AcrIF3 (WP_015649655.1), AcrIF3 (WP_003158160.1), AcrIF12 (WP_003158163.1)	Bacteria;;Proteobacteria;Gammaproteobacteria;Pseudomonadales;Pseudomonadaceae;Pseudomonas;Pseudomonas aeruginosa;Pseudomonas aeruginosa DHS29	NZ_AYON01000040_1[8373;8890]|NZ_AYON01000040_2[18123;18884]|CAS-TypeIE[12348;18058]|CAS[9673;18058]	-
GCF_000503175-NZ_AYON01000160.1-68834-70053	Pseudomonas aeruginosa DHS29	GCF_000503175	80	NZ_AYON01000160.1	69413	69835	+	WP_015649655.1	140	AcrHomolog:AcrIF3|95.0	-8.5	4.4483	-4	NZ_AYON01000040.1	Type I-E	Type I-E or II-B (group F18)	Complete	2	7	73849	18519	Perfect match	AcrIE1 (WP_003158159.1), AcrIF3 (WP_015649655.1), AcrIF3 (WP_003158160.1), AcrIF12 (WP_003158163.1)	Bacteria;;Proteobacteria;Gammaproteobacteria;Pseudomonadales;Pseudomonadaceae;Pseudomonas;Pseudomonas aeruginosa;Pseudomonas aeruginosa DHS29	NZ_AYON01000040_1[8373;8890]|NZ_AYON01000040_2[18123;18884]|CAS-TypeIE[12348;18058]|CAS[9673;18058]	-
GCF_000503175-NZ_AYON01000160.1-68834-70053	Pseudomonas aeruginosa DHS29	GCF_000503175	81	NZ_AYON01000160.1	69832	70053	+	WP_031636954.1	73	AcaHomolog:AcrIF3-0-WP_031636954.1|HTH_8|100.0	2.5	8.8839	-	NZ_AYON01000040.1	Type I-E	Type I-E or II-B (group F18)	Complete	2	7	73849	18519	Perfect match	AcrIE1 (WP_003158159.1), AcrIF3 (WP_015649655.1), AcrIF3 (WP_003158160.1), AcrIF12 (WP_003158163.1)	Bacteria;;Proteobacteria;Gammaproteobacteria;Pseudomonadales;Pseudomonadaceae;Pseudomonas;Pseudomonas aeruginosa;Pseudomonas aeruginosa DHS29	NZ_AYON01000040_1[8373;8890]|NZ_AYON01000040_2[18123;18884]|CAS-TypeIE[12348;18058]|CAS[9673;18058]	-
GCF_000505545-NZ_AYTB01000002.1-133328-133979	Kurthia huakuii LAM0618	GCF_000505545	112	NZ_AYTB01000002.1	133328	133525	+	WP_029497727.1	65	AcaHomolog:WP_048571015.1|HTH_3-1-AcrIIA8|49.2	0	6.3085	73	NZ_AYTB01000013.1	Type II-A	Repeat not recognized	Complete	3	15	259632	95017	Perfect match	None	Bacteria;;Firmicutes;Bacilli;Bacillales;Planococcaceae;Kurthia;Kurthia huakuii;Kurthia huakuii LAM0618	NZ_AYTB01000013_1[12221;12768]|NZ_AYTB01000013_3[55365;56751]|NZ_AYTB01000013_4[94062;95347]|CAS-TypeIIU[88007;93175]	antitoxins|0.0016
GCF_000505545-NZ_AYTB01000002.1-133328-133979	Kurthia huakuii LAM0618	GCF_000505545	113	NZ_AYTB01000002.1	133599	133979	+	WP_029497728.1	126	-	4	9.7132	532	NZ_AYTB01000013.1	Type II-A	Repeat not recognized	Complete	3	15	259632	95017	Perfect match	None	Bacteria;;Firmicutes;Bacilli;Bacillales;Planococcaceae;Kurthia;Kurthia huakuii;Kurthia huakuii LAM0618	NZ_AYTB01000013_1[12221;12768]|NZ_AYTB01000013_3[55365;56751]|NZ_AYTB01000013_4[94062;95347]|CAS-TypeIIU[88007;93175]	-
GCF_000510305-NC_023149.1-944491-945068	Pseudomonas aeruginosa SCV20265	GCF_000510305	865	NC_023149.1	944491	944697	-	WP_003093358.1	68	AcaHomolog:WP_031577006.1|HTH_3-1-AcrIIA1|50.0	0	6.3079	-4	NC_023149.1	Type I-F	Type I-F (group F5)	Complete	4	3	1420211	3045405	............................cg..	AcrIE1 (WP_003158159.1), AcrIF3 (WP_003158160.1), AcrIF12 (WP_003158163.1), AcrIF7 (WP_034032646.1)	Bacteria;;Proteobacteria;Gammaproteobacteria;Pseudomonadales;Pseudomonadaceae;Pseudomonas;Pseudomonas aeruginosa;Pseudomonas aeruginosa SCV20265	NC_023149_2[1553838;1554585]|NC_023149_4[3032547;3032815]|NC_023149_6[3042757;3043983]|CAS-TypeIF[3034357;3042496]	antitoxins|0.0017
GCF_000510305-NC_023149.1-944491-945068	Pseudomonas aeruginosa SCV20265	GCF_000510305	866	NC_023149.1	944694	945068	-	WP_003118224.1	124	-	6	10.3087	-	NC_023149.1	Type I-F	Type I-F (group F5)	Complete	4	3	1420211	3045405	............................cg..	AcrIE1 (WP_003158159.1), AcrIF3 (WP_003158160.1), AcrIF12 (WP_003158163.1), AcrIF7 (WP_034032646.1)	Bacteria;;Proteobacteria;Gammaproteobacteria;Pseudomonadales;Pseudomonadaceae;Pseudomonas;Pseudomonas aeruginosa;Pseudomonas aeruginosa SCV20265	NC_023149_2[1553838;1554585]|NC_023149_4[3032547;3032815]|NC_023149_6[3042757;3043983]|CAS-TypeIF[3034357;3042496]	-
GCF_000510645-NZ_KI783301.1-691641-692259	Thermicanus aegyptius DSM 12793	GCF_000510645	635	NZ_KI783301.1	691641	691853	+	WP_028986556.1	70	AcaHomolog:WP_031577006.1|HTH_3-1-AcrIIA1|46.3	-1	5.1617	-11	NZ_KI783301.1	Type I-C	Type I-C or III-B (group F37)	Complete	2	4	101069	389127	Perfect match	None	Bacteria;;Firmicutes;Bacilli;Bacillales;Bacillales Family X. Incertae Sedis;Thermicanus;Thermicanus aegyptius;Thermicanus aegyptius DSM 12793	NZ_KI783301_1[294710;300664]|NZ_KI783301_2[388873;390782]|NZ_KI783301_3[2407388;2409461]|NZ_KI783301_4[2418030;2420489]|NZ_KI783301_5[2525875;2529462]|CAS-TypeIA[286409;294459]|CAS-TypeIC[380869;388635]|CAS-TypeIB[2409676;2421699]|CAS-TypeIB[2529793;2536831]	antitoxins|0.00059
GCF_000510645-NZ_KI783301.1-691641-692259	Thermicanus aegyptius DSM 12793	GCF_000510645	636	NZ_KI783301.1	691843	692259	+	WP_005585013.1	138	-	8	10.172	990	NZ_KI783301.1	Type I-C	Type I-C or III-B (group F37)	Complete	2	4	101069	389127	Perfect match	None	Bacteria;;Firmicutes;Bacilli;Bacillales;Bacillales Family X. Incertae Sedis;Thermicanus;Thermicanus aegyptius;Thermicanus aegyptius DSM 12793	NZ_KI783301_1[294710;300664]|NZ_KI783301_2[388873;390782]|NZ_KI783301_3[2407388;2409461]|NZ_KI783301_4[2418030;2420489]|NZ_KI783301_5[2525875;2529462]|CAS-TypeIA[286409;294459]|CAS-TypeIC[380869;388635]|CAS-TypeIB[2409676;2421699]|CAS-TypeIB[2529793;2536831]	-
GCF_000515275-NZ_KI911560.1-168541-169107	Methylophilus sp. 5	GCF_000515275	142	NZ_KI911560.1	168541	168819	-	WP_029146687.1	92	AcaHomolog:AcrIF5-1-WP_046602268.1|HTH_3|46.1	3	10.0826	9	NZ_KI911560.1	Type II-C	Repeat not recognized	Complete	1	11	1218836	1235761	Perfect match	None	Bacteria;;Proteobacteria;Betaproteobacteria;Nitrosomonadales;Methylophilaceae;Methylophilus;;Methylophilus sp. 5	NZ_KI911560_1[1235054;1236765]|CAS-TypeIIU[1230359;1234990]	antitoxins|1.7e-20
GCF_000515275-NZ_KI911560.1-168541-169107	Methylophilus sp. 5	GCF_000515275	143	NZ_KI911560.1	168829	169107	-	WP_029146688.1	92	-	3.5	8.6287	-	NZ_KI911560.1	Type II-C	Repeat not recognized	Complete	1	11	1218836	1235761	Perfect match	None	Bacteria;;Proteobacteria;Betaproteobacteria;Nitrosomonadales;Methylophilaceae;Methylophilus;;Methylophilus sp. 5	NZ_KI911560_1[1235054;1236765]|CAS-TypeIIU[1230359;1234990]	toxins|6.1e-35
GCF_000518745-NZ_JAEE01000001.1-776038-776689	Phaseolibacter flectens ATCC 12775	GCF_000518745	657	NZ_JAEE01000001.1	776038	776331	+	WP_051434060.1	97	-	0	6.4731	-8	NZ_JAEE01000010.1	Type I-F	Type I-F (group F5)	Complete	1	7	788427	11865	Perfect match	None	Bacteria;;Proteobacteria;Gammaproteobacteria;Enterobacterales;Erwiniaceae;Phaseolibacter;Phaseolibacter flectens;Phaseolibacter flectens ATCC 12775	NZ_JAEE01000010_1[11477;12524]|CAS-TypeIF[12701;20946]	-
GCF_000518745-NZ_JAEE01000001.1-776038-776689	Phaseolibacter flectens ATCC 12775	GCF_000518745	658	NZ_JAEE01000001.1	776324	776689	+	WP_036985669.1	121	AcaHomolog:AcrIF10-0-WP_074821379.1|DUF1870|58.5	-3	4.9506	-	NZ_JAEE01000010.1	Type I-F	Type I-F (group F5)	Complete	1	7	788427	11865	Perfect match	None	Bacteria;;Proteobacteria;Gammaproteobacteria;Enterobacterales;Erwiniaceae;Phaseolibacter;Phaseolibacter flectens;Phaseolibacter flectens ATCC 12775	NZ_JAEE01000010_1[11477;12524]|CAS-TypeIF[12701;20946]	-
GCF_000520295-NZ_KI914477.1-209644-210221	Pseudomonas aeruginosa BWHPSA045	GCF_000520295	200	NZ_KI914477.1	209644	209850	-	WP_003093358.1	68	AcaHomolog:WP_031577006.1|HTH_3-1-AcrIIA1|50.0	0	6.3079	-4	NZ_KI914476.1	Type I-E	Type I-E or II-B (group F18)	Complete	1	5	290000	2114945	..ct............................	AcrIE1 (WP_003158159.1), AcrIF3 (WP_015649655.1), AcrIF3 (WP_003158160.1), AcrIF12 (WP_003158163.1)	Bacteria;;Proteobacteria;Gammaproteobacteria;Pseudomonadales;Pseudomonadaceae;Pseudomonas;Pseudomonas aeruginosa;Pseudomonas aeruginosa BWHPSA045	NZ_KI914476_1[2114672;2115189]|NZ_KI914476_3[2124861;2125378]|CAS-TypeIE[2115693;2124078]	antitoxins|0.0017
GCF_000520295-NZ_KI914477.1-209644-210221	Pseudomonas aeruginosa BWHPSA045	GCF_000520295	201	NZ_KI914477.1	209847	210221	-	WP_003105252.1	124	-	6	10.3087	-	NZ_KI914476.1	Type I-E	Type I-E or II-B (group F18)	Complete	1	5	290000	2114945	..ct............................	AcrIE1 (WP_003158159.1), AcrIF3 (WP_015649655.1), AcrIF3 (WP_003158160.1), AcrIF12 (WP_003158163.1)	Bacteria;;Proteobacteria;Gammaproteobacteria;Pseudomonadales;Pseudomonadaceae;Pseudomonas;Pseudomonas aeruginosa;Pseudomonas aeruginosa BWHPSA045	NZ_KI914476_1[2114672;2115189]|NZ_KI914476_3[2124861;2125378]|CAS-TypeIE[2115693;2124078]	-
GCF_000520295-NZ_KI914477.1-305615-306834	Pseudomonas aeruginosa BWHPSA045	GCF_000520295	301	NZ_KI914477.1	305615	305836	-	WP_031636954.1	73	AcaHomolog:AcrIF3-0-WP_031636954.1|HTH_8|100.0	2.5	8.8839	-4	NZ_KI914476.1	Type I-E	Type I-E or II-B (group F18)	Complete	1	5	290000	2114945	..ct............................	AcrIE1 (WP_003158159.1), AcrIF3 (WP_015649655.1), AcrIF3 (WP_003158160.1), AcrIF12 (WP_003158163.1)	Bacteria;;Proteobacteria;Gammaproteobacteria;Pseudomonadales;Pseudomonadaceae;Pseudomonas;Pseudomonas aeruginosa;Pseudomonas aeruginosa BWHPSA045	NZ_KI914476_1[2114672;2115189]|NZ_KI914476_3[2124861;2125378]|CAS-TypeIE[2115693;2124078]	-
GCF_000520295-NZ_KI914477.1-305615-306834	Pseudomonas aeruginosa BWHPSA045	GCF_000520295	302	NZ_KI914477.1	305833	306255	-	WP_015649655.1	140	AcrHomolog:AcrIF3|95.0	-8.5	4.4483	111	NZ_KI914476.1	Type I-E	Type I-E or II-B (group F18)	Complete	1	5	290000	2114945	..ct............................	AcrIE1 (WP_003158159.1), AcrIF3 (WP_015649655.1), AcrIF3 (WP_003158160.1), AcrIF12 (WP_003158163.1)	Bacteria;;Proteobacteria;Gammaproteobacteria;Pseudomonadales;Pseudomonadaceae;Pseudomonas;Pseudomonas aeruginosa;Pseudomonas aeruginosa BWHPSA045	NZ_KI914476_1[2114672;2115189]|NZ_KI914476_3[2124861;2125378]|CAS-TypeIE[2115693;2124078]	-
GCF_000520295-NZ_KI914477.1-305615-306834	Pseudomonas aeruginosa BWHPSA045	GCF_000520295	303	NZ_KI914477.1	306367	306834	-	WP_015649656.1	155	-	-1.5	5.6864	-	NZ_KI914476.1	Type I-E	Type I-E or II-B (group F18)	Complete	1	5	290000	2114945	..ct............................	AcrIE1 (WP_003158159.1), AcrIF3 (WP_015649655.1), AcrIF3 (WP_003158160.1), AcrIF12 (WP_003158163.1)	Bacteria;;Proteobacteria;Gammaproteobacteria;Pseudomonadales;Pseudomonadaceae;Pseudomonas;Pseudomonas aeruginosa;Pseudomonas aeruginosa BWHPSA045	NZ_KI914476_1[2114672;2115189]|NZ_KI914476_3[2124861;2125378]|CAS-TypeIE[2115693;2124078]	-
GCF_000520435-NZ_KI914540.1-732128-732705	Pseudomonas aeruginosa BWHPSA038	GCF_000520435	676	NZ_KI914540.1	732128	732334	-	WP_003093358.1	68	AcaHomolog:WP_031577006.1|HTH_3-1-AcrIIA1|50.0	0	6.3079	-4	NZ_KI914540.1	Type I-F	Type I-F (group F5)	Complete	1	17	5138683	2607873	Perfect match	AcrIE1 (WP_003158159.1), AcrIF3 (WP_031635407.1), AcrIF12 (WP_003158163.1)	Bacteria;;Proteobacteria;Gammaproteobacteria;Pseudomonadales;Pseudomonadaceae;Pseudomonas;Pseudomonas aeruginosa;Pseudomonas aeruginosa BWHPSA038	NZ_KI914540_2[2606884;2608112]|NZ_KI914540_3[2616636;2617023]|CAS-TypeIF[2608236;2616375]	antitoxins|0.0017
GCF_000520435-NZ_KI914540.1-732128-732705	Pseudomonas aeruginosa BWHPSA038	GCF_000520435	677	NZ_KI914540.1	732331	732705	-	WP_003093356.1	124	-	6	10.3087	-	NZ_KI914540.1	Type I-F	Type I-F (group F5)	Complete	1	17	5138683	2607873	Perfect match	AcrIE1 (WP_003158159.1), AcrIF3 (WP_031635407.1), AcrIF12 (WP_003158163.1)	Bacteria;;Proteobacteria;Gammaproteobacteria;Pseudomonadales;Pseudomonadaceae;Pseudomonas;Pseudomonas aeruginosa;Pseudomonas aeruginosa BWHPSA038	NZ_KI914540_2[2606884;2608112]|NZ_KI914540_3[2616636;2617023]|CAS-TypeIF[2608236;2616375]	-
GCF_000521745-NZ_CP006955.1-227658-228553	Bibersteinia trehalosi USDA-ARS-USMARC-189	GCF_000521745	224	NZ_CP006955.1	227658	227951	-	WP_025289928.1	97	-	2	9.2017	82	NZ_CP006955.1	Type II-C	Repeat not recognized	Complete	4	12	1057575	1612492	Perfect match	None	Bacteria;;Proteobacteria;Gammaproteobacteria;Pasteurellales;Pasteurellaceae;Bibersteinia;Bibersteinia trehalosi;Bibersteinia trehalosi USDA-ARS-USMARC-189	NZ_CP006955_1[887858;889086]|NZ_CP006955_2[898104;900135]|NZ_CP006955_3[1505706;1506137]|NZ_CP006955_4[1611730;1612755]|CAS-TypeIC[889287;897923]|CAS-TypeIIU[1607051;1611471]	-
GCF_000521745-NZ_CP006955.1-227658-228553	Bibersteinia trehalosi USDA-ARS-USMARC-189	GCF_000521745	225	NZ_CP006955.1	228034	228276	-	WP_038443013.1	80	AcaHomolog:AcrIIC1-0-7000000673_____SRS017025_Baylor_scaffold_20486_9811_10044_-|HTH_19|55.1	3	9.0813	-8	NZ_CP006955.1	Type II-C	Repeat not recognized	Complete	4	12	1057575	1612492	Perfect match	None	Bacteria;;Proteobacteria;Gammaproteobacteria;Pasteurellales;Pasteurellaceae;Bibersteinia;Bibersteinia trehalosi;Bibersteinia trehalosi USDA-ARS-USMARC-189	NZ_CP006955_1[887858;889086]|NZ_CP006955_2[898104;900135]|NZ_CP006955_3[1505706;1506137]|NZ_CP006955_4[1611730;1612755]|CAS-TypeIC[889287;897923]|CAS-TypeIIU[1607051;1611471]	antitoxins|3.9e-05
GCF_000521745-NZ_CP006955.1-227658-228553	Bibersteinia trehalosi USDA-ARS-USMARC-189	GCF_000521745	226	NZ_CP006955.1	228269	228553	-	WP_025289926.1	94	-	6	9.8092	220	NZ_CP006955.1	Type II-C	Repeat not recognized	Complete	4	12	1057575	1612492	Perfect match	None	Bacteria;;Proteobacteria;Gammaproteobacteria;Pasteurellales;Pasteurellaceae;Bibersteinia;Bibersteinia trehalosi;Bibersteinia trehalosi USDA-ARS-USMARC-189	NZ_CP006955_1[887858;889086]|NZ_CP006955_2[898104;900135]|NZ_CP006955_3[1505706;1506137]|NZ_CP006955_4[1611730;1612755]|CAS-TypeIC[889287;897923]|CAS-TypeIIU[1607051;1611471]	-
GCF_000521765-NZ_CP006956.1-2218286-2219568	Bibersteinia trehalosi USDA-ARS-USMARC-190	GCF_000521765	1977	NZ_CP006956.1	2218286	2218570	+	WP_025289926.1	94	-	6	9.8092	-8	NZ_CP006956.1	Type I-C	Repeat not recognized	Complete	1	2	2222335	891724	Perfect match	None	Bacteria;;Proteobacteria;Gammaproteobacteria;Pasteurellales;Pasteurellaceae;Bibersteinia;Bibersteinia trehalosi;Bibersteinia trehalosi USDA-ARS-USMARC-190	NZ_CP006956_1[891625;893805]|NZ_CP006956_2[972717;973012]|NZ_CP006956_3[1574284;1576109]|NZ_CP006956_4[1585140;1587624]|CAS-TypeIC[878966;891433]|CAS-TypeIC[1576292;1584939]	-
GCF_000521765-NZ_CP006956.1-2218286-2219568	Bibersteinia trehalosi USDA-ARS-USMARC-190	GCF_000521765	1978	NZ_CP006956.1	2218563	2218805	+	WP_038443013.1	80	AcaHomolog:AcrIIC1-0-7000000673_____SRS017025_Baylor_scaffold_20486_9811_10044_-|HTH_19|55.1	3	9.0813	82	NZ_CP006956.1	Type I-C	Repeat not recognized	Complete	1	2	2222335	891724	Perfect match	None	Bacteria;;Proteobacteria;Gammaproteobacteria;Pasteurellales;Pasteurellaceae;Bibersteinia;Bibersteinia trehalosi;Bibersteinia trehalosi USDA-ARS-USMARC-190	NZ_CP006956_1[891625;893805]|NZ_CP006956_2[972717;973012]|NZ_CP006956_3[1574284;1576109]|NZ_CP006956_4[1585140;1587624]|CAS-TypeIC[878966;891433]|CAS-TypeIC[1576292;1584939]	antitoxins|3.9e-05
GCF_000521765-NZ_CP006956.1-2218286-2219568	Bibersteinia trehalosi USDA-ARS-USMARC-190	GCF_000521765	1979	NZ_CP006956.1	2218888	2219181	+	WP_025289928.1	97	-	2	9.2017	54	NZ_CP006956.1	Type I-C	Repeat not recognized	Complete	1	2	2222335	891724	Perfect match	None	Bacteria;;Proteobacteria;Gammaproteobacteria;Pasteurellales;Pasteurellaceae;Bibersteinia;Bibersteinia trehalosi;Bibersteinia trehalosi USDA-ARS-USMARC-190	NZ_CP006956_1[891625;893805]|NZ_CP006956_2[972717;973012]|NZ_CP006956_3[1574284;1576109]|NZ_CP006956_4[1585140;1587624]|CAS-TypeIC[878966;891433]|CAS-TypeIC[1576292;1584939]	-
GCF_000521765-NZ_CP006956.1-2218286-2219568	Bibersteinia trehalosi USDA-ARS-USMARC-190	GCF_000521765	1980	NZ_CP006956.1	2219236	2219568	+	WP_025289929.1	110	-	2.5	7.4631	-	NZ_CP006956.1	Type I-C	Repeat not recognized	Complete	1	2	2222335	891724	Perfect match	None	Bacteria;;Proteobacteria;Gammaproteobacteria;Pasteurellales;Pasteurellaceae;Bibersteinia;Bibersteinia trehalosi;Bibersteinia trehalosi USDA-ARS-USMARC-190	NZ_CP006956_1[891625;893805]|NZ_CP006956_2[972717;973012]|NZ_CP006956_3[1574284;1576109]|NZ_CP006956_4[1585140;1587624]|CAS-TypeIC[878966;891433]|CAS-TypeIC[1576292;1584939]	-
GCF_000524595-NZ_CP007147.1-6292205-6292782	Pseudomonas aeruginosa YL84	GCF_000524595	5709	NZ_CP007147.1	6292205	6292579	+	WP_019681845.1	124	-	6	10.3087	-4	NZ_CP007147.1	Type I-F	Type I-F (group F5)	Complete	3	1	2755355	4426573	Perfect match	AcrIF3 (WP_025324765.1), AcrIF3 (AHH49697.1), AcrIF12 (WP_023086531.1)	Bacteria;;Proteobacteria;Gammaproteobacteria;Pseudomonadales;Pseudomonadaceae;Pseudomonas;Pseudomonas aeruginosa;Pseudomonas aeruginosa YL84	NZ_CP007147_4[4416983;4417611]|NZ_CP007147_5[4426543;4426875]|NZ_CP007147_7[5703185;5703694]|CAS-TypeIF[4417872;4426361]	-
GCF_000524595-NZ_CP007147.1-6292205-6292782	Pseudomonas aeruginosa YL84	GCF_000524595	5710	NZ_CP007147.1	6292576	6292782	+	WP_003093358.1	68	AcaHomolog:WP_031577006.1|HTH_3-1-AcrIIA1|50.0	0	6.3079	-	NZ_CP007147.1	Type I-F	Type I-F (group F5)	Complete	3	1	2755355	4426573	Perfect match	AcrIF3 (WP_025324765.1), AcrIF3 (AHH49697.1), AcrIF12 (WP_023086531.1)	Bacteria;;Proteobacteria;Gammaproteobacteria;Pseudomonadales;Pseudomonadaceae;Pseudomonas;Pseudomonas aeruginosa;Pseudomonas aeruginosa YL84	NZ_CP007147_4[4416983;4417611]|NZ_CP007147_5[4426543;4426875]|NZ_CP007147_7[5703185;5703694]|CAS-TypeIF[4417872;4426361]	antitoxins|0.0017
GCF_000527095-NZ_AZUN01000001.1-3024067-3024642	Methylosarcina lacus LW14	GCF_000527095	2620	NZ_AZUN01000001.1	3024067	3024345	+	WP_024299124.1	92	-	3	8.6274	12	NZ_AZUN01000001.1	Type I-E	Type I-E (group F2)	Complete	3	6	3440426	689367	Perfect match	None	Bacteria;;Proteobacteria;Gammaproteobacteria;Methylococcales;Methylococcaceae;Methylosarcina;Methylosarcina lacus;Methylosarcina lacus LW14	NZ_AZUN01000001_1[26987;27601]|NZ_AZUN01000001_2[641228;644918]|NZ_AZUN01000001_3[689032;691684]|NZ_AZUN01000001_6[1837267;1838642]|CAS-TypeIF[633051;641096]|CAS-TypeIE[691770;702492]|CAS-TypeIIIA[1827740;1841122]	toxins|9.7e-34
GCF_000527095-NZ_AZUN01000001.1-3024067-3024642	Methylosarcina lacus LW14	GCF_000527095	2621	NZ_AZUN01000001.1	3024358	3024642	+	WP_024299125.1	94	AcaHomolog:AcrIF5-1-WP_046602268.1|HTH_3|45.8	3	9.564	-	NZ_AZUN01000001.1	Type I-E	Type I-E (group F2)	Complete	3	6	3440426	689367	Perfect match	None	Bacteria;;Proteobacteria;Gammaproteobacteria;Methylococcales;Methylococcaceae;Methylosarcina;Methylosarcina lacus;Methylosarcina lacus LW14	NZ_AZUN01000001_1[26987;27601]|NZ_AZUN01000001_2[641228;644918]|NZ_AZUN01000001_3[689032;691684]|NZ_AZUN01000001_6[1837267;1838642]|CAS-TypeIF[633051;641096]|CAS-TypeIE[691770;702492]|CAS-TypeIIIA[1827740;1841122]	antitoxins|1.6e-23
GCF_000550805-NZ_CP004353.1-2564465-2565138	Corynebacterium vitaeruminis DSM 20294	GCF_000550805	2261	NZ_CP004353.1	2564465	2564656	+	WP_034651747.1	63	AcaHomolog:WP_048571015.1|HTH_3-1-AcrIIA8|47.2	1	7.1659	-4	NZ_CP004353.1	Type I-E	Repeat not recognized	Complete	2	115	216719	2257196	Perfect match	None	Bacteria;;Actinobacteria;Actinobacteria;Corynebacteriales;Corynebacteriaceae;Corynebacterium;Corynebacterium vitaeruminis;Corynebacterium vitaeruminis DSM 20294	NZ_CP004353_2[2246301;2247364]|NZ_CP004353_3[2250210;2262139]|NZ_CP004353_4[2282295;2284958]|CAS-TypeIE[2262243;2271194]	antitoxins|6.1e-06
GCF_000550805-NZ_CP004353.1-2564465-2565138	Corynebacterium vitaeruminis DSM 20294	GCF_000550805	2262	NZ_CP004353.1	2564653	2565138	+	WP_025253668.1	161	-	2.5	9.2886	-	NZ_CP004353.1	Type I-E	Repeat not recognized	Complete	2	115	216719	2257196	Perfect match	None	Bacteria;;Actinobacteria;Actinobacteria;Corynebacteriales;Corynebacteriaceae;Corynebacterium;Corynebacterium vitaeruminis;Corynebacterium vitaeruminis DSM 20294	NZ_CP004353_2[2246301;2247364]|NZ_CP004353_3[2250210;2262139]|NZ_CP004353_4[2282295;2284958]|CAS-TypeIE[2262243;2271194]	-
GCF_000567745-NZ_KK036965.1-321428-321832	Klebsiella pneumoniae MGH 35	GCF_000567745	339	NZ_KK036965.1	321428	321634	-	WP_071814206.1	68	AcaHomolog:AcrIF11|Aca5|WP_072050017.1|63.1	-2	4.8565	6	NZ_KK036965.1	Type I-E	Type I-E (group F2)	Complete	2	14	305660	3183256	Perfect match	None	Bacteria;;Proteobacteria;Gammaproteobacteria;Enterobacterales;Enterobacteriaceae;Klebsiella;Klebsiella pneumoniae;Klebsiella pneumoniae MGH 35	NZ_KK036965_4[3181462;3182159]|NZ_KK036965_5[3182434;3183622]|CAS-TypeIE[3183719;3192162]	-
GCF_000567745-NZ_KK036965.1-321428-321832	Klebsiella pneumoniae MGH 35	GCF_000567745	340	NZ_KK036965.1	321641	321832	-	WP_009483893.1	63	-	-9	3.937	-	NZ_KK036965.1	Type I-E	Type I-E (group F2)	Complete	2	14	305660	3183256	Perfect match	None	Bacteria;;Proteobacteria;Gammaproteobacteria;Enterobacterales;Enterobacteriaceae;Klebsiella;Klebsiella pneumoniae;Klebsiella pneumoniae MGH 35	NZ_KK036965_4[3181462;3182159]|NZ_KK036965_5[3182434;3183622]|CAS-TypeIE[3183719;3192162]	-
GCF_000568475-NZ_CP007160.1-33789-35642	Listeria monocytogenes WSLC1001	GCF_000568475	44	NZ_CP007160.1	33789	34361	-	WP_014930928.1	190	-	-7	4.8143	67	NZ_CP007160.1	Type II-A	Type II-A or II-B (group F27)	Complete	1	29	2930288	1412311	Perfect match	AcrIIA3 (WP_014930931.1), AcrIIA2 (WP_014930930.1), AcrIIA1 (WP_014930929.1)	Bacteria;;Firmicutes;Bacilli;Bacillales;Listeriaceae;Listeria;Listeria monocytogenes;Listeria monocytogenes WSLC1001	NZ_CP007160_1[1410424;1412508]|NZ_CP007160_4[2199779;2200322]|CAS-TypeIIA[1412637;1418507]	-
GCF_000568475-NZ_CP007160.1-33789-35642	Listeria monocytogenes WSLC1001	GCF_000568475	45	NZ_CP007160.1	34429	34878	-	WP_014930929.1	149	AcaHomolog:AcrIIA3-1-WP_014930929.1|HTH_26|100.0	-2.5	5.3467	4	NZ_CP007160.1	Type II-A	Type II-A or II-B (group F27)	Complete	1	29	2930288	1412311	Perfect match	AcrIIA3 (WP_014930931.1), AcrIIA2 (WP_014930930.1), AcrIIA1 (WP_014930929.1)	Bacteria;;Firmicutes;Bacilli;Bacillales;Listeriaceae;Listeria;Listeria monocytogenes;Listeria monocytogenes WSLC1001	NZ_CP007160_1[1410424;1412508]|NZ_CP007160_4[2199779;2200322]|CAS-TypeIIA[1412637;1418507]	-
GCF_000568475-NZ_CP007160.1-33789-35642	Listeria monocytogenes WSLC1001	GCF_000568475	46	NZ_CP007160.1	34883	35233	-	WP_014930930.1	116	AcrHomolog:AcrIIA2|52.5	-16.5	3.9178	31	NZ_CP007160.1	Type II-A	Type II-A or II-B (group F27)	Complete	1	29	2930288	1412311	Perfect match	AcrIIA3 (WP_014930931.1), AcrIIA2 (WP_014930930.1), AcrIIA1 (WP_014930929.1)	Bacteria;;Firmicutes;Bacilli;Bacillales;Listeriaceae;Listeria;Listeria monocytogenes;Listeria monocytogenes WSLC1001	NZ_CP007160_1[1410424;1412508]|NZ_CP007160_4[2199779;2200322]|CAS-TypeIIA[1412637;1418507]	-
GCF_000568475-NZ_CP007160.1-33789-35642	Listeria monocytogenes WSLC1001	GCF_000568475	47	NZ_CP007160.1	35265	35642	-	WP_014930931.1	125	AcrHomolog:AcrIIA3|91.2	2	7.3226	-	NZ_CP007160.1	Type II-A	Type II-A or II-B (group F27)	Complete	1	29	2930288	1412311	Perfect match	AcrIIA3 (WP_014930931.1), AcrIIA2 (WP_014930930.1), AcrIIA1 (WP_014930929.1)	Bacteria;;Firmicutes;Bacilli;Bacillales;Listeriaceae;Listeria;Listeria monocytogenes;Listeria monocytogenes WSLC1001	NZ_CP007160_1[1410424;1412508]|NZ_CP007160_4[2199779;2200322]|CAS-TypeIIA[1412637;1418507]	-
GCF_000568475-NZ_CP007160.1-1207260-1207879	Listeria monocytogenes WSLC1001	GCF_000568475	1159	NZ_CP007160.1	1207260	1207463	+	WP_009915104.1	67	AcaHomolog:WP_031577006.1|HTH_3-1-AcrIIA1|55.2	0	6.4625	2	NZ_CP007160.1	Type II-A	Type II-A or II-B (group F27)	Complete	1	29	2930288	1412311	Perfect match	AcrIIA3 (WP_014930931.1), AcrIIA2 (WP_014930930.1), AcrIIA1 (WP_014930929.1)	Bacteria;;Firmicutes;Bacilli;Bacillales;Listeriaceae;Listeria;Listeria monocytogenes;Listeria monocytogenes WSLC1001	NZ_CP007160_1[1410424;1412508]|NZ_CP007160_4[2199779;2200322]|CAS-TypeIIA[1412637;1418507]	antitoxins|0.00016
GCF_000568475-NZ_CP007160.1-1207260-1207879	Listeria monocytogenes WSLC1001	GCF_000568475	1160	NZ_CP007160.1	1207466	1207879	+	WP_010989986.1	137	-	11	10.3108	-	NZ_CP007160.1	Type II-A	Type II-A or II-B (group F27)	Complete	1	29	2930288	1412311	Perfect match	AcrIIA3 (WP_014930931.1), AcrIIA2 (WP_014930930.1), AcrIIA1 (WP_014930929.1)	Bacteria;;Firmicutes;Bacilli;Bacillales;Listeriaceae;Listeria;Listeria monocytogenes;Listeria monocytogenes WSLC1001	NZ_CP007160_1[1410424;1412508]|NZ_CP007160_4[2199779;2200322]|CAS-TypeIIA[1412637;1418507]	-
GCF_000568475-NZ_CP007160.1-2113957-2114572	Listeria monocytogenes WSLC1001	GCF_000568475	2023	NZ_CP007160.1	2113957	2114160	+	WP_003722966.1	67	AcaHomolog:WP_031577006.1|HTH_3-1-AcrIIA1|46.2	2.5	9.6928	1	NZ_CP007160.1	Type II-A	Type II-A or II-B (group F27)	Complete	1	29	2930288	1412311	Perfect match	AcrIIA3 (WP_014930931.1), AcrIIA2 (WP_014930930.1), AcrIIA1 (WP_014930929.1)	Bacteria;;Firmicutes;Bacilli;Bacillales;Listeriaceae;Listeria;Listeria monocytogenes;Listeria monocytogenes WSLC1001	NZ_CP007160_1[1410424;1412508]|NZ_CP007160_4[2199779;2200322]|CAS-TypeIIA[1412637;1418507]	antitoxins|3.1e-05
GCF_000568475-NZ_CP007160.1-2113957-2114572	Listeria monocytogenes WSLC1001	GCF_000568475	2024	NZ_CP007160.1	2114162	2114572	+	WP_014600506.1	136	-	5	9.6465	-	NZ_CP007160.1	Type II-A	Type II-A or II-B (group F27)	Complete	1	29	2930288	1412311	Perfect match	AcrIIA3 (WP_014930931.1), AcrIIA2 (WP_014930930.1), AcrIIA1 (WP_014930929.1)	Bacteria;;Firmicutes;Bacilli;Bacillales;Listeriaceae;Listeria;Listeria monocytogenes;Listeria monocytogenes WSLC1001	NZ_CP007160_1[1410424;1412508]|NZ_CP007160_4[2199779;2200322]|CAS-TypeIIA[1412637;1418507]	-
GCF_000568475-NZ_CP007160.1-2434770-2436567	Listeria monocytogenes WSLC1001	GCF_000568475	2343	NZ_CP007160.1	2434770	2435111	+	WP_003732909.1	113	-	-7	3.9652	106	NZ_CP007160.1	Type II-A	Type II-A or II-B (group F27)	Complete	1	29	2930288	1412311	Perfect match	AcrIIA3 (WP_014930931.1), AcrIIA2 (WP_014930930.1), AcrIIA1 (WP_014930929.1)	Bacteria;;Firmicutes;Bacilli;Bacillales;Listeriaceae;Listeria;Listeria monocytogenes;Listeria monocytogenes WSLC1001	NZ_CP007160_1[1410424;1412508]|NZ_CP007160_4[2199779;2200322]|CAS-TypeIIA[1412637;1418507]	-
GCF_000568475-NZ_CP007160.1-2434770-2436567	Listeria monocytogenes WSLC1001	GCF_000568475	2344	NZ_CP007160.1	2435218	2435505	+	WP_003733768.1	95	-	0	6.216	-4	NZ_CP007160.1	Type II-A	Type II-A or II-B (group F27)	Complete	1	29	2930288	1412311	Perfect match	AcrIIA3 (WP_014930931.1), AcrIIA2 (WP_014930930.1), AcrIIA1 (WP_014930929.1)	Bacteria;;Firmicutes;Bacilli;Bacillales;Listeriaceae;Listeria;Listeria monocytogenes;Listeria monocytogenes WSLC1001	NZ_CP007160_1[1410424;1412508]|NZ_CP007160_4[2199779;2200322]|CAS-TypeIIA[1412637;1418507]	-
GCF_000568475-NZ_CP007160.1-2434770-2436567	Listeria monocytogenes WSLC1001	GCF_000568475	2345	NZ_CP007160.1	2435502	2435708	+	WP_003721866.1	68	AcaHomolog:WP_048571015.1|HTH_3-1-AcrIIA8|46.9	-1.5	5.0187	-8	NZ_CP007160.1	Type II-A	Type II-A or II-B (group F27)	Complete	1	29	2930288	1412311	Perfect match	AcrIIA3 (WP_014930931.1), AcrIIA2 (WP_014930930.1), AcrIIA1 (WP_014930929.1)	Bacteria;;Firmicutes;Bacilli;Bacillales;Listeriaceae;Listeria;Listeria monocytogenes;Listeria monocytogenes WSLC1001	NZ_CP007160_1[1410424;1412508]|NZ_CP007160_4[2199779;2200322]|CAS-TypeIIA[1412637;1418507]	antitoxins|5.4e-06
GCF_000568475-NZ_CP007160.1-2434770-2436567	Listeria monocytogenes WSLC1001	GCF_000568475	2346	NZ_CP007160.1	2435701	2436216	+	WP_003721867.1	171	-	3	9.1901	54	NZ_CP007160.1	Type II-A	Type II-A or II-B (group F27)	Complete	1	29	2930288	1412311	Perfect match	AcrIIA3 (WP_014930931.1), AcrIIA2 (WP_014930930.1), AcrIIA1 (WP_014930929.1)	Bacteria;;Firmicutes;Bacilli;Bacillales;Listeriaceae;Listeria;Listeria monocytogenes;Listeria monocytogenes WSLC1001	NZ_CP007160_1[1410424;1412508]|NZ_CP007160_4[2199779;2200322]|CAS-TypeIIA[1412637;1418507]	-
GCF_000568475-NZ_CP007160.1-2434770-2436567	Listeria monocytogenes WSLC1001	GCF_000568475	2347	NZ_CP007160.1	2436271	2436567	+	WP_014600618.1	98	-	-4	4.4777	-	NZ_CP007160.1	Type II-A	Type II-A or II-B (group F27)	Complete	1	29	2930288	1412311	Perfect match	AcrIIA3 (WP_014930931.1), AcrIIA2 (WP_014930930.1), AcrIIA1 (WP_014930929.1)	Bacteria;;Firmicutes;Bacilli;Bacillales;Listeriaceae;Listeria;Listeria monocytogenes;Listeria monocytogenes WSLC1001	NZ_CP007160_1[1410424;1412508]|NZ_CP007160_4[2199779;2200322]|CAS-TypeIIA[1412637;1418507]	-
GCF_000584935-NZ_JANJ01000008.1-61129-61707	Mannheimia haemolytica serotype A1/A6 str. PKL10	GCF_000584935	61	NZ_JANJ01000008.1	61129	61419	-	WP_042804279.1	96	AcaHomolog:AcrIF5-1-WP_046602268.1|HTH_3|50.6	3	8.7402	9	NZ_JANJ01000005.1	Type I-C	Repeat not recognized	Complete	2	10	118633	299400	Perfect match	None	Bacteria;;Proteobacteria;Gammaproteobacteria;Pasteurellales;Pasteurellaceae;Mannheimia;Mannheimia haemolytica;Mannheimia haemolytica serotype A1/A6 str. PKL10	NZ_JANJ01000004_1[247394;248485]|CAS-TypeIIU[248743;253183]+NZ_JANJ01000005_1[298774;299601]|CAS-TypeIC[299801;312342]	antitoxins|1.3e-24
GCF_000584935-NZ_JANJ01000008.1-61129-61707	Mannheimia haemolytica serotype A1/A6 str. PKL10	GCF_000584935	62	NZ_JANJ01000008.1	61429	61707	-	WP_042804281.1	92	-	8	10.394	-	NZ_JANJ01000005.1	Type I-C	Repeat not recognized	Complete	2	10	118633	299400	Perfect match	None	Bacteria;;Proteobacteria;Gammaproteobacteria;Pasteurellales;Pasteurellaceae;Mannheimia;Mannheimia haemolytica;Mannheimia haemolytica serotype A1/A6 str. PKL10	NZ_JANJ01000004_1[247394;248485]|CAS-TypeIIU[248743;253183]+NZ_JANJ01000005_1[298774;299601]|CAS-TypeIC[299801;312342]	toxins|2e-32
GCF_000585795-NZ_KK074031.1-37345-38062	Listeria monocytogenes Lm_1840	GCF_000585795	36	NZ_KK074031.1	37345	37608	+	WP_031667946.1	87	AcrHomolog:AcrIIA4|96.6	-10.5	3.9756	4	NZ_KK074037.1	Type II-A	Type II-A or II-B (group F27)	Complete	1	6	39967	5609	.............................g	AcrIIA1 (WP_031667947.1), AcrIIA4 (WP_031667946.1)	Bacteria;;Firmicutes;Bacilli;Bacillales;Listeriaceae;Listeria;Listeria monocytogenes;Listeria monocytogenes Lm_1840	NZ_KK074037_1[5242;6202]|CAS-TypeIIA[6331;12192]	-
GCF_000585795-NZ_KK074031.1-37345-38062	Listeria monocytogenes Lm_1840	GCF_000585795	37	NZ_KK074031.1	37613	38062	+	WP_031667947.1	149	AcaHomolog:AcrIIA4-0-WP_031667947.1|HTH_26|100.0	-0.5	6.2495	-	NZ_KK074037.1	Type II-A	Type II-A or II-B (group F27)	Complete	1	6	39967	5609	.............................g	AcrIIA1 (WP_031667947.1), AcrIIA4 (WP_031667946.1)	Bacteria;;Firmicutes;Bacilli;Bacillales;Listeriaceae;Listeria;Listeria monocytogenes;Listeria monocytogenes Lm_1840	NZ_KK074037_1[5242;6202]|CAS-TypeIIA[6331;12192]	-
GCF_000613485-NZ_BAJB01000032.1-13716-14434	Prevotella loescheii DSM 19665 = JCM 12249 = ATCC 15930	GCF_000613485	26	NZ_BAJB01000032.1	13716	13922	-	WP_018967407.1	68	AcaHomolog:AcrVA1-0-3300013902_____Ga0116620_1000680_12107_12547_||HTH_XRE|42.6	3.5	9.2735	11	NZ_BAJB01000004.1	Type II-C	Repeat not recognized	Complete	1	6	2386	64721	.a............................	None	Bacteria;;Bacteroidetes;Bacteroidia;Bacteroidales;Prevotellaceae;Prevotella;Prevotella loescheii;Prevotella loescheii DSM 19665 = JCM 12249 = ATCC 15930	NA	antitoxins|3e-05
GCF_000613485-NZ_BAJB01000032.1-13716-14434	Prevotella loescheii DSM 19665 = JCM 12249 = ATCC 15930	GCF_000613485	27	NZ_BAJB01000032.1	13934	14434	-	WP_018967408.1	166	-	3	8.0127	-	NZ_BAJB01000004.1	Type II-C	Repeat not recognized	Complete	1	6	2386	64721	.a............................	None	Bacteria;;Bacteroidetes;Bacteroidia;Bacteroidales;Prevotellaceae;Prevotella;Prevotella loescheii;Prevotella loescheii DSM 19665 = JCM 12249 = ATCC 15930	NA	antitoxins|8.1e-69
GCF_000626595-NZ_CP007524.1-1165346-1166411	Neisseria meningitidis	GCF_000626595	1180	NZ_CP007524.1	1165346	1165549	-	WP_002239049.1	67	AcaHomolog:AcrIIC1-Aca3|WP_049360086.1|50.8	0.5	6.9765	11	NZ_CP007524.1	Type II-C	Repeat not recognized	Complete	1	16	263281	612071	Perfect match	None	Bacteria;;Proteobacteria;Betaproteobacteria;Neisseriales;Neisseriaceae;Neisseria;;Neisseria meningitidis	NZ_CP007524_9[611045;612597]|CAS-TypeIIU[612661;617209]	-
GCF_000626595-NZ_CP007524.1-1165346-1166411	Neisseria meningitidis	GCF_000626595	1181	NZ_CP007524.1	1165561	1165842	-	WP_002213693.1	93	-	6	8.8593	37	NZ_CP007524.1	Type II-C	Repeat not recognized	Complete	1	16	263281	612071	Perfect match	None	Bacteria;;Proteobacteria;Betaproteobacteria;Neisseriales;Neisseriaceae;Neisseria;;Neisseria meningitidis	NZ_CP007524_9[611045;612597]|CAS-TypeIIU[612661;617209]	-
GCF_000626595-NZ_CP007524.1-1165346-1166411	Neisseria meningitidis	GCF_000626595	1182	NZ_CP007524.1	1165880	1166083	-	WP_002234830.1	67	-	2	8.6604	79	NZ_CP007524.1	Type II-C	Repeat not recognized	Complete	1	16	263281	612071	Perfect match	None	Bacteria;;Proteobacteria;Betaproteobacteria;Neisseriales;Neisseriaceae;Neisseria;;Neisseria meningitidis	NZ_CP007524_9[611045;612597]|CAS-TypeIIU[612661;617209]	-
GCF_000626595-NZ_CP007524.1-1165346-1166411	Neisseria meningitidis	GCF_000626595	1183	NZ_CP007524.1	1166163	1166411	-	WP_002213691.1	82	-	7	9.9874	-	NZ_CP007524.1	Type II-C	Repeat not recognized	Complete	1	16	263281	612071	Perfect match	None	Bacteria;;Proteobacteria;Betaproteobacteria;Neisseriales;Neisseriaceae;Neisseria;;Neisseria meningitidis	NZ_CP007524_9[611045;612597]|CAS-TypeIIU[612661;617209]	-
GCF_000629405-NZ_KK213173.1-256231-256808	Pseudomonas aeruginosa BWH059	GCF_000629405	215	NZ_KK213173.1	256231	256437	-	WP_003093358.1	68	AcaHomolog:WP_031577006.1|HTH_3-1-AcrIIA1|50.0	0	6.3079	-4	NZ_KK213173.1	Type I-E	Type I-E or II-B (group F18)	Complete	1	5	336587	3618239	..ct............................	AcrIE1 (WP_003158159.1), AcrIF3 (WP_015649655.1), AcrIF3 (WP_003158160.1), AcrIF12 (WP_003158163.1)	Bacteria;;Proteobacteria;Gammaproteobacteria;Pseudomonadales;Pseudomonadaceae;Pseudomonas;Pseudomonas aeruginosa;Pseudomonas aeruginosa BWH059	NZ_KK213173_2[3617966;3618727]|NZ_KK213173_3[3627960;3628477]|CAS-TypeIE[3618792;3627177]	antitoxins|0.0017
GCF_000629405-NZ_KK213173.1-256231-256808	Pseudomonas aeruginosa BWH059	GCF_000629405	216	NZ_KK213173.1	256434	256808	-	WP_003105252.1	124	-	6	10.3087	-	NZ_KK213173.1	Type I-E	Type I-E or II-B (group F18)	Complete	1	5	336587	3618239	..ct............................	AcrIE1 (WP_003158159.1), AcrIF3 (WP_015649655.1), AcrIF3 (WP_003158160.1), AcrIF12 (WP_003158163.1)	Bacteria;;Proteobacteria;Gammaproteobacteria;Pseudomonadales;Pseudomonadaceae;Pseudomonas;Pseudomonas aeruginosa;Pseudomonas aeruginosa BWH059	NZ_KK213173_2[3617966;3618727]|NZ_KK213173_3[3627960;3628477]|CAS-TypeIE[3618792;3627177]	-
GCF_000629405-NZ_KK213173.1-352202-353421	Pseudomonas aeruginosa BWH059	GCF_000629405	316	NZ_KK213173.1	352202	352423	-	WP_031636954.1	73	AcaHomolog:AcrIF3-0-WP_031636954.1|HTH_8|100.0	2.5	8.8839	-4	NZ_KK213173.1	Type I-E	Type I-E or II-B (group F18)	Complete	1	5	336587	3618239	..ct............................	AcrIE1 (WP_003158159.1), AcrIF3 (WP_015649655.1), AcrIF3 (WP_003158160.1), AcrIF12 (WP_003158163.1)	Bacteria;;Proteobacteria;Gammaproteobacteria;Pseudomonadales;Pseudomonadaceae;Pseudomonas;Pseudomonas aeruginosa;Pseudomonas aeruginosa BWH059	NZ_KK213173_2[3617966;3618727]|NZ_KK213173_3[3627960;3628477]|CAS-TypeIE[3618792;3627177]	-
GCF_000629405-NZ_KK213173.1-352202-353421	Pseudomonas aeruginosa BWH059	GCF_000629405	317	NZ_KK213173.1	352420	352842	-	WP_015649655.1	140	AcrHomolog:AcrIF3|95.0	-8.5	4.4483	111	NZ_KK213173.1	Type I-E	Type I-E or II-B (group F18)	Complete	1	5	336587	3618239	..ct............................	AcrIE1 (WP_003158159.1), AcrIF3 (WP_015649655.1), AcrIF3 (WP_003158160.1), AcrIF12 (WP_003158163.1)	Bacteria;;Proteobacteria;Gammaproteobacteria;Pseudomonadales;Pseudomonadaceae;Pseudomonas;Pseudomonas aeruginosa;Pseudomonas aeruginosa BWH059	NZ_KK213173_2[3617966;3618727]|NZ_KK213173_3[3627960;3628477]|CAS-TypeIE[3618792;3627177]	-
GCF_000629405-NZ_KK213173.1-352202-353421	Pseudomonas aeruginosa BWH059	GCF_000629405	318	NZ_KK213173.1	352954	353421	-	WP_015649656.1	155	-	-1.5	5.6864	-	NZ_KK213173.1	Type I-E	Type I-E or II-B (group F18)	Complete	1	5	336587	3618239	..ct............................	AcrIE1 (WP_003158159.1), AcrIF3 (WP_015649655.1), AcrIF3 (WP_003158160.1), AcrIF12 (WP_003158163.1)	Bacteria;;Proteobacteria;Gammaproteobacteria;Pseudomonadales;Pseudomonadaceae;Pseudomonas;Pseudomonas aeruginosa;Pseudomonas aeruginosa BWH059	NZ_KK213173_2[3617966;3618727]|NZ_KK213173_3[3627960;3628477]|CAS-TypeIE[3618792;3627177]	-
GCF_000686105-NZ_JMLZ01000002.1-1764583-1765111	Robinsoniella sp. KNHs210	GCF_000686105	1459	NZ_JMLZ01000002.1	1764583	1764906	-	WP_027294303.1	107	-	2	9.3579	-8	NZ_JMLZ01000002.1	Type I-B	Repeat not recognized	Complete	2	6	2579720	259608	...............................t..	None	Bacteria;;Firmicutes;Clostridia;Clostridiales;Lachnospiraceae;Robinsoniella;;Robinsoniella sp. KNHs210	NZ_JMLZ01000002_1[248054;250093]|NZ_JMLZ01000002_2[259259;260707]|NZ_JMLZ01000002_4[627925;629510]|NZ_JMLZ01000002_5[1215897;1216705]|CAS-TypeIB[250346;259082]	-
GCF_000686105-NZ_JMLZ01000002.1-1764583-1765111	Robinsoniella sp. KNHs210	GCF_000686105	1460	NZ_JMLZ01000002.1	1764899	1765111	-	WP_027294304.1	70	AcaHomolog:WP_031577006.1|HTH_3-1-AcrIIA1|51.6	0.5	7.0105	478	NZ_JMLZ01000002.1	Type I-B	Repeat not recognized	Complete	2	6	2579720	259608	...............................t..	None	Bacteria;;Firmicutes;Clostridia;Clostridiales;Lachnospiraceae;Robinsoniella;;Robinsoniella sp. KNHs210	NZ_JMLZ01000002_1[248054;250093]|NZ_JMLZ01000002_2[259259;260707]|NZ_JMLZ01000002_4[627925;629510]|NZ_JMLZ01000002_5[1215897;1216705]|CAS-TypeIB[250346;259082]	antitoxins|3.6e-06
GCF_000686105-NZ_JMLZ01000002.1-3868508-3870332	Robinsoniella sp. KNHs210	GCF_000686105	3033	NZ_JMLZ01000002.1	3868508	3868705	+	WP_027295694.1	65	AcaHomolog:WP_031577006.1|HTH_3-1-AcrIIA1|46.2	-3	4.5983	3	NZ_JMLZ01000002.1	Type I-B	Repeat not recognized	Complete	2	6	2579720	259608	...............................t..	None	Bacteria;;Firmicutes;Clostridia;Clostridiales;Lachnospiraceae;Robinsoniella;;Robinsoniella sp. KNHs210	NZ_JMLZ01000002_1[248054;250093]|NZ_JMLZ01000002_2[259259;260707]|NZ_JMLZ01000002_4[627925;629510]|NZ_JMLZ01000002_5[1215897;1216705]|CAS-TypeIB[250346;259082]	antitoxins|0.0013
GCF_000686105-NZ_JMLZ01000002.1-3868508-3870332	Robinsoniella sp. KNHs210	GCF_000686105	3034	NZ_JMLZ01000002.1	3868709	3869143	+	WP_027295695.1	144	-	5	9.7893	140	NZ_JMLZ01000002.1	Type I-B	Repeat not recognized	Complete	2	6	2579720	259608	...............................t..	None	Bacteria;;Firmicutes;Clostridia;Clostridiales;Lachnospiraceae;Robinsoniella;;Robinsoniella sp. KNHs210	NZ_JMLZ01000002_1[248054;250093]|NZ_JMLZ01000002_2[259259;260707]|NZ_JMLZ01000002_4[627925;629510]|NZ_JMLZ01000002_5[1215897;1216705]|CAS-TypeIB[250346;259082]	-
GCF_000686105-NZ_JMLZ01000002.1-3868508-3870332	Robinsoniella sp. KNHs210	GCF_000686105	3035	NZ_JMLZ01000002.1	3869284	3869850	+	WP_027295696.1	188	-	-18	4.2595	5	NZ_JMLZ01000002.1	Type I-B	Repeat not recognized	Complete	2	6	2579720	259608	...............................t..	None	Bacteria;;Firmicutes;Clostridia;Clostridiales;Lachnospiraceae;Robinsoniella;;Robinsoniella sp. KNHs210	NZ_JMLZ01000002_1[248054;250093]|NZ_JMLZ01000002_2[259259;260707]|NZ_JMLZ01000002_4[627925;629510]|NZ_JMLZ01000002_5[1215897;1216705]|CAS-TypeIB[250346;259082]	-
GCF_000686105-NZ_JMLZ01000002.1-3868508-3870332	Robinsoniella sp. KNHs210	GCF_000686105	3036	NZ_JMLZ01000002.1	3869856	3870332	+	WP_027295697.1	158	-	7	9.4459	-	NZ_JMLZ01000002.1	Type I-B	Repeat not recognized	Complete	2	6	2579720	259608	...............................t..	None	Bacteria;;Firmicutes;Clostridia;Clostridiales;Lachnospiraceae;Robinsoniella;;Robinsoniella sp. KNHs210	NZ_JMLZ01000002_1[248054;250093]|NZ_JMLZ01000002_2[259259;260707]|NZ_JMLZ01000002_4[627925;629510]|NZ_JMLZ01000002_5[1215897;1216705]|CAS-TypeIB[250346;259082]	-
GCF_000686105-NZ_JMLZ01000002.1-4017768-4018780	Robinsoniella sp. KNHs210	GCF_000686105	3139	NZ_JMLZ01000002.1	4017768	4017977	-	WP_027295784.1	69	AcaHomolog:WP_055263752.1|HTH_26-1-AcrVA3|41.0	0	6.2785	74	NZ_JMLZ01000002.1	Type I-B	Repeat not recognized	Complete	2	6	2579720	259608	...............................t..	None	Bacteria;;Firmicutes;Clostridia;Clostridiales;Lachnospiraceae;Robinsoniella;;Robinsoniella sp. KNHs210	NZ_JMLZ01000002_1[248054;250093]|NZ_JMLZ01000002_2[259259;260707]|NZ_JMLZ01000002_4[627925;629510]|NZ_JMLZ01000002_5[1215897;1216705]|CAS-TypeIB[250346;259082]	-
GCF_000686105-NZ_JMLZ01000002.1-4017768-4018780	Robinsoniella sp. KNHs210	GCF_000686105	3140	NZ_JMLZ01000002.1	4018052	4018441	-	WP_027295785.1	129	-	-2.5	5.3333	84	NZ_JMLZ01000002.1	Type I-B	Repeat not recognized	Complete	2	6	2579720	259608	...............................t..	None	Bacteria;;Firmicutes;Clostridia;Clostridiales;Lachnospiraceae;Robinsoniella;;Robinsoniella sp. KNHs210	NZ_JMLZ01000002_1[248054;250093]|NZ_JMLZ01000002_2[259259;260707]|NZ_JMLZ01000002_4[627925;629510]|NZ_JMLZ01000002_5[1215897;1216705]|CAS-TypeIB[250346;259082]	-
GCF_000686105-NZ_JMLZ01000002.1-4017768-4018780	Robinsoniella sp. KNHs210	GCF_000686105	3141	NZ_JMLZ01000002.1	4018526	4018780	-	WP_027295786.1	84	-	1.5	7.3138	-	NZ_JMLZ01000002.1	Type I-B	Repeat not recognized	Complete	2	6	2579720	259608	...............................t..	None	Bacteria;;Firmicutes;Clostridia;Clostridiales;Lachnospiraceae;Robinsoniella;;Robinsoniella sp. KNHs210	NZ_JMLZ01000002_1[248054;250093]|NZ_JMLZ01000002_2[259259;260707]|NZ_JMLZ01000002_4[627925;629510]|NZ_JMLZ01000002_5[1215897;1216705]|CAS-TypeIB[250346;259082]	-
GCF_000686105-NZ_JMLZ01000002.1-4506279-4506937	Robinsoniella sp. KNHs210	GCF_000686105	3537	NZ_JMLZ01000002.1	4506279	4506482	+	WP_027296130.1	67	AcaHomolog:WP_048571015.1|HTH_3-1-AcrIIA8|46.8	1	7.7963	-4	NZ_JMLZ01000002.1	Type I-B	Repeat not recognized	Complete	2	6	2579720	259608	...............................t..	None	Bacteria;;Firmicutes;Clostridia;Clostridiales;Lachnospiraceae;Robinsoniella;;Robinsoniella sp. KNHs210	NZ_JMLZ01000002_1[248054;250093]|NZ_JMLZ01000002_2[259259;260707]|NZ_JMLZ01000002_4[627925;629510]|NZ_JMLZ01000002_5[1215897;1216705]|CAS-TypeIB[250346;259082]	antitoxins|2e-07
GCF_000686105-NZ_JMLZ01000002.1-4506279-4506937	Robinsoniella sp. KNHs210	GCF_000686105	3538	NZ_JMLZ01000002.1	4506479	4506937	+	WP_027296131.1	152	-	1.5	7.6335	-	NZ_JMLZ01000002.1	Type I-B	Repeat not recognized	Complete	2	6	2579720	259608	...............................t..	None	Bacteria;;Firmicutes;Clostridia;Clostridiales;Lachnospiraceae;Robinsoniella;;Robinsoniella sp. KNHs210	NZ_JMLZ01000002_1[248054;250093]|NZ_JMLZ01000002_2[259259;260707]|NZ_JMLZ01000002_4[627925;629510]|NZ_JMLZ01000002_5[1215897;1216705]|CAS-TypeIB[250346;259082]	-
GCF_000686105-NZ_JMLZ01000002.1-4591098-4592069	Robinsoniella sp. KNHs210	GCF_000686105	3621	NZ_JMLZ01000002.1	4591098	4591343	-	WP_027296210.1	81	-	8.5	11.6954	40	NZ_JMLZ01000002.1	Type I-B	Repeat not recognized	Complete	2	6	2579720	259608	...............................t..	None	Bacteria;;Firmicutes;Clostridia;Clostridiales;Lachnospiraceae;Robinsoniella;;Robinsoniella sp. KNHs210	NZ_JMLZ01000002_1[248054;250093]|NZ_JMLZ01000002_2[259259;260707]|NZ_JMLZ01000002_4[627925;629510]|NZ_JMLZ01000002_5[1215897;1216705]|CAS-TypeIB[250346;259082]	-
GCF_000686105-NZ_JMLZ01000002.1-4591098-4592069	Robinsoniella sp. KNHs210	GCF_000686105	3622	NZ_JMLZ01000002.1	4591384	4591863	-	WP_027296211.1	159	-	13	10.1234	-7	NZ_JMLZ01000002.1	Type I-B	Repeat not recognized	Complete	2	6	2579720	259608	...............................t..	None	Bacteria;;Firmicutes;Clostridia;Clostridiales;Lachnospiraceae;Robinsoniella;;Robinsoniella sp. KNHs210	NZ_JMLZ01000002_1[248054;250093]|NZ_JMLZ01000002_2[259259;260707]|NZ_JMLZ01000002_4[627925;629510]|NZ_JMLZ01000002_5[1215897;1216705]|CAS-TypeIB[250346;259082]	-
GCF_000686105-NZ_JMLZ01000002.1-4591098-4592069	Robinsoniella sp. KNHs210	GCF_000686105	3623	NZ_JMLZ01000002.1	4591857	4592069	-	WP_027296212.1	70	AcaHomolog:WP_031577006.1|HTH_3-1-AcrIIA1|53.3	-1.5	5.0349	-	NZ_JMLZ01000002.1	Type I-B	Repeat not recognized	Complete	2	6	2579720	259608	...............................t..	None	Bacteria;;Firmicutes;Clostridia;Clostridiales;Lachnospiraceae;Robinsoniella;;Robinsoniella sp. KNHs210	NZ_JMLZ01000002_1[248054;250093]|NZ_JMLZ01000002_2[259259;260707]|NZ_JMLZ01000002_4[627925;629510]|NZ_JMLZ01000002_5[1215897;1216705]|CAS-TypeIB[250346;259082]	antitoxins|1.9e-06
GCF_000689475-NZ_CBXR010000002.1-97082-98692	Listeria monocytogenes 4423	GCF_000689475	104	NZ_CBXR010000002.1	97082	97315	+	WP_009924649.1	77	-	-18	3.6771	28	NZ_CBXR010000002.1	Type II-A	Type II-A or II-B (group F27)	Complete	1	6	97356	281962	Perfect match	AcrIIA2 (WP_003722517.1), AcrIIA1 (WP_031669445.1)	Bacteria;;Firmicutes;Bacilli;Bacillales;Listeriaceae;Listeria;Listeria monocytogenes;Listeria monocytogenes 4423	NZ_CBXR010000002_1[281598;283018]|CAS-TypeIIA[283147;289008]+NZ_CBXR010000007_1[42991;43340]|NZ_CBXR010000007_2[58534;60830]|CAS-TypeIB[51459;58336]	-
GCF_000689475-NZ_CBXR010000002.1-97082-98692	Listeria monocytogenes 4423	GCF_000689475	105	NZ_CBXR010000002.1	97344	97715	+	WP_003722517.1	123	AcrHomolog:AcrIIA2|100.0	-19	3.8434	5	NZ_CBXR010000002.1	Type II-A	Type II-A or II-B (group F27)	Complete	1	6	97356	281962	Perfect match	AcrIIA2 (WP_003722517.1), AcrIIA1 (WP_031669445.1)	Bacteria;;Firmicutes;Bacilli;Bacillales;Listeriaceae;Listeria;Listeria monocytogenes;Listeria monocytogenes 4423	NZ_CBXR010000002_1[281598;283018]|CAS-TypeIIA[283147;289008]+NZ_CBXR010000007_1[42991;43340]|NZ_CBXR010000007_2[58534;60830]|CAS-TypeIB[51459;58336]	-
GCF_000689475-NZ_CBXR010000002.1-97082-98692	Listeria monocytogenes 4423	GCF_000689475	106	NZ_CBXR010000002.1	97721	98170	+	WP_031669445.1	149	AcaHomolog:AcrIIA2-0-WP_031669445.1|HTH_26|100.0	-4.5	4.9176	24	NZ_CBXR010000002.1	Type II-A	Type II-A or II-B (group F27)	Complete	1	6	97356	281962	Perfect match	AcrIIA2 (WP_003722517.1), AcrIIA1 (WP_031669445.1)	Bacteria;;Firmicutes;Bacilli;Bacillales;Listeriaceae;Listeria;Listeria monocytogenes;Listeria monocytogenes 4423	NZ_CBXR010000002_1[281598;283018]|CAS-TypeIIA[283147;289008]+NZ_CBXR010000007_1[42991;43340]|NZ_CBXR010000007_2[58534;60830]|CAS-TypeIB[51459;58336]	antitoxins|0.0029
GCF_000689475-NZ_CBXR010000002.1-97082-98692	Listeria monocytogenes 4423	GCF_000689475	107	NZ_CBXR010000002.1	98195	98692	+	WP_009926666.1	165	-	16	10.4058	-	NZ_CBXR010000002.1	Type II-A	Type II-A or II-B (group F27)	Complete	1	6	97356	281962	Perfect match	AcrIIA2 (WP_003722517.1), AcrIIA1 (WP_031669445.1)	Bacteria;;Firmicutes;Bacilli;Bacillales;Listeriaceae;Listeria;Listeria monocytogenes;Listeria monocytogenes 4423	NZ_CBXR010000002_1[281598;283018]|CAS-TypeIIA[283147;289008]+NZ_CBXR010000007_1[42991;43340]|NZ_CBXR010000007_2[58534;60830]|CAS-TypeIB[51459;58336]	-
GCF_000698925-NZ_KL205535.1-88225-88943	Prevotella loescheii DSM 19665 = JCM 12249 = ATCC 15930	GCF_000698925	64	NZ_KL205535.1	88225	88725	+	WP_018967408.1	166	-	3	8.0127	11	NZ_KL205536.1	Type II-C	Repeat not recognized	Complete	2	4	100237	133199	............................t.t	None	Bacteria;;Bacteroidetes;Bacteroidia;Bacteroidales;Prevotellaceae;Prevotella;Prevotella loescheii;Prevotella loescheii DSM 19665 = JCM 12249 = ATCC 15930	NA	antitoxins|8.1e-69
GCF_000698925-NZ_KL205535.1-88225-88943	Prevotella loescheii DSM 19665 = JCM 12249 = ATCC 15930	GCF_000698925	65	NZ_KL205535.1	88737	88943	+	WP_018967407.1	68	AcaHomolog:AcrVA1-0-3300013902_____Ga0116620_1000680_12107_12547_||HTH_XRE|42.6	3.5	9.2735	-	NZ_KL205536.1	Type II-C	Repeat not recognized	Complete	2	4	100237	133199	............................t.t	None	Bacteria;;Bacteroidetes;Bacteroidia;Bacteroidales;Prevotellaceae;Prevotella;Prevotella loescheii;Prevotella loescheii DSM 19665 = JCM 12249 = ATCC 15930	NA	antitoxins|3e-05
GCF_000728485-NZ_JPAT01000015.1-36196-37806	Listeria monocytogenes	GCF_000728485	54	NZ_JPAT01000015.1	36196	36693	-	WP_003733661.1	165	-	16	10.4065	24	NZ_JPAT01000001.1	Type I-B	Type I-A (group F28)	Complete	1	8	4435	60041	Perfect match	AcrIIA2 (WP_003722517.1), AcrIIA1 (WP_003722518.1)	Bacteria;;Firmicutes;Bacilli;Bacillales;Listeriaceae;Listeria;;Listeria monocytogenes	NZ_JPAT01000001_1[59553;60681]|CAS-TypeIB[60879;69115]	-
GCF_000728485-NZ_JPAT01000015.1-36196-37806	Listeria monocytogenes	GCF_000728485	55	NZ_JPAT01000015.1	36718	37167	-	WP_003722518.1	149	AcaHomolog:AcrIIA2-0-REF:Bacilli_gi_197920088-489040-524185_1392_1841_||HTH_26|100.0	-2.5	5.3404	5	NZ_JPAT01000001.1	Type I-B	Type I-A (group F28)	Complete	1	8	4435	60041	Perfect match	AcrIIA2 (WP_003722517.1), AcrIIA1 (WP_003722518.1)	Bacteria;;Firmicutes;Bacilli;Bacillales;Listeriaceae;Listeria;;Listeria monocytogenes	NZ_JPAT01000001_1[59553;60681]|CAS-TypeIB[60879;69115]	antitoxins|0.0029
GCF_000728485-NZ_JPAT01000015.1-36196-37806	Listeria monocytogenes	GCF_000728485	56	NZ_JPAT01000015.1	37173	37544	-	WP_003722517.1	123	AcrHomolog:AcrIIA2|100.0	-19	3.8434	28	NZ_JPAT01000001.1	Type I-B	Type I-A (group F28)	Complete	1	8	4435	60041	Perfect match	AcrIIA2 (WP_003722517.1), AcrIIA1 (WP_003722518.1)	Bacteria;;Firmicutes;Bacilli;Bacillales;Listeriaceae;Listeria;;Listeria monocytogenes	NZ_JPAT01000001_1[59553;60681]|CAS-TypeIB[60879;69115]	-
GCF_000728485-NZ_JPAT01000015.1-36196-37806	Listeria monocytogenes	GCF_000728485	57	NZ_JPAT01000015.1	37573	37806	-	WP_009924649.1	77	-	-18	3.6771	-	NZ_JPAT01000001.1	Type I-B	Type I-A (group F28)	Complete	1	8	4435	60041	Perfect match	AcrIIA2 (WP_003722517.1), AcrIIA1 (WP_003722518.1)	Bacteria;;Firmicutes;Bacilli;Bacillales;Listeriaceae;Listeria;;Listeria monocytogenes	NZ_JPAT01000001_1[59553;60681]|CAS-TypeIB[60879;69115]	-
GCF_000729285-NZ_JPCE01000012.1-36433-38043	Listeria monocytogenes	GCF_000729285	54	NZ_JPCE01000012.1	36433	36930	-	WP_003733661.1	165	-	16	10.4065	24	NZ_JPCE01000008.1	Type I-B	Type I-A (group F28)	Complete	2	8	4672	659904	Perfect match	AcrIIA2 (WP_003722517.1), AcrIIA1 (WP_003722518.1)	Bacteria;;Firmicutes;Bacilli;Bacillales;Listeriaceae;Listeria;;Listeria monocytogenes	NZ_JPCE01000008_1[659416;661255]|CAS-TypeIB[661453;669560]	-
GCF_000729285-NZ_JPCE01000012.1-36433-38043	Listeria monocytogenes	GCF_000729285	55	NZ_JPCE01000012.1	36955	37404	-	WP_003722518.1	149	AcaHomolog:AcrIIA2-0-REF:Bacilli_gi_197920088-489040-524185_1392_1841_||HTH_26|100.0	-2.5	5.3404	5	NZ_JPCE01000008.1	Type I-B	Type I-A (group F28)	Complete	2	8	4672	659904	Perfect match	AcrIIA2 (WP_003722517.1), AcrIIA1 (WP_003722518.1)	Bacteria;;Firmicutes;Bacilli;Bacillales;Listeriaceae;Listeria;;Listeria monocytogenes	NZ_JPCE01000008_1[659416;661255]|CAS-TypeIB[661453;669560]	antitoxins|0.0029
GCF_000729285-NZ_JPCE01000012.1-36433-38043	Listeria monocytogenes	GCF_000729285	56	NZ_JPCE01000012.1	37410	37781	-	WP_003722517.1	123	AcrHomolog:AcrIIA2|100.0	-19	3.8434	28	NZ_JPCE01000008.1	Type I-B	Type I-A (group F28)	Complete	2	8	4672	659904	Perfect match	AcrIIA2 (WP_003722517.1), AcrIIA1 (WP_003722518.1)	Bacteria;;Firmicutes;Bacilli;Bacillales;Listeriaceae;Listeria;;Listeria monocytogenes	NZ_JPCE01000008_1[659416;661255]|CAS-TypeIB[661453;669560]	-
GCF_000729285-NZ_JPCE01000012.1-36433-38043	Listeria monocytogenes	GCF_000729285	57	NZ_JPCE01000012.1	37810	38043	-	WP_009924649.1	77	-	-18	3.6771	-	NZ_JPCE01000008.1	Type I-B	Type I-A (group F28)	Complete	2	8	4672	659904	Perfect match	AcrIIA2 (WP_003722517.1), AcrIIA1 (WP_003722518.1)	Bacteria;;Firmicutes;Bacilli;Bacillales;Listeriaceae;Listeria;;Listeria monocytogenes	NZ_JPCE01000008_1[659416;661255]|CAS-TypeIB[661453;669560]	-
GCF_000730215-NZ_CP007631.1-260846-261648	Streptococcus agalactiae	GCF_000730215	243	NZ_CP007631.1	260846	261427	+	WP_001060648.1	193	-	8	9.8934	2	NZ_CP007631.1	Type II-A	Type II-A (group F35)	Complete	1	11	1204477	973623	Perfect match	None	Bacteria;;Firmicutes;Bacilli;Lactobacillales;Streptococcaceae;Streptococcus;;Streptococcus agalactiae	NZ_CP007631_1[972927;974942]|CAS-TypeIIA[966853;972826]	-
GCF_000730215-NZ_CP007631.1-260846-261648	Streptococcus agalactiae	GCF_000730215	244	NZ_CP007631.1	261430	261648	+	WP_000514223.1	72	AcaHomolog:WP_048571015.1|HTH_3-1-AcrIIA8|44.1	1.5	8.6188	572	NZ_CP007631.1	Type II-A	Type II-A (group F35)	Complete	1	11	1204477	973623	Perfect match	None	Bacteria;;Firmicutes;Bacilli;Lactobacillales;Streptococcaceae;Streptococcus;;Streptococcus agalactiae	NZ_CP007631_1[972927;974942]|CAS-TypeIIA[966853;972826]	antitoxins|3.3e-05
GCF_000730215-NZ_CP007631.1-878290-879064	Streptococcus agalactiae	GCF_000730215	842	NZ_CP007631.1	878290	878478	+	WP_000711348.1	62	-	-3	4.39	32	NZ_CP007631.1	Type II-A	Type II-A (group F35)	Complete	1	11	1204477	973623	Perfect match	None	Bacteria;;Firmicutes;Bacilli;Lactobacillales;Streptococcaceae;Streptococcus;;Streptococcus agalactiae	NZ_CP007631_1[972927;974942]|CAS-TypeIIA[966853;972826]	-
GCF_000730215-NZ_CP007631.1-878290-879064	Streptococcus agalactiae	GCF_000730215	843	NZ_CP007631.1	878511	878804	+	WP_000245558.1	97	-	6	10.0662	44	NZ_CP007631.1	Type II-A	Type II-A (group F35)	Complete	1	11	1204477	973623	Perfect match	None	Bacteria;;Firmicutes;Bacilli;Lactobacillales;Streptococcaceae;Streptococcus;;Streptococcus agalactiae	NZ_CP007631_1[972927;974942]|CAS-TypeIIA[966853;972826]	-
GCF_000730215-NZ_CP007631.1-878290-879064	Streptococcus agalactiae	GCF_000730215	844	NZ_CP007631.1	878849	879064	+	WP_000522957.1	71	AcaHomolog:WP_074911965.1|HTH_3-1-AcrIIA1|43.3	1	8.6374	-	NZ_CP007631.1	Type II-A	Type II-A (group F35)	Complete	1	11	1204477	973623	Perfect match	None	Bacteria;;Firmicutes;Bacilli;Lactobacillales;Streptococcaceae;Streptococcus;;Streptococcus agalactiae	NZ_CP007631_1[972927;974942]|CAS-TypeIIA[966853;972826]	antitoxins|2.7e-05
GCF_000732355-NZ_CP008921.1-1303622-1304759	Streptococcus suis 6407	GCF_000732355	1206	NZ_CP008921.1	1303622	1303837	-	WP_014637779.1	71	AcaHomolog:WP_074911965.1|HTH_3-1-AcrIIA1|40.6	-2	4.7544	12	NZ_CP008921.1	Type II-A	Type II-A (group F35)	Complete	1	5	1634544	1526298	Perfect match	None	Bacteria;;Firmicutes;Bacilli;Lactobacillales;Streptococcaceae;Streptococcus;Streptococcus suis;Streptococcus suis 6407	NZ_CP008921_3[1526064;1526692]|CAS-TypeIIA[1526791;1532798]	antitoxins|7.6e-05
GCF_000732355-NZ_CP008921.1-1303622-1304759	Streptococcus suis 6407	GCF_000732355	1207	NZ_CP008921.1	1303850	1304416	-	WP_024381427.1	188	-	1.5	7.2368	145	NZ_CP008921.1	Type II-A	Type II-A (group F35)	Complete	1	5	1634544	1526298	Perfect match	None	Bacteria;;Firmicutes;Bacilli;Lactobacillales;Streptococcaceae;Streptococcus;Streptococcus suis;Streptococcus suis 6407	NZ_CP008921_3[1526064;1526692]|CAS-TypeIIA[1526791;1532798]	-
GCF_000732355-NZ_CP008921.1-1303622-1304759	Streptococcus suis 6407	GCF_000732355	1208	NZ_CP008921.1	1304562	1304759	-	WP_024381428.1	65	-	-2	4.4286	203	NZ_CP008921.1	Type II-A	Type II-A (group F35)	Complete	1	5	1634544	1526298	Perfect match	None	Bacteria;;Firmicutes;Bacilli;Lactobacillales;Streptococcaceae;Streptococcus;Streptococcus suis;Streptococcus suis 6407	NZ_CP008921_3[1526064;1526692]|CAS-TypeIIA[1526791;1532798]	-
GCF_000732355-NZ_CP008921.1-1793071-1793475	Streptococcus suis 6407	GCF_000732355	1692	NZ_CP008921.1	1793071	1793259	+	WP_024381700.1	62	AcaHomolog:WP_031577006.1|HTH_3-1-AcrIIA1|40.7	1	7.9758	15	NZ_CP008921.1	Type II-A	Type II-A (group F35)	Complete	1	5	1634544	1526298	Perfect match	None	Bacteria;;Firmicutes;Bacilli;Lactobacillales;Streptococcaceae;Streptococcus;Streptococcus suis;Streptococcus suis 6407	NZ_CP008921_3[1526064;1526692]|CAS-TypeIIA[1526791;1532798]	antitoxins|2.5e-06
GCF_000732355-NZ_CP008921.1-1793071-1793475	Streptococcus suis 6407	GCF_000732355	1693	NZ_CP008921.1	1793275	1793475	+	WP_002937997.1	66	-	3.5	10.2299	-	NZ_CP008921.1	Type II-A	Type II-A (group F35)	Complete	1	5	1634544	1526298	Perfect match	None	Bacteria;;Firmicutes;Bacilli;Lactobacillales;Streptococcaceae;Streptococcus;Streptococcus suis;Streptococcus suis 6407	NZ_CP008921_3[1526064;1526692]|CAS-TypeIIA[1526791;1532798]	-
GCF_000741965-NZ_KN046803.1-485730-486388	Neisseria lactamica ATCC 23970	GCF_000741965	473	NZ_KN046803.1	485730	485912	+	WP_003711064.1	60	-	8	10.7562	56	NZ_KN046803.1	Type II-C	Repeat not recognized	Complete	2	16	2012539	2013829	Perfect match	None	Bacteria;;Proteobacteria;Betaproteobacteria;Neisseriales;Neisseriaceae;Neisseria;Neisseria lactamica;Neisseria lactamica ATCC 23970	NZ_KN046803_1[104916;106939]|NZ_KN046803_11[2012803;2014026]|CAS-TypeIC[958938;965588]|CAS-TypeIIU[2014090;2018638]	toxins|2.1e-14
GCF_000741965-NZ_KN046803.1-485730-486388	Neisseria lactamica ATCC 23970	GCF_000741965	474	NZ_KN046803.1	485969	486388	+	WP_003711063.1	139	AcaHomolog:WP_058129004.1|HTH_37-0-AcrIF4|47.8	-5	4.6289	369	NZ_KN046803.1	Type II-C	Repeat not recognized	Complete	2	16	2012539	2013829	Perfect match	None	Bacteria;;Proteobacteria;Betaproteobacteria;Neisseriales;Neisseriaceae;Neisseria;Neisseria lactamica;Neisseria lactamica ATCC 23970	NZ_KN046803_1[104916;106939]|NZ_KN046803_11[2012803;2014026]|CAS-TypeIC[958938;965588]|CAS-TypeIIU[2014090;2018638]	antitoxins|1.1e-29
GCF_000744375-NZ_JQLU01000005.1-339721-340382	Carnobacterium gallinarum DSM 4847	GCF_000744375	300	NZ_JQLU01000005.1	339721	339930	+	WP_034560408.1	69	AcaHomolog:WP_031577006.1|HTH_3-1-AcrIIA1|41.5	1	7.202	-4	NZ_JQLU01000005.1	Type II-C	Repeat not recognized	Complete	7	7	1701553	2514547	Perfect match	None	Bacteria;;Firmicutes;Bacilli;Lactobacillales;Carnobacteriaceae;Carnobacterium;Carnobacterium gallinarum;Carnobacterium gallinarum DSM 4847	NZ_JQLU01000005_1[165904;166335]|NZ_JQLU01000005_2[167735;168298]|NZ_JQLU01000005_3[1687137;1688214]|NZ_JQLU01000005_4[1717834;1718190]|NZ_JQLU01000005_7[2459220;2459585]|NZ_JQLU01000005_8[2463599;2464096]|NZ_JQLU01000005_9[2514115;2514876]|NZ_JQLU01000005_10[2529503;2530066]|CAS-TypeIB[1679832;1686935]|CAS-TypeIIU[2512847;2529383]	antitoxins|0.00032
GCF_000744375-NZ_JQLU01000005.1-339721-340382	Carnobacterium gallinarum DSM 4847	GCF_000744375	301	NZ_JQLU01000005.1	339927	340382	+	WP_034560410.1	151	-	12	10.3525	-	NZ_JQLU01000005.1	Type II-C	Repeat not recognized	Complete	7	7	1701553	2514547	Perfect match	None	Bacteria;;Firmicutes;Bacilli;Lactobacillales;Carnobacteriaceae;Carnobacterium;Carnobacterium gallinarum;Carnobacterium gallinarum DSM 4847	NZ_JQLU01000005_1[165904;166335]|NZ_JQLU01000005_2[167735;168298]|NZ_JQLU01000005_3[1687137;1688214]|NZ_JQLU01000005_4[1717834;1718190]|NZ_JQLU01000005_7[2459220;2459585]|NZ_JQLU01000005_8[2463599;2464096]|NZ_JQLU01000005_9[2514115;2514876]|NZ_JQLU01000005_10[2529503;2530066]|CAS-TypeIB[1679832;1686935]|CAS-TypeIIU[2512847;2529383]	-
GCF_000744375-NZ_JQLU01000005.1-2439914-2440422	Carnobacterium gallinarum DSM 4847	GCF_000744375	2194	NZ_JQLU01000005.1	2439914	2440117	-	WP_034563810.1	67	AcaHomolog:WP_048571015.1|HTH_3-1-AcrIIA8|41.9	3.5	9.7944	8	NZ_JQLU01000005.1	Type II-C	Repeat not recognized	Complete	7	7	1701553	2514547	Perfect match	None	Bacteria;;Firmicutes;Bacilli;Lactobacillales;Carnobacteriaceae;Carnobacterium;Carnobacterium gallinarum;Carnobacterium gallinarum DSM 4847	NZ_JQLU01000005_1[165904;166335]|NZ_JQLU01000005_2[167735;168298]|NZ_JQLU01000005_3[1687137;1688214]|NZ_JQLU01000005_4[1717834;1718190]|NZ_JQLU01000005_7[2459220;2459585]|NZ_JQLU01000005_8[2463599;2464096]|NZ_JQLU01000005_9[2514115;2514876]|NZ_JQLU01000005_10[2529503;2530066]|CAS-TypeIB[1679832;1686935]|CAS-TypeIIU[2512847;2529383]	antitoxins|3e-07
GCF_000744375-NZ_JQLU01000005.1-2439914-2440422	Carnobacterium gallinarum DSM 4847	GCF_000744375	2195	NZ_JQLU01000005.1	2440126	2440422	-	WP_034563812.1	98	-	7.5	10.0606	-	NZ_JQLU01000005.1	Type II-C	Repeat not recognized	Complete	7	7	1701553	2514547	Perfect match	None	Bacteria;;Firmicutes;Bacilli;Lactobacillales;Carnobacteriaceae;Carnobacterium;Carnobacterium gallinarum;Carnobacterium gallinarum DSM 4847	NZ_JQLU01000005_1[165904;166335]|NZ_JQLU01000005_2[167735;168298]|NZ_JQLU01000005_3[1687137;1688214]|NZ_JQLU01000005_4[1717834;1718190]|NZ_JQLU01000005_7[2459220;2459585]|NZ_JQLU01000005_8[2463599;2464096]|NZ_JQLU01000005_9[2514115;2514876]|NZ_JQLU01000005_10[2529503;2530066]|CAS-TypeIB[1679832;1686935]|CAS-TypeIIU[2512847;2529383]	-
GCF_000744935-NZ_JQMW01000009.1-879944-880569	Clostridium sp. KNHs214	GCF_000744935	793	NZ_JQMW01000009.1	879944	880369	-	WP_035290502.1	141	-	4	9.3265	2	NZ_JQMW01000014.1	Type I-B	Repeat not recognized	Complete	1	147	773233	129474	.ca.tc..................................	None	Bacteria;;Firmicutes;Clostridia;Clostridiales;Clostridiaceae;Clostridium;;Clostridium sp. KNHs214	NZ_JQMW01000014_2[119893;134796]|CAS-TypeIB[134988;143245]	-
GCF_000744935-NZ_JQMW01000009.1-879944-880569	Clostridium sp. KNHs214	GCF_000744935	794	NZ_JQMW01000009.1	880372	880569	-	WP_035290504.1	65	AcaHomolog:WP_048571015.1|HTH_3-1-AcrIIA8|43.1	-3	4.612	439	NZ_JQMW01000014.1	Type I-B	Repeat not recognized	Complete	1	147	773233	129474	.ca.tc..................................	None	Bacteria;;Firmicutes;Clostridia;Clostridiales;Clostridiaceae;Clostridium;;Clostridium sp. KNHs214	NZ_JQMW01000014_2[119893;134796]|CAS-TypeIB[134988;143245]	antitoxins|1.2e-06
GCF_000744935-NZ_JQMW01000009.1-1306551-1307166	Clostridium sp. KNHs214	GCF_000744935	1196	NZ_JQMW01000009.1	1306551	1306754	-	WP_035291080.1	67	AcaHomolog:WP_048571015.1|HTH_3-1-AcrIIA8|61.2	2.5	9.7693	1	NZ_JQMW01000014.1	Type I-B	Repeat not recognized	Complete	1	147	773233	129474	.ca.tc..................................	None	Bacteria;;Firmicutes;Clostridia;Clostridiales;Clostridiaceae;Clostridium;;Clostridium sp. KNHs214	NZ_JQMW01000014_2[119893;134796]|CAS-TypeIB[134988;143245]	antitoxins|1.4e-06
GCF_000744935-NZ_JQMW01000009.1-1306551-1307166	Clostridium sp. KNHs214	GCF_000744935	1197	NZ_JQMW01000009.1	1306756	1307166	-	WP_035291081.1	136	-	8.5	10.1552	-	NZ_JQMW01000014.1	Type I-B	Repeat not recognized	Complete	1	147	773233	129474	.ca.tc..................................	None	Bacteria;;Firmicutes;Clostridia;Clostridiales;Clostridiaceae;Clostridium;;Clostridium sp. KNHs214	NZ_JQMW01000014_2[119893;134796]|CAS-TypeIB[134988;143245]	-
GCF_000751675-NZ_CCFF01000014.1-178689-179350	Clostridium sp. CL-6	GCF_000751675	178	NZ_CCFF01000014.1	178689	179141	-	WP_052406390.1	150	-	6	9.7885	2	NZ_CCFF01000017.1	Type I-B	Type I-A (group F6)	Complete	2	20	373930	634225	............................t..g...t	None	Bacteria;;Firmicutes;Clostridia;Clostridiales;Clostridiaceae;Clostridium;;Clostridium sp. CL-6	NZ_CCFF01000017_2[127890;131445]|NZ_CCFF01000017_3[632953;634354]|CAS-TypeIB[119143;127714]|CAS-TypeIB[624476;632765]	-
GCF_000751675-NZ_CCFF01000014.1-178689-179350	Clostridium sp. CL-6	GCF_000751675	179	NZ_CCFF01000014.1	179144	179350	-	WP_040191950.1	68	AcaHomolog:WP_048571015.1|HTH_3-1-AcrIIA8|46.9	0	6.2864	-	NZ_CCFF01000017.1	Type I-B	Type I-A (group F6)	Complete	2	20	373930	634225	............................t..g...t	None	Bacteria;;Firmicutes;Clostridia;Clostridiales;Clostridiaceae;Clostridium;;Clostridium sp. CL-6	NZ_CCFF01000017_2[127890;131445]|NZ_CCFF01000017_3[632953;634354]|CAS-TypeIB[119143;127714]|CAS-TypeIB[624476;632765]	antitoxins|2.5e-05
GCF_000751675-NZ_CCFF01000014.1-193087-193751	Clostridium sp. CL-6	GCF_000751675	193	NZ_CCFF01000014.1	193087	193281	+	WP_040191962.1	64	AcaHomolog:WP_048571015.1|HTH_3-1-AcrIIA8|44.6	2	8.5213	2	NZ_CCFF01000017.1	Type I-B	Type I-A (group F6)	Complete	2	20	373930	634225	............................t..g...t	None	Bacteria;;Firmicutes;Clostridia;Clostridiales;Clostridiaceae;Clostridium;;Clostridium sp. CL-6	NZ_CCFF01000017_2[127890;131445]|NZ_CCFF01000017_3[632953;634354]|CAS-TypeIB[119143;127714]|CAS-TypeIB[624476;632765]	antitoxins|2e-05
GCF_000751675-NZ_CCFF01000014.1-193087-193751	Clostridium sp. CL-6	GCF_000751675	194	NZ_CCFF01000014.1	193284	193751	+	WP_040191963.1	155	-	1	7.9502	-	NZ_CCFF01000017.1	Type I-B	Type I-A (group F6)	Complete	2	20	373930	634225	............................t..g...t	None	Bacteria;;Firmicutes;Clostridia;Clostridiales;Clostridiaceae;Clostridium;;Clostridium sp. CL-6	NZ_CCFF01000017_2[127890;131445]|NZ_CCFF01000017_3[632953;634354]|CAS-TypeIB[119143;127714]|CAS-TypeIB[624476;632765]	-
GCF_000751715-NZ_CCVU01000001.1-1785613-1786270	Pseudomonas aeruginosa	GCF_000751715	1609	NZ_CCVU01000001.1	1785613	1786041	-	WP_003124172.1	142	AcaHomolog:WP_058129004.1|HTH_37-0-AcrIF4|47.2	-5.5	4.6562	46	NZ_CCVU01000001.1	Type I-E	Type I-E or II-B (group F18)	Complete	2	8	1333196	2363171	..c.............................	AcrIE1 (WP_003158159.1), AcrIF3 (WP_015649655.1), AcrIF3 (WP_003158160.1), AcrIF12 (WP_003158163.1)	Bacteria;;Proteobacteria;Gammaproteobacteria;Pseudomonadales;Pseudomonadaceae;Pseudomonas;;Pseudomonas aeruginosa	NZ_CCVU01000001_1[2352964;2353481]|NZ_CCVU01000001_2[2362714;2363475]|CAS-TypeIE[2354264;2362649]	antitoxins|4.2e-14
GCF_000751715-NZ_CCVU01000001.1-1785613-1786270	Pseudomonas aeruginosa	GCF_000751715	1610	NZ_CCVU01000001.1	1786088	1786270	-	WP_003098540.1	60	-	8	11.0775	-	NZ_CCVU01000001.1	Type I-E	Type I-E or II-B (group F18)	Complete	2	8	1333196	2363171	..c.............................	AcrIE1 (WP_003158159.1), AcrIF3 (WP_015649655.1), AcrIF3 (WP_003158160.1), AcrIF12 (WP_003158163.1)	Bacteria;;Proteobacteria;Gammaproteobacteria;Pseudomonadales;Pseudomonadaceae;Pseudomonas;;Pseudomonas aeruginosa	NZ_CCVU01000001_1[2352964;2353481]|NZ_CCVU01000001_2[2362714;2363475]|CAS-TypeIE[2354264;2362649]	toxins|6.4e-47
GCF_000751715-NZ_CCVU01000003.1-90831-91408	Pseudomonas aeruginosa	GCF_000751715	85	NZ_CCVU01000003.1	90831	91037	-	WP_003093358.1	68	AcaHomolog:WP_031577006.1|HTH_3-1-AcrIIA1|50.0	0	6.3079	-4	NZ_CCVU01000001.1	Type I-E	Type I-E or II-B (group F18)	Complete	2	8	174059	2363171	..ct............................	AcrIE1 (WP_003158159.1), AcrIF3 (WP_015649655.1), AcrIF3 (WP_003158160.1), AcrIF12 (WP_003158163.1)	Bacteria;;Proteobacteria;Gammaproteobacteria;Pseudomonadales;Pseudomonadaceae;Pseudomonas;;Pseudomonas aeruginosa	NZ_CCVU01000001_1[2352964;2353481]|NZ_CCVU01000001_2[2362714;2363475]|CAS-TypeIE[2354264;2362649]	antitoxins|0.0017
GCF_000751715-NZ_CCVU01000003.1-90831-91408	Pseudomonas aeruginosa	GCF_000751715	86	NZ_CCVU01000003.1	91034	91408	-	WP_003105252.1	124	-	6	10.3087	-	NZ_CCVU01000001.1	Type I-E	Type I-E or II-B (group F18)	Complete	2	8	174059	2363171	..ct............................	AcrIE1 (WP_003158159.1), AcrIF3 (WP_015649655.1), AcrIF3 (WP_003158160.1), AcrIF12 (WP_003158163.1)	Bacteria;;Proteobacteria;Gammaproteobacteria;Pseudomonadales;Pseudomonadaceae;Pseudomonas;;Pseudomonas aeruginosa	NZ_CCVU01000001_1[2352964;2353481]|NZ_CCVU01000001_2[2362714;2363475]|CAS-TypeIE[2354264;2362649]	-
GCF_000751715-NZ_CCVU01000003.1-189647-190866	Pseudomonas aeruginosa	GCF_000751715	187	NZ_CCVU01000003.1	189647	189868	-	WP_031636954.1	73	AcaHomolog:AcrIF3-0-WP_031636954.1|HTH_8|100.0	2.5	8.8839	-4	NZ_CCVU01000001.1	Type I-E	Type I-E or II-B (group F18)	Complete	2	8	174059	2363171	..ct............................	AcrIE1 (WP_003158159.1), AcrIF3 (WP_015649655.1), AcrIF3 (WP_003158160.1), AcrIF12 (WP_003158163.1)	Bacteria;;Proteobacteria;Gammaproteobacteria;Pseudomonadales;Pseudomonadaceae;Pseudomonas;;Pseudomonas aeruginosa	NZ_CCVU01000001_1[2352964;2353481]|NZ_CCVU01000001_2[2362714;2363475]|CAS-TypeIE[2354264;2362649]	-
GCF_000751715-NZ_CCVU01000003.1-189647-190866	Pseudomonas aeruginosa	GCF_000751715	188	NZ_CCVU01000003.1	189865	190287	-	WP_015649655.1	140	AcrHomolog:AcrIF3|95.0	-8.5	4.4483	111	NZ_CCVU01000001.1	Type I-E	Type I-E or II-B (group F18)	Complete	2	8	174059	2363171	..ct............................	AcrIE1 (WP_003158159.1), AcrIF3 (WP_015649655.1), AcrIF3 (WP_003158160.1), AcrIF12 (WP_003158163.1)	Bacteria;;Proteobacteria;Gammaproteobacteria;Pseudomonadales;Pseudomonadaceae;Pseudomonas;;Pseudomonas aeruginosa	NZ_CCVU01000001_1[2352964;2353481]|NZ_CCVU01000001_2[2362714;2363475]|CAS-TypeIE[2354264;2362649]	-
GCF_000751715-NZ_CCVU01000003.1-189647-190866	Pseudomonas aeruginosa	GCF_000751715	189	NZ_CCVU01000003.1	190399	190866	-	WP_015649656.1	155	-	-1.5	5.6864	-	NZ_CCVU01000001.1	Type I-E	Type I-E or II-B (group F18)	Complete	2	8	174059	2363171	..ct............................	AcrIE1 (WP_003158159.1), AcrIF3 (WP_015649655.1), AcrIF3 (WP_003158160.1), AcrIF12 (WP_003158163.1)	Bacteria;;Proteobacteria;Gammaproteobacteria;Pseudomonadales;Pseudomonadaceae;Pseudomonas;;Pseudomonas aeruginosa	NZ_CCVU01000001_1[2352964;2353481]|NZ_CCVU01000001_2[2362714;2363475]|CAS-TypeIE[2354264;2362649]	-
GCF_000763245-NZ_JPSS01000021.1-44303-45590	Pseudomonas aeruginosa	GCF_000763245	54	NZ_JPSS01000021.1	44303	44770	+	WP_015972867.1	155	-	3.5	10.0801	112	NZ_JPSS01000047.1	Type I-C	Type I-C (group F3)	Complete	1	24	57610	18469	.ct...............................	None	Bacteria;;Proteobacteria;Gammaproteobacteria;Pseudomonadales;Pseudomonadaceae;Pseudomonas;;Pseudomonas aeruginosa	NZ_JPSS01000047_1[16907;19526]|CAS-TypeIC[11400;16425]|CAS[9115;16725]	-
GCF_000763245-NZ_JPSS01000021.1-44303-45590	Pseudomonas aeruginosa	GCF_000763245	55	NZ_JPSS01000021.1	44883	45080	+	WP_022580027.1	65	AcrHomolog:AcrIE3|96.8	-12	3.7617	-4	NZ_JPSS01000047.1	Type I-C	Type I-C (group F3)	Complete	1	24	57610	18469	.ct...............................	None	Bacteria;;Proteobacteria;Gammaproteobacteria;Pseudomonadales;Pseudomonadaceae;Pseudomonas;;Pseudomonas aeruginosa	NZ_JPSS01000047_1[16907;19526]|CAS-TypeIC[11400;16425]|CAS[9115;16725]	-
GCF_000763245-NZ_JPSS01000021.1-44303-45590	Pseudomonas aeruginosa	GCF_000763245	56	NZ_JPSS01000021.1	45077	45379	+	WP_016068584.1	100	AcrHomolog:AcrIF4|100.0	-2.5	5.0978	-38	NZ_JPSS01000047.1	Type I-C	Type I-C (group F3)	Complete	1	24	57610	18469	.ct...............................	None	Bacteria;;Proteobacteria;Gammaproteobacteria;Pseudomonadales;Pseudomonadaceae;Pseudomonas;;Pseudomonas aeruginosa	NZ_JPSS01000047_1[16907;19526]|CAS-TypeIC[11400;16425]|CAS[9115;16725]	-
GCF_000763245-NZ_JPSS01000021.1-44303-45590	Pseudomonas aeruginosa	GCF_000763245	57	NZ_JPSS01000021.1	45342	45590	+	WP_031294055.1	82	AcaHomolog:AcrIE3-0-REF:Gammaproteobacteria_gi_550039974-247912-284721_18248_18499_-|HTH_8|100.0	4.5	9.8006	-	NZ_JPSS01000047.1	Type I-C	Type I-C (group F3)	Complete	1	24	57610	18469	.ct...............................	None	Bacteria;;Proteobacteria;Gammaproteobacteria;Pseudomonadales;Pseudomonadaceae;Pseudomonas;;Pseudomonas aeruginosa	NZ_JPSS01000047_1[16907;19526]|CAS-TypeIC[11400;16425]|CAS[9115;16725]	-
GCF_000763925-NZ_JQDY01000001.1-332359-332763	Klebsiella pneumoniae	GCF_000763925	328	NZ_JQDY01000001.1	332359	332550	+	WP_009483893.1	63	-	-9	3.937	6	NZ_JQDY01000013.1	Type I-E	Type I-E (group F2)	Complete	1	38	348531	96486	Perfect match	None	Bacteria;;Proteobacteria;Gammaproteobacteria;Enterobacterales;Enterobacteriaceae;Klebsiella;;Klebsiella pneumoniae	NZ_JQDY01000013_1[94203;96791]|CAS-TypeIE[96888;104908]	-
GCF_000763925-NZ_JQDY01000001.1-332359-332763	Klebsiella pneumoniae	GCF_000763925	329	NZ_JQDY01000001.1	332557	332763	+	WP_071814206.1	68	AcaHomolog:AcrIF11|Aca5|WP_072050017.1|63.1	-2	4.8565	-	NZ_JQDY01000013.1	Type I-E	Type I-E (group F2)	Complete	1	38	348531	96486	Perfect match	None	Bacteria;;Proteobacteria;Gammaproteobacteria;Enterobacterales;Enterobacteriaceae;Klebsiella;;Klebsiella pneumoniae	NZ_JQDY01000013_1[94203;96791]|CAS-TypeIE[96888;104908]	-
GCF_000763935-NZ_JQDX01000001.1-225321-225725	Klebsiella pneumoniae	GCF_000763935	246	NZ_JQDX01000001.1	225321	225527	-	WP_071814206.1	68	AcaHomolog:AcrIF11|Aca5|WP_072050017.1|63.1	-2	4.8565	6	NZ_JQDX01000015.1	Type I-E	Type I-E (group F2)	Complete	1	38	209553	96486	Perfect match	None	Bacteria;;Proteobacteria;Gammaproteobacteria;Enterobacterales;Enterobacteriaceae;Klebsiella;;Klebsiella pneumoniae	NZ_JQDX01000015_1[94203;96791]|CAS-TypeIE[96888;104908]	-
GCF_000763935-NZ_JQDX01000001.1-225321-225725	Klebsiella pneumoniae	GCF_000763935	247	NZ_JQDX01000001.1	225534	225725	-	WP_009483893.1	63	-	-9	3.937	-	NZ_JQDX01000015.1	Type I-E	Type I-E (group F2)	Complete	1	38	209553	96486	Perfect match	None	Bacteria;;Proteobacteria;Gammaproteobacteria;Enterobacterales;Enterobacteriaceae;Klebsiella;;Klebsiella pneumoniae	NZ_JQDX01000015_1[94203;96791]|CAS-TypeIE[96888;104908]	-
GCF_000785005-NZ_CP009876.1-3069561-3069965	Klebsiella pneumoniae subsp. pneumoniae	GCF_000785005	3075	NZ_CP009876.1	3069561	3069752	+	WP_038434996.1	63	-	-9	3.937	6	NZ_CP009876.1	Type I-E	Type I-E (group F2)	Complete	1	15	3047561	4113496	Perfect match	None	Bacteria;;Proteobacteria;Gammaproteobacteria;Enterobacterales;Enterobacteriaceae;Klebsiella;Klebsiella pneumoniae;Klebsiella pneumoniae subsp. pneumoniae	NZ_CP009876_3[4112616;4115021]|CAS-TypeIE[4115118;4123561]	-
GCF_000785005-NZ_CP009876.1-3069561-3069965	Klebsiella pneumoniae subsp. pneumoniae	GCF_000785005	3076	NZ_CP009876.1	3069759	3069965	+	WP_071814206.1	68	AcaHomolog:AcrIF11|Aca5|WP_072050017.1|63.1	-2	4.8565	-	NZ_CP009876.1	Type I-E	Type I-E (group F2)	Complete	1	15	3047561	4113496	Perfect match	None	Bacteria;;Proteobacteria;Gammaproteobacteria;Enterobacterales;Enterobacteriaceae;Klebsiella;Klebsiella pneumoniae;Klebsiella pneumoniae subsp. pneumoniae	NZ_CP009876_3[4112616;4115021]|CAS-TypeIE[4115118;4123561]	-
GCF_000789935-NZ_JTNJ01000034.1-43349-44568	Pseudomonas aeruginosa	GCF_000789935	46	NZ_JTNJ01000034.1	43349	43570	-	WP_031636954.1	73	AcaHomolog:AcrIF3-0-WP_031636954.1|HTH_8|100.0	2.5	8.8839	-4	NZ_JTNJ01000023.1	Type I-E	Type I-E or II-B (group F18)	Complete	1	5	27734	205230	..ct............................	AcrIE1 (WP_003158159.1), AcrIF3 (WP_015649655.1), AcrIF3 (WP_003158160.1), AcrIF12 (WP_003158163.1)	Bacteria;;Proteobacteria;Gammaproteobacteria;Pseudomonadales;Pseudomonadaceae;Pseudomonas;;Pseudomonas aeruginosa	NZ_JTNJ01000023_1[204957;205718]|NZ_JTNJ01000023_2[214951;215468]|CAS-TypeIE[205783;214168]	-
GCF_000789935-NZ_JTNJ01000034.1-43349-44568	Pseudomonas aeruginosa	GCF_000789935	47	NZ_JTNJ01000034.1	43567	43989	-	WP_015649655.1	140	AcrHomolog:AcrIF3|95.0	-8.5	4.4483	111	NZ_JTNJ01000023.1	Type I-E	Type I-E or II-B (group F18)	Complete	1	5	27734	205230	..ct............................	AcrIE1 (WP_003158159.1), AcrIF3 (WP_015649655.1), AcrIF3 (WP_003158160.1), AcrIF12 (WP_003158163.1)	Bacteria;;Proteobacteria;Gammaproteobacteria;Pseudomonadales;Pseudomonadaceae;Pseudomonas;;Pseudomonas aeruginosa	NZ_JTNJ01000023_1[204957;205718]|NZ_JTNJ01000023_2[214951;215468]|CAS-TypeIE[205783;214168]	-
GCF_000789935-NZ_JTNJ01000034.1-43349-44568	Pseudomonas aeruginosa	GCF_000789935	48	NZ_JTNJ01000034.1	44101	44568	-	WP_015649656.1	155	-	-1.5	5.6864	-	NZ_JTNJ01000023.1	Type I-E	Type I-E or II-B (group F18)	Complete	1	5	27734	205230	..ct............................	AcrIE1 (WP_003158159.1), AcrIF3 (WP_015649655.1), AcrIF3 (WP_003158160.1), AcrIF12 (WP_003158163.1)	Bacteria;;Proteobacteria;Gammaproteobacteria;Pseudomonadales;Pseudomonadaceae;Pseudomonas;;Pseudomonas aeruginosa	NZ_JTNJ01000023_1[204957;205718]|NZ_JTNJ01000023_2[214951;215468]|CAS-TypeIE[205783;214168]	-
GCF_000790245-NZ_JTTU01000066.1-15971-17190	Pseudomonas aeruginosa	GCF_000790245	17	NZ_JTTU01000066.1	15971	16192	-	WP_031636954.1	73	AcaHomolog:AcrIF3-0-WP_031636954.1|HTH_8|100.0	2.5	8.8839	-4	NZ_JTTU01000047.1	Type I-F	Type I-F (group F5)	Complete	3	11	24860	9072	Perfect match	AcrIF3 (WP_015649655.1)	Bacteria;;Proteobacteria;Gammaproteobacteria;Pseudomonadales;Pseudomonadaceae;Pseudomonas;;Pseudomonas aeruginosa	NZ_JTTU01000047_1[8445;9372]|CAS-TypeIF[181;8320]	-
GCF_000790245-NZ_JTTU01000066.1-15971-17190	Pseudomonas aeruginosa	GCF_000790245	18	NZ_JTTU01000066.1	16189	16611	-	WP_015649655.1	140	AcrHomolog:AcrIF3|95.0	-8.5	4.4483	111	NZ_JTTU01000047.1	Type I-F	Type I-F (group F5)	Complete	3	11	24860	9072	Perfect match	AcrIF3 (WP_015649655.1)	Bacteria;;Proteobacteria;Gammaproteobacteria;Pseudomonadales;Pseudomonadaceae;Pseudomonas;;Pseudomonas aeruginosa	NZ_JTTU01000047_1[8445;9372]|CAS-TypeIF[181;8320]	-
GCF_000790245-NZ_JTTU01000066.1-15971-17190	Pseudomonas aeruginosa	GCF_000790245	19	NZ_JTTU01000066.1	16723	17190	-	WP_015649656.1	155	-	-1.5	5.6864	-	NZ_JTTU01000047.1	Type I-F	Type I-F (group F5)	Complete	3	11	24860	9072	Perfect match	AcrIF3 (WP_015649655.1)	Bacteria;;Proteobacteria;Gammaproteobacteria;Pseudomonadales;Pseudomonadaceae;Pseudomonas;;Pseudomonas aeruginosa	NZ_JTTU01000047_1[8445;9372]|CAS-TypeIF[181;8320]	-
GCF_000790905-NZ_JTSV01000008.1-21945-23164	Pseudomonas aeruginosa	GCF_000790905	35	NZ_JTSV01000008.1	21945	22412	+	WP_015649656.1	155	-	-1.5	5.6864	111	NZ_JTSV01000038.1	Type I-E	Type I-E or II-B (group F18)	Complete	2	8	38752	78401	..ct............................	AcrIE1 (WP_003158159.1), AcrIF3 (WP_015649655.1), AcrIF3 (WP_003158160.1), AcrIF12 (WP_003158163.1)	Bacteria;;Proteobacteria;Gammaproteobacteria;Pseudomonadales;Pseudomonadaceae;Pseudomonas;;Pseudomonas aeruginosa	NZ_JTSV01000038_1[68194;68711]|NZ_JTSV01000038_2[77944;78705]|CAS-TypeIE[69494;77879]	-
GCF_000790905-NZ_JTSV01000008.1-21945-23164	Pseudomonas aeruginosa	GCF_000790905	36	NZ_JTSV01000008.1	22524	22946	+	WP_015649655.1	140	AcrHomolog:AcrIF3|95.0	-8.5	4.4483	-4	NZ_JTSV01000038.1	Type I-E	Type I-E or II-B (group F18)	Complete	2	8	38752	78401	..ct............................	AcrIE1 (WP_003158159.1), AcrIF3 (WP_015649655.1), AcrIF3 (WP_003158160.1), AcrIF12 (WP_003158163.1)	Bacteria;;Proteobacteria;Gammaproteobacteria;Pseudomonadales;Pseudomonadaceae;Pseudomonas;;Pseudomonas aeruginosa	NZ_JTSV01000038_1[68194;68711]|NZ_JTSV01000038_2[77944;78705]|CAS-TypeIE[69494;77879]	-
GCF_000790905-NZ_JTSV01000008.1-21945-23164	Pseudomonas aeruginosa	GCF_000790905	37	NZ_JTSV01000008.1	22943	23164	+	WP_031636954.1	73	AcaHomolog:AcrIF3-0-WP_031636954.1|HTH_8|100.0	2.5	8.8839	-	NZ_JTSV01000038.1	Type I-E	Type I-E or II-B (group F18)	Complete	2	8	38752	78401	..ct............................	AcrIE1 (WP_003158159.1), AcrIF3 (WP_015649655.1), AcrIF3 (WP_003158160.1), AcrIF12 (WP_003158163.1)	Bacteria;;Proteobacteria;Gammaproteobacteria;Pseudomonadales;Pseudomonadaceae;Pseudomonas;;Pseudomonas aeruginosa	NZ_JTSV01000038_1[68194;68711]|NZ_JTSV01000038_2[77944;78705]|CAS-TypeIE[69494;77879]	-
GCF_000791275-NZ_JTRP01000019.1-26458-26896	Pseudomonas aeruginosa	GCF_000791275	34	NZ_JTRP01000019.1	26458	26694	+	WP_049265585.1	78	AcrHomolog:AcrIF1|96.2	0.5	7.0091	-29	NZ_JTRP01000029.1	Type I-F	Type I-F (group F5)	Complete	3	5	21296	64038	Perfect match	AcrIF1 (WP_049265585.1)	Bacteria;;Proteobacteria;Gammaproteobacteria;Pseudomonadales;Pseudomonadaceae;Pseudomonas;;Pseudomonas aeruginosa	NZ_JTRP01000029_1[53250;54894]|NZ_JTRP01000029_2[63769;65117]|CAS-TypeIF[55019;63508]	-
GCF_000791275-NZ_JTRP01000019.1-26458-26896	Pseudomonas aeruginosa	GCF_000791275	35	NZ_JTRP01000019.1	26666	26896	+	WP_033946092.1	76	AcaHomolog:AcrIF1-0-WP_033946092.1|HTH_24|100.0	1	7.1632	337	NZ_JTRP01000029.1	Type I-F	Type I-F (group F5)	Complete	3	5	21296	64038	Perfect match	AcrIF1 (WP_049265585.1)	Bacteria;;Proteobacteria;Gammaproteobacteria;Pseudomonadales;Pseudomonadaceae;Pseudomonas;;Pseudomonas aeruginosa	NZ_JTRP01000029_1[53250;54894]|NZ_JTRP01000029_2[63769;65117]|CAS-TypeIF[55019;63508]	-
GCF_000791665-NZ_JTMW01000030.1-18049-18922	Pseudomonas aeruginosa	GCF_000791665	31	NZ_JTMW01000030.1	18049	18468	+	WP_033992113.1	139	AcrHomolog:AcrIF3|87.0	-5	4.7692	-4	NZ_JTMW01000094.1	Type I-F	Type I-F (group F5)	Complete	2	9	31002	46660	Perfect match	AcrIF3 (WP_033992113.1), AcrIF3 (WP_023123734.1), AcrIF5 (WP_016068568.1), AcrIF7 (WP_033973843.1)	Bacteria;;Proteobacteria;Gammaproteobacteria;Pseudomonadales;Pseudomonadaceae;Pseudomonas;;Pseudomonas aeruginosa	NZ_JTMW01000094_1[37119;37626]|NZ_JTMW01000094_2[46152;47980]|CAS-TypeIF[37751;45890]	-
GCF_000791665-NZ_JTMW01000030.1-18049-18922	Pseudomonas aeruginosa	GCF_000791665	32	NZ_JTMW01000030.1	18465	18704	+	WP_016068568.1	79	AcrHomolog:AcrIF5|100.0	3	10.2201	-4	NZ_JTMW01000094.1	Type I-F	Type I-F (group F5)	Complete	2	9	31002	46660	Perfect match	AcrIF3 (WP_033992113.1), AcrIF3 (WP_023123734.1), AcrIF5 (WP_016068568.1), AcrIF7 (WP_033973843.1)	Bacteria;;Proteobacteria;Gammaproteobacteria;Pseudomonadales;Pseudomonadaceae;Pseudomonas;;Pseudomonas aeruginosa	NZ_JTMW01000094_1[37119;37626]|NZ_JTMW01000094_2[46152;47980]|CAS-TypeIF[37751;45890]	-
GCF_000791665-NZ_JTMW01000030.1-18049-18922	Pseudomonas aeruginosa	GCF_000791665	33	NZ_JTMW01000030.1	18701	18922	+	WP_016068569.1	73	AcaHomolog:AcrIE1-AcrIF3-AcrIF5-Aca1|YP_007392741.1|100.0	2.5	8.8839	-	NZ_JTMW01000094.1	Type I-F	Type I-F (group F5)	Complete	2	9	31002	46660	Perfect match	AcrIF3 (WP_033992113.1), AcrIF3 (WP_023123734.1), AcrIF5 (WP_016068568.1), AcrIF7 (WP_033973843.1)	Bacteria;;Proteobacteria;Gammaproteobacteria;Pseudomonadales;Pseudomonadaceae;Pseudomonas;;Pseudomonas aeruginosa	NZ_JTMW01000094_1[37119;37626]|NZ_JTMW01000094_2[46152;47980]|CAS-TypeIF[37751;45890]	-
GCF_000791805-NZ_JTQF01000033.1-35884-36401	Pseudomonas aeruginosa	GCF_000791805	50	NZ_JTQF01000033.1	35884	36102	-	WP_034005716.1	72	AcaHomolog:AcrIF6-0-WP_034005716.1|HTH_24|100.0	1	7.1621	-4	NZ_JTQF01000012.1	Type I-E	Type I-E or II-B (group F18)	Complete	2	1	5784	290741	Perfect match	AcrIE1 (WP_003158159.1), AcrIF3 (WP_003158160.1), AcrIF12 (WP_003158163.1), AcrIF6 (WP_034001826.1)	Bacteria;;Proteobacteria;Gammaproteobacteria;Pseudomonadales;Pseudomonadaceae;Pseudomonas;;Pseudomonas aeruginosa	NZ_JTQF01000012_1[280779;281478]|NZ_JTQF01000012_2[290712;291473]|CAS-TypeIE[282262;290647]	-
GCF_000791805-NZ_JTQF01000033.1-35884-36401	Pseudomonas aeruginosa	GCF_000791805	51	NZ_JTQF01000033.1	36099	36401	-	WP_034001826.1	100	AcrHomolog:AcrIF6|99.0	-16	3.6489	-	NZ_JTQF01000012.1	Type I-E	Type I-E or II-B (group F18)	Complete	2	1	5784	290741	Perfect match	AcrIE1 (WP_003158159.1), AcrIF3 (WP_003158160.1), AcrIF12 (WP_003158163.1), AcrIF6 (WP_034001826.1)	Bacteria;;Proteobacteria;Gammaproteobacteria;Pseudomonadales;Pseudomonadaceae;Pseudomonas;;Pseudomonas aeruginosa	NZ_JTQF01000012_1[280779;281478]|NZ_JTQF01000012_2[290712;291473]|CAS-TypeIE[282262;290647]	-
GCF_000791835-NZ_JTQD01000017.1-106309-107528	Pseudomonas aeruginosa	GCF_000791835	111	NZ_JTQD01000017.1	106309	106776	+	WP_015649656.1	155	-	-1.5	5.6864	111	NZ_JTQD01000014.1	Type I-E	Type I-E or II-B (group F18)	Complete	1	5	123143	200599	..ct............................	AcrIE1 (WP_003158159.1), AcrIF3 (WP_015649655.1), AcrIF3 (WP_003158160.1), AcrIF12 (WP_003158163.1)	Bacteria;;Proteobacteria;Gammaproteobacteria;Pseudomonadales;Pseudomonadaceae;Pseudomonas;;Pseudomonas aeruginosa	NZ_JTQD01000014_1[200326;201087]|NZ_JTQD01000014_2[210320;210837]|CAS-TypeIE[201152;209537]	-
GCF_000791835-NZ_JTQD01000017.1-106309-107528	Pseudomonas aeruginosa	GCF_000791835	112	NZ_JTQD01000017.1	106888	107310	+	WP_015649655.1	140	AcrHomolog:AcrIF3|95.0	-8.5	4.4483	-4	NZ_JTQD01000014.1	Type I-E	Type I-E or II-B (group F18)	Complete	1	5	123143	200599	..ct............................	AcrIE1 (WP_003158159.1), AcrIF3 (WP_015649655.1), AcrIF3 (WP_003158160.1), AcrIF12 (WP_003158163.1)	Bacteria;;Proteobacteria;Gammaproteobacteria;Pseudomonadales;Pseudomonadaceae;Pseudomonas;;Pseudomonas aeruginosa	NZ_JTQD01000014_1[200326;201087]|NZ_JTQD01000014_2[210320;210837]|CAS-TypeIE[201152;209537]	-
GCF_000791835-NZ_JTQD01000017.1-106309-107528	Pseudomonas aeruginosa	GCF_000791835	113	NZ_JTQD01000017.1	107307	107528	+	WP_031636954.1	73	AcaHomolog:AcrIF3-0-WP_031636954.1|HTH_8|100.0	2.5	8.8839	-	NZ_JTQD01000014.1	Type I-E	Type I-E or II-B (group F18)	Complete	1	5	123143	200599	..ct............................	AcrIE1 (WP_003158159.1), AcrIF3 (WP_015649655.1), AcrIF3 (WP_003158160.1), AcrIF12 (WP_003158163.1)	Bacteria;;Proteobacteria;Gammaproteobacteria;Pseudomonadales;Pseudomonadaceae;Pseudomonas;;Pseudomonas aeruginosa	NZ_JTQD01000014_1[200326;201087]|NZ_JTQD01000014_2[210320;210837]|CAS-TypeIE[201152;209537]	-
GCF_000791855-NZ_JTNP01000010.1-43652-44871	Pseudomonas aeruginosa	GCF_000791855	47	NZ_JTNP01000010.1	43652	43873	-	WP_031636954.1	73	AcaHomolog:AcrIF3-0-WP_031636954.1|HTH_8|100.0	2.5	8.8839	-4	NZ_JTNP01000004.1	Type I-E	Type I-E or II-B (group F18)	Complete	1	5	28037	206519	..ct............................	AcrIE1 (WP_003158159.1), AcrIF3 (WP_015649655.1), AcrIF3 (WP_003158160.1), AcrIF12 (WP_003158163.1)	Bacteria;;Proteobacteria;Gammaproteobacteria;Pseudomonadales;Pseudomonadaceae;Pseudomonas;;Pseudomonas aeruginosa	NZ_JTNP01000004_1[206246;207007]|NZ_JTNP01000004_2[216240;216757]|CAS-TypeIE[207072;215457]	-
GCF_000791855-NZ_JTNP01000010.1-43652-44871	Pseudomonas aeruginosa	GCF_000791855	48	NZ_JTNP01000010.1	43870	44292	-	WP_015649655.1	140	AcrHomolog:AcrIF3|95.0	-8.5	4.4483	111	NZ_JTNP01000004.1	Type I-E	Type I-E or II-B (group F18)	Complete	1	5	28037	206519	..ct............................	AcrIE1 (WP_003158159.1), AcrIF3 (WP_015649655.1), AcrIF3 (WP_003158160.1), AcrIF12 (WP_003158163.1)	Bacteria;;Proteobacteria;Gammaproteobacteria;Pseudomonadales;Pseudomonadaceae;Pseudomonas;;Pseudomonas aeruginosa	NZ_JTNP01000004_1[206246;207007]|NZ_JTNP01000004_2[216240;216757]|CAS-TypeIE[207072;215457]	-
GCF_000791855-NZ_JTNP01000010.1-43652-44871	Pseudomonas aeruginosa	GCF_000791855	49	NZ_JTNP01000010.1	44404	44871	-	WP_015649656.1	155	-	-1.5	5.6864	-	NZ_JTNP01000004.1	Type I-E	Type I-E or II-B (group F18)	Complete	1	5	28037	206519	..ct............................	AcrIE1 (WP_003158159.1), AcrIF3 (WP_015649655.1), AcrIF3 (WP_003158160.1), AcrIF12 (WP_003158163.1)	Bacteria;;Proteobacteria;Gammaproteobacteria;Pseudomonadales;Pseudomonadaceae;Pseudomonas;;Pseudomonas aeruginosa	NZ_JTNP01000004_1[206246;207007]|NZ_JTNP01000004_2[216240;216757]|CAS-TypeIE[207072;215457]	-
GCF_000791905-NZ_JTQC01000005.1-21853-23072	Pseudomonas aeruginosa	GCF_000791905	35	NZ_JTQC01000005.1	21853	22320	+	WP_015649656.1	155	-	-1.5	5.6864	111	NZ_JTQC01000002.1	Type I-E	Type I-E or II-B (group F18)	Complete	2	8	38660	314684	..ct............................	AcrIE1 (WP_003158159.1), AcrIF3 (WP_015649655.1), AcrIF3 (WP_003158160.1), AcrIF12 (WP_003158163.1)	Bacteria;;Proteobacteria;Gammaproteobacteria;Pseudomonadales;Pseudomonadaceae;Pseudomonas;;Pseudomonas aeruginosa	NZ_JTQC01000002_1[304477;304994]|NZ_JTQC01000002_2[314227;314988]|CAS-TypeIE[305777;314162]	-
GCF_000791905-NZ_JTQC01000005.1-21853-23072	Pseudomonas aeruginosa	GCF_000791905	36	NZ_JTQC01000005.1	22432	22854	+	WP_015649655.1	140	AcrHomolog:AcrIF3|95.0	-8.5	4.4483	-4	NZ_JTQC01000002.1	Type I-E	Type I-E or II-B (group F18)	Complete	2	8	38660	314684	..ct............................	AcrIE1 (WP_003158159.1), AcrIF3 (WP_015649655.1), AcrIF3 (WP_003158160.1), AcrIF12 (WP_003158163.1)	Bacteria;;Proteobacteria;Gammaproteobacteria;Pseudomonadales;Pseudomonadaceae;Pseudomonas;;Pseudomonas aeruginosa	NZ_JTQC01000002_1[304477;304994]|NZ_JTQC01000002_2[314227;314988]|CAS-TypeIE[305777;314162]	-
GCF_000791905-NZ_JTQC01000005.1-21853-23072	Pseudomonas aeruginosa	GCF_000791905	37	NZ_JTQC01000005.1	22851	23072	+	WP_031636954.1	73	AcaHomolog:AcrIF3-0-WP_031636954.1|HTH_8|100.0	2.5	8.8839	-	NZ_JTQC01000002.1	Type I-E	Type I-E or II-B (group F18)	Complete	2	8	38660	314684	..ct............................	AcrIE1 (WP_003158159.1), AcrIF3 (WP_015649655.1), AcrIF3 (WP_003158160.1), AcrIF12 (WP_003158163.1)	Bacteria;;Proteobacteria;Gammaproteobacteria;Pseudomonadales;Pseudomonadaceae;Pseudomonas;;Pseudomonas aeruginosa	NZ_JTQC01000002_1[304477;304994]|NZ_JTQC01000002_2[314227;314988]|CAS-TypeIE[305777;314162]	-
GCF_000791905-NZ_JTQC01000005.1-118466-119043	Pseudomonas aeruginosa	GCF_000791905	137	NZ_JTQC01000005.1	118466	118840	+	WP_003105252.1	124	-	6	10.3087	-4	NZ_JTQC01000002.1	Type I-E	Type I-E or II-B (group F18)	Complete	2	8	38660	314684	..ct............................	AcrIE1 (WP_003158159.1), AcrIF3 (WP_015649655.1), AcrIF3 (WP_003158160.1), AcrIF12 (WP_003158163.1)	Bacteria;;Proteobacteria;Gammaproteobacteria;Pseudomonadales;Pseudomonadaceae;Pseudomonas;;Pseudomonas aeruginosa	NZ_JTQC01000002_1[304477;304994]|NZ_JTQC01000002_2[314227;314988]|CAS-TypeIE[305777;314162]	-
GCF_000791905-NZ_JTQC01000005.1-118466-119043	Pseudomonas aeruginosa	GCF_000791905	138	NZ_JTQC01000005.1	118837	119043	+	WP_003093358.1	68	AcaHomolog:WP_031577006.1|HTH_3-1-AcrIIA1|50.0	0	6.3079	-	NZ_JTQC01000002.1	Type I-E	Type I-E or II-B (group F18)	Complete	2	8	38660	314684	..ct............................	AcrIE1 (WP_003158159.1), AcrIF3 (WP_015649655.1), AcrIF3 (WP_003158160.1), AcrIF12 (WP_003158163.1)	Bacteria;;Proteobacteria;Gammaproteobacteria;Pseudomonadales;Pseudomonadaceae;Pseudomonas;;Pseudomonas aeruginosa	NZ_JTQC01000002_1[304477;304994]|NZ_JTQC01000002_2[314227;314988]|CAS-TypeIE[305777;314162]	antitoxins|0.0017
GCF_000792395-NZ_JTMV01000039.1-12738-13255	Pseudomonas aeruginosa	GCF_000792395	12	NZ_JTMV01000039.1	12738	13040	+	WP_034001826.1	100	AcrHomolog:AcrIF6|99.0	-16	3.6489	-4	NZ_JTMV01000023.1	Type I-E	Type I-E or II-B (group F18)	Complete	1	9	34786	150022	Perfect match	AcrIE1 (WP_003158159.1), AcrIF3 (WP_021205795.1), AcrIF12 (WP_003158163.1), AcrIF6 (WP_034001826.1)	Bacteria;;Proteobacteria;Gammaproteobacteria;Pseudomonadales;Pseudomonadaceae;Pseudomonas;;Pseudomonas aeruginosa	NZ_JTMV01000023_1[149505;151243]|NZ_JTMV01000023_2[160477;161542]|CAS-TypeIE[151308;159693]	-
GCF_000792395-NZ_JTMV01000039.1-12738-13255	Pseudomonas aeruginosa	GCF_000792395	13	NZ_JTMV01000039.1	13037	13255	+	WP_043087956.1	72	AcaHomolog:AcrIF6-0-WP_034005716.1|HTH_24|98.6	1	7.1619	-	NZ_JTMV01000023.1	Type I-E	Type I-E or II-B (group F18)	Complete	1	9	34786	150022	Perfect match	AcrIE1 (WP_003158159.1), AcrIF3 (WP_021205795.1), AcrIF12 (WP_003158163.1), AcrIF6 (WP_034001826.1)	Bacteria;;Proteobacteria;Gammaproteobacteria;Pseudomonadales;Pseudomonadaceae;Pseudomonas;;Pseudomonas aeruginosa	NZ_JTMV01000023_1[149505;151243]|NZ_JTMV01000023_2[160477;161542]|CAS-TypeIE[151308;159693]	-
GCF_000792465-NZ_JTPE01000005.1-54972-55489	Pseudomonas aeruginosa	GCF_000792465	50	NZ_JTPE01000005.1	54972	55274	+	WP_034001826.1	100	AcrHomolog:AcrIF6|99.0	-16	3.6489	-4	NZ_JTPE01000030.1	Type I-E	Type I-E or II-B (group F18)	Complete	2	20	76989	178295	Perfect match	AcrIE1 (WP_003158159.1), AcrIF3 (WP_021205795.1), AcrIF12 (WP_003158163.1), AcrIF6 (WP_034001826.1)	Bacteria;;Proteobacteria;Gammaproteobacteria;Pseudomonadales;Pseudomonadaceae;Pseudomonas;;Pseudomonas aeruginosa	NZ_JTPE01000030_1[166806;167871]|NZ_JTPE01000030_2[177105;178843]|CAS-TypeIE[168655;177040]	-
GCF_000792465-NZ_JTPE01000005.1-54972-55489	Pseudomonas aeruginosa	GCF_000792465	51	NZ_JTPE01000005.1	55271	55489	+	WP_043087956.1	72	AcaHomolog:AcrIF6-0-WP_034005716.1|HTH_24|98.6	1	7.1619	-	NZ_JTPE01000030.1	Type I-E	Type I-E or II-B (group F18)	Complete	2	20	76989	178295	Perfect match	AcrIE1 (WP_003158159.1), AcrIF3 (WP_021205795.1), AcrIF12 (WP_003158163.1), AcrIF6 (WP_034001826.1)	Bacteria;;Proteobacteria;Gammaproteobacteria;Pseudomonadales;Pseudomonadaceae;Pseudomonas;;Pseudomonas aeruginosa	NZ_JTPE01000030_1[166806;167871]|NZ_JTPE01000030_2[177105;178843]|CAS-TypeIE[168655;177040]	-
GCF_000792605-NZ_JTOX01000015.1-107144-108363	Pseudomonas aeruginosa	GCF_000792605	111	NZ_JTOX01000015.1	107144	107611	+	WP_015649656.1	155	-	-1.5	5.6864	111	NZ_JTOX01000005.1	Type I-E	Type I-E or II-B (group F18)	Complete	2	8	123951	314898	..ct............................	AcrIE1 (WP_003158159.1), AcrIF3 (WP_015649655.1), AcrIF3 (WP_003158160.1), AcrIF12 (WP_003158163.1)	Bacteria;;Proteobacteria;Gammaproteobacteria;Pseudomonadales;Pseudomonadaceae;Pseudomonas;;Pseudomonas aeruginosa	NZ_JTOX01000005_1[304752;305208]|NZ_JTOX01000005_2[314441;315202]|CAS-TypeIE[305991;314376]	-
GCF_000792605-NZ_JTOX01000015.1-107144-108363	Pseudomonas aeruginosa	GCF_000792605	112	NZ_JTOX01000015.1	107723	108145	+	WP_015649655.1	140	AcrHomolog:AcrIF3|95.0	-8.5	4.4483	-4	NZ_JTOX01000005.1	Type I-E	Type I-E or II-B (group F18)	Complete	2	8	123951	314898	..ct............................	AcrIE1 (WP_003158159.1), AcrIF3 (WP_015649655.1), AcrIF3 (WP_003158160.1), AcrIF12 (WP_003158163.1)	Bacteria;;Proteobacteria;Gammaproteobacteria;Pseudomonadales;Pseudomonadaceae;Pseudomonas;;Pseudomonas aeruginosa	NZ_JTOX01000005_1[304752;305208]|NZ_JTOX01000005_2[314441;315202]|CAS-TypeIE[305991;314376]	-
GCF_000792605-NZ_JTOX01000015.1-107144-108363	Pseudomonas aeruginosa	GCF_000792605	113	NZ_JTOX01000015.1	108142	108363	+	WP_031636954.1	73	AcaHomolog:AcrIF3-0-WP_031636954.1|HTH_8|100.0	2.5	8.8839	-	NZ_JTOX01000005.1	Type I-E	Type I-E or II-B (group F18)	Complete	2	8	123951	314898	..ct............................	AcrIE1 (WP_003158159.1), AcrIF3 (WP_015649655.1), AcrIF3 (WP_003158160.1), AcrIF12 (WP_003158163.1)	Bacteria;;Proteobacteria;Gammaproteobacteria;Pseudomonadales;Pseudomonadaceae;Pseudomonas;;Pseudomonas aeruginosa	NZ_JTOX01000005_1[304752;305208]|NZ_JTOX01000005_2[314441;315202]|CAS-TypeIE[305991;314376]	-
GCF_000792675-NZ_JTOT01000014.1-81453-82740	Pseudomonas aeruginosa	GCF_000792675	84	NZ_JTOT01000014.1	81453	81920	+	WP_015972867.1	155	-	3.5	10.0801	112	NZ_JTOT01000016.1	Type I-E	Repeat not recognized	Complete	2	5	85647	56157	Perfect match	AcrIF4 (WP_033942259.1), AcrIE3 (WP_022580027.1)	Bacteria;;Proteobacteria;Gammaproteobacteria;Pseudomonadales;Pseudomonadaceae;Pseudomonas;;Pseudomonas aeruginosa	NZ_JTOT01000016_1[45890;46711]|NZ_JTOT01000016_2[55944;56644]|CAS-TypeIE[46776;55161]	-
GCF_000792675-NZ_JTOT01000014.1-81453-82740	Pseudomonas aeruginosa	GCF_000792675	85	NZ_JTOT01000014.1	82033	82230	+	WP_022580027.1	65	AcrHomolog:AcrIE3|96.8	-12	3.7617	-4	NZ_JTOT01000016.1	Type I-E	Repeat not recognized	Complete	2	5	85647	56157	Perfect match	AcrIF4 (WP_033942259.1), AcrIE3 (WP_022580027.1)	Bacteria;;Proteobacteria;Gammaproteobacteria;Pseudomonadales;Pseudomonadaceae;Pseudomonas;;Pseudomonas aeruginosa	NZ_JTOT01000016_1[45890;46711]|NZ_JTOT01000016_2[55944;56644]|CAS-TypeIE[46776;55161]	-
GCF_000792675-NZ_JTOT01000014.1-81453-82740	Pseudomonas aeruginosa	GCF_000792675	86	NZ_JTOT01000014.1	82227	82529	+	WP_033942259.1	100	AcrHomolog:AcrIF4|99.0	-2.5	5.0978	-38	NZ_JTOT01000016.1	Type I-E	Repeat not recognized	Complete	2	5	85647	56157	Perfect match	AcrIF4 (WP_033942259.1), AcrIE3 (WP_022580027.1)	Bacteria;;Proteobacteria;Gammaproteobacteria;Pseudomonadales;Pseudomonadaceae;Pseudomonas;;Pseudomonas aeruginosa	NZ_JTOT01000016_1[45890;46711]|NZ_JTOT01000016_2[55944;56644]|CAS-TypeIE[46776;55161]	-
GCF_000792675-NZ_JTOT01000014.1-81453-82740	Pseudomonas aeruginosa	GCF_000792675	87	NZ_JTOT01000014.1	82492	82740	+	WP_031643706.1	82	AcaHomolog:AcrIF4-0-WP_031643706.1|HTH_8|100.0	4.5	9.8006	-	NZ_JTOT01000016.1	Type I-E	Repeat not recognized	Complete	2	5	85647	56157	Perfect match	AcrIF4 (WP_033942259.1), AcrIE3 (WP_022580027.1)	Bacteria;;Proteobacteria;Gammaproteobacteria;Pseudomonadales;Pseudomonadaceae;Pseudomonas;;Pseudomonas aeruginosa	NZ_JTOT01000016_1[45890;46711]|NZ_JTOT01000016_2[55944;56644]|CAS-TypeIE[46776;55161]	-
GCF_000793055-NZ_JTOA01000011.1-21835-23054	Pseudomonas aeruginosa	GCF_000793055	35	NZ_JTOA01000011.1	21835	22302	+	WP_015649656.1	155	-	-1.5	5.6864	111	NZ_JTOA01000002.1	Type I-E	Type I-E or II-B (group F18)	Complete	2	8	38642	272048	..ct............................	AcrIE1 (WP_003158159.1), AcrIF3 (WP_015649655.1), AcrIF3 (WP_003158160.1), AcrIF12 (WP_003158163.1)	Bacteria;;Proteobacteria;Gammaproteobacteria;Pseudomonadales;Pseudomonadaceae;Pseudomonas;;Pseudomonas aeruginosa	NZ_JTOA01000002_1[261841;262358]|NZ_JTOA01000002_2[271591;272352]|CAS-TypeIE[263141;271526]	-
GCF_000793055-NZ_JTOA01000011.1-21835-23054	Pseudomonas aeruginosa	GCF_000793055	36	NZ_JTOA01000011.1	22414	22836	+	WP_015649655.1	140	AcrHomolog:AcrIF3|95.0	-8.5	4.4483	-4	NZ_JTOA01000002.1	Type I-E	Type I-E or II-B (group F18)	Complete	2	8	38642	272048	..ct............................	AcrIE1 (WP_003158159.1), AcrIF3 (WP_015649655.1), AcrIF3 (WP_003158160.1), AcrIF12 (WP_003158163.1)	Bacteria;;Proteobacteria;Gammaproteobacteria;Pseudomonadales;Pseudomonadaceae;Pseudomonas;;Pseudomonas aeruginosa	NZ_JTOA01000002_1[261841;262358]|NZ_JTOA01000002_2[271591;272352]|CAS-TypeIE[263141;271526]	-
GCF_000793055-NZ_JTOA01000011.1-21835-23054	Pseudomonas aeruginosa	GCF_000793055	37	NZ_JTOA01000011.1	22833	23054	+	WP_031636954.1	73	AcaHomolog:AcrIF3-0-WP_031636954.1|HTH_8|100.0	2.5	8.8839	-	NZ_JTOA01000002.1	Type I-E	Type I-E or II-B (group F18)	Complete	2	8	38642	272048	..ct............................	AcrIE1 (WP_003158159.1), AcrIF3 (WP_015649655.1), AcrIF3 (WP_003158160.1), AcrIF12 (WP_003158163.1)	Bacteria;;Proteobacteria;Gammaproteobacteria;Pseudomonadales;Pseudomonadaceae;Pseudomonas;;Pseudomonas aeruginosa	NZ_JTOA01000002_1[261841;262358]|NZ_JTOA01000002_2[271591;272352]|CAS-TypeIE[263141;271526]	-
GCF_000793165-NZ_JTMQ01000012.1-272859-274309	Pseudomonas aeruginosa	GCF_000793165	260	NZ_JTMQ01000012.1	272859	273326	+	WP_033936636.1	155	-	3.5	10.0801	112	NZ_JTMQ01000029.1	Type I-F	Type I-F (group F5)	Complete	2	5	261983	10736	Perfect match	AcrIF3 (WP_033936635.1), AcrIF5 (WP_033936634.1)	Bacteria;;Proteobacteria;Gammaproteobacteria;Pseudomonadales;Pseudomonadaceae;Pseudomonas;;Pseudomonas aeruginosa	NZ_JTMQ01000029_1[1260;1947]|NZ_JTMQ01000029_2[10468;11215]|CAS-TypeIF[2205;10344]	-
GCF_000793165-NZ_JTMQ01000012.1-272859-274309	Pseudomonas aeruginosa	GCF_000793165	261	NZ_JTMQ01000012.1	273439	273855	+	WP_033936635.1	138	AcrHomolog:AcrIF3|88.2	-4.5	4.7722	-4	NZ_JTMQ01000029.1	Type I-F	Type I-F (group F5)	Complete	2	5	261983	10736	Perfect match	AcrIF3 (WP_033936635.1), AcrIF5 (WP_033936634.1)	Bacteria;;Proteobacteria;Gammaproteobacteria;Pseudomonadales;Pseudomonadaceae;Pseudomonas;;Pseudomonas aeruginosa	NZ_JTMQ01000029_1[1260;1947]|NZ_JTMQ01000029_2[10468;11215]|CAS-TypeIF[2205;10344]	-
GCF_000793165-NZ_JTMQ01000012.1-272859-274309	Pseudomonas aeruginosa	GCF_000793165	262	NZ_JTMQ01000012.1	273852	274091	+	WP_033936634.1	79	AcrHomolog:AcrIF5|96.2	2	9.7797	-4	NZ_JTMQ01000029.1	Type I-F	Type I-F (group F5)	Complete	2	5	261983	10736	Perfect match	AcrIF3 (WP_033936635.1), AcrIF5 (WP_033936634.1)	Bacteria;;Proteobacteria;Gammaproteobacteria;Pseudomonadales;Pseudomonadaceae;Pseudomonas;;Pseudomonas aeruginosa	NZ_JTMQ01000029_1[1260;1947]|NZ_JTMQ01000029_2[10468;11215]|CAS-TypeIF[2205;10344]	-
GCF_000793165-NZ_JTMQ01000012.1-272859-274309	Pseudomonas aeruginosa	GCF_000793165	263	NZ_JTMQ01000012.1	274088	274309	+	WP_016068569.1	73	AcaHomolog:AcrIE1-AcrIF3-AcrIF5-Aca1|YP_007392741.1|100.0	2.5	8.8839	-	NZ_JTMQ01000029.1	Type I-F	Type I-F (group F5)	Complete	2	5	261983	10736	Perfect match	AcrIF3 (WP_033936635.1), AcrIF5 (WP_033936634.1)	Bacteria;;Proteobacteria;Gammaproteobacteria;Pseudomonadales;Pseudomonadaceae;Pseudomonas;;Pseudomonas aeruginosa	NZ_JTMQ01000029_1[1260;1947]|NZ_JTMQ01000029_2[10468;11215]|CAS-TypeIF[2205;10344]	-
GCF_000793205-NZ_JTMP01000019.1-142924-143561	Pseudomonas aeruginosa	GCF_000793205	144	NZ_JTMP01000019.1	142924	143106	+	WP_019725766.1	60	-	6	10.2954	32	NZ_JTMP01000042.1	Type I-F	Type I-F (group F5)	Complete	2	7	156997	488	Perfect match	None	Bacteria;;Proteobacteria;Gammaproteobacteria;Pseudomonadales;Pseudomonadaceae;Pseudomonas;;Pseudomonas aeruginosa	NZ_JTMP01000042_1[100;1269]|NZ_JTMP01000042_2[9793;10600]|CAS-TypeIF[1530;9669]	toxins|2.9e-26
GCF_000793205-NZ_JTMP01000019.1-142924-143561	Pseudomonas aeruginosa	GCF_000793205	145	NZ_JTMP01000019.1	143139	143561	+	WP_019725767.1	140	AcaHomolog:WP_058129004.1|HTH_37-0-AcrIF4|91.4	-3.5	4.9047	-	NZ_JTMP01000042.1	Type I-F	Type I-F (group F5)	Complete	2	7	156997	488	Perfect match	None	Bacteria;;Proteobacteria;Gammaproteobacteria;Pseudomonadales;Pseudomonadaceae;Pseudomonas;;Pseudomonas aeruginosa	NZ_JTMP01000042_1[100;1269]|NZ_JTMP01000042_2[9793;10600]|CAS-TypeIF[1530;9669]	antitoxins|3.2e-23
GCF_000793485-NZ_JTMC01000031.1-43652-44871	Pseudomonas aeruginosa	GCF_000793485	47	NZ_JTMC01000031.1	43652	43873	-	WP_031636954.1	73	AcaHomolog:AcrIF3-0-WP_031636954.1|HTH_8|100.0	2.5	8.8839	-4	NZ_JTMC01000014.1	Type I-E	Type I-E or II-B (group F18)	Complete	2	8	28064	299777	..ct............................	AcrIE1 (WP_003158159.1), AcrIF3 (WP_015649655.1), AcrIF3 (WP_003158160.1), AcrIF12 (WP_003158163.1)	Bacteria;;Proteobacteria;Gammaproteobacteria;Pseudomonadales;Pseudomonadaceae;Pseudomonas;;Pseudomonas aeruginosa	NZ_JTMC01000014_1[289570;290087]|NZ_JTMC01000014_2[299320;300081]|CAS-TypeIE[290870;299255]	-
GCF_000793485-NZ_JTMC01000031.1-43652-44871	Pseudomonas aeruginosa	GCF_000793485	48	NZ_JTMC01000031.1	43870	44292	-	WP_015649655.1	140	AcrHomolog:AcrIF3|95.0	-8.5	4.4483	111	NZ_JTMC01000014.1	Type I-E	Type I-E or II-B (group F18)	Complete	2	8	28064	299777	..ct............................	AcrIE1 (WP_003158159.1), AcrIF3 (WP_015649655.1), AcrIF3 (WP_003158160.1), AcrIF12 (WP_003158163.1)	Bacteria;;Proteobacteria;Gammaproteobacteria;Pseudomonadales;Pseudomonadaceae;Pseudomonas;;Pseudomonas aeruginosa	NZ_JTMC01000014_1[289570;290087]|NZ_JTMC01000014_2[299320;300081]|CAS-TypeIE[290870;299255]	-
GCF_000793485-NZ_JTMC01000031.1-43652-44871	Pseudomonas aeruginosa	GCF_000793485	49	NZ_JTMC01000031.1	44404	44871	-	WP_015649656.1	155	-	-1.5	5.6864	-	NZ_JTMC01000014.1	Type I-E	Type I-E or II-B (group F18)	Complete	2	8	28064	299777	..ct............................	AcrIE1 (WP_003158159.1), AcrIF3 (WP_015649655.1), AcrIF3 (WP_003158160.1), AcrIF12 (WP_003158163.1)	Bacteria;;Proteobacteria;Gammaproteobacteria;Pseudomonadales;Pseudomonadaceae;Pseudomonas;;Pseudomonas aeruginosa	NZ_JTMC01000014_1[289570;290087]|NZ_JTMC01000014_2[299320;300081]|CAS-TypeIE[290870;299255]	-
GCF_000793825-NZ_JTRU01000024.1-138643-139862	Pseudomonas aeruginosa	GCF_000793825	103	NZ_JTRU01000024.1	138643	138867	-	WP_016068302.1	74	AcaHomolog:AcrIE2-AcrIF3-Aca1|YP_007392441.1|100.0	1.5	7.9873	-7	NZ_JTRU01000013.1	Type I-F	Type I-F (group F5)	Complete	1	5	151924	9096	Perfect match	AcrIF3 (WP_015987640.1)	Bacteria;;Proteobacteria;Gammaproteobacteria;Pseudomonadales;Pseudomonadaceae;Pseudomonas;;Pseudomonas aeruginosa	NZ_JTRU01000013_1[8828;9876]|CAS-TypeIF[217;8703]	-
GCF_000793825-NZ_JTRU01000024.1-138643-139862	Pseudomonas aeruginosa	GCF_000793825	104	NZ_JTRU01000024.1	138861	139283	-	WP_015987640.1	140	AcrHomolog:AcrIF3|100.0	-9	4.3553	111	NZ_JTRU01000013.1	Type I-F	Type I-F (group F5)	Complete	1	5	151924	9096	Perfect match	AcrIF3 (WP_015987640.1)	Bacteria;;Proteobacteria;Gammaproteobacteria;Pseudomonadales;Pseudomonadaceae;Pseudomonas;;Pseudomonas aeruginosa	NZ_JTRU01000013_1[8828;9876]|CAS-TypeIF[217;8703]	-
GCF_000793825-NZ_JTRU01000024.1-138643-139862	Pseudomonas aeruginosa	GCF_000793825	105	NZ_JTRU01000024.1	139395	139862	-	WP_033979707.1	155	-	-1.5	5.6864	-	NZ_JTRU01000013.1	Type I-F	Type I-F (group F5)	Complete	1	5	151924	9096	Perfect match	AcrIF3 (WP_015987640.1)	Bacteria;;Proteobacteria;Gammaproteobacteria;Pseudomonadales;Pseudomonadaceae;Pseudomonas;;Pseudomonas aeruginosa	NZ_JTRU01000013_1[8828;9876]|CAS-TypeIF[217;8703]	-
GCF_000794665-NZ_JTXJ01000015.1-101070-102154	Pseudomonas aeruginosa	GCF_000794665	103	NZ_JTXJ01000015.1	101070	101291	-	WP_031757297.1	73	AcaHomolog:AcrIF2-0-WP_031757297.1|HTH_8|100.0	2.5	8.8839	-11	NZ_JTXJ01000060.1	Type I-F	Type I-F (group F5)	Complete	1	24	107441	2362	Perfect match	AcrIF2 (WP_015994820.1)	Bacteria;;Proteobacteria;Gammaproteobacteria;Pseudomonadales;Pseudomonadaceae;Pseudomonas;;Pseudomonas aeruginosa	NZ_JTXJ01000060_1[954;2481]|NZ_JTXJ01000060_2[11005;12599]|CAS-TypeIF[2742;10881]	-
GCF_000794665-NZ_JTXJ01000015.1-101070-102154	Pseudomonas aeruginosa	GCF_000794665	104	NZ_JTXJ01000015.1	101281	101556	-	WP_015994820.1	91	AcrHomolog:AcrIF2|94.4	-15.5	3.7366	130	NZ_JTXJ01000060.1	Type I-F	Type I-F (group F5)	Complete	1	24	107441	2362	Perfect match	AcrIF2 (WP_015994820.1)	Bacteria;;Proteobacteria;Gammaproteobacteria;Pseudomonadales;Pseudomonadaceae;Pseudomonas;;Pseudomonas aeruginosa	NZ_JTXJ01000060_1[954;2481]|NZ_JTXJ01000060_2[11005;12599]|CAS-TypeIF[2742;10881]	-
GCF_000794665-NZ_JTXJ01000015.1-101070-102154	Pseudomonas aeruginosa	GCF_000794665	105	NZ_JTXJ01000015.1	101687	102154	-	WP_015994819.1	155	-	3.5	10.0801	-	NZ_JTXJ01000060.1	Type I-F	Type I-F (group F5)	Complete	1	24	107441	2362	Perfect match	AcrIF2 (WP_015994820.1)	Bacteria;;Proteobacteria;Gammaproteobacteria;Pseudomonadales;Pseudomonadaceae;Pseudomonas;;Pseudomonas aeruginosa	NZ_JTXJ01000060_1[954;2481]|NZ_JTXJ01000060_2[11005;12599]|CAS-TypeIF[2742;10881]	-
GCF_000795105-NZ_JTVU01000003.1-43652-44871	Pseudomonas aeruginosa	GCF_000795105	47	NZ_JTVU01000003.1	43652	43873	-	WP_031636954.1	73	AcaHomolog:AcrIF3-0-WP_031636954.1|HTH_8|100.0	2.5	8.8839	-4	NZ_JTVU01000002.1	Type I-E	Type I-E or II-B (group F18)	Complete	2	8	28064	490109	..ct............................	AcrIE1 (WP_003158159.1), AcrIF3 (WP_015649655.1), AcrIF3 (WP_003158160.1), AcrIF12 (WP_003158163.1)	Bacteria;;Proteobacteria;Gammaproteobacteria;Pseudomonadales;Pseudomonadaceae;Pseudomonas;;Pseudomonas aeruginosa	NZ_JTVU01000002_1[479902;480419]|NZ_JTVU01000002_2[489652;490413]|CAS-TypeIE[481202;489587]	-
GCF_000795105-NZ_JTVU01000003.1-43652-44871	Pseudomonas aeruginosa	GCF_000795105	48	NZ_JTVU01000003.1	43870	44292	-	WP_015649655.1	140	AcrHomolog:AcrIF3|95.0	-8.5	4.4483	111	NZ_JTVU01000002.1	Type I-E	Type I-E or II-B (group F18)	Complete	2	8	28064	490109	..ct............................	AcrIE1 (WP_003158159.1), AcrIF3 (WP_015649655.1), AcrIF3 (WP_003158160.1), AcrIF12 (WP_003158163.1)	Bacteria;;Proteobacteria;Gammaproteobacteria;Pseudomonadales;Pseudomonadaceae;Pseudomonas;;Pseudomonas aeruginosa	NZ_JTVU01000002_1[479902;480419]|NZ_JTVU01000002_2[489652;490413]|CAS-TypeIE[481202;489587]	-
GCF_000795105-NZ_JTVU01000003.1-43652-44871	Pseudomonas aeruginosa	GCF_000795105	49	NZ_JTVU01000003.1	44404	44871	-	WP_015649656.1	155	-	-1.5	5.6864	-	NZ_JTVU01000002.1	Type I-E	Type I-E or II-B (group F18)	Complete	2	8	28064	490109	..ct............................	AcrIE1 (WP_003158159.1), AcrIF3 (WP_015649655.1), AcrIF3 (WP_003158160.1), AcrIF12 (WP_003158163.1)	Bacteria;;Proteobacteria;Gammaproteobacteria;Pseudomonadales;Pseudomonadaceae;Pseudomonas;;Pseudomonas aeruginosa	NZ_JTVU01000002_1[479902;480419]|NZ_JTVU01000002_2[489652;490413]|CAS-TypeIE[481202;489587]	-
GCF_000795115-NZ_JTVT01000030.1-43349-44568	Pseudomonas aeruginosa	GCF_000795115	46	NZ_JTVT01000030.1	43349	43570	-	WP_031636954.1	73	AcaHomolog:AcrIF3-0-WP_031636954.1|HTH_8|100.0	2.5	8.8839	-4	NZ_JTVT01000014.1	Type I-E	Type I-E or II-B (group F18)	Complete	1	5	27734	200598	..ct............................	AcrIE1 (WP_003158159.1), AcrIF3 (WP_015649655.1), AcrIF3 (WP_003158160.1), AcrIF12 (WP_003158163.1)	Bacteria;;Proteobacteria;Gammaproteobacteria;Pseudomonadales;Pseudomonadaceae;Pseudomonas;;Pseudomonas aeruginosa	NZ_JTVT01000014_1[200325;201086]|NZ_JTVT01000014_2[210319;210836]|CAS-TypeIE[201151;209536]	-
GCF_000795115-NZ_JTVT01000030.1-43349-44568	Pseudomonas aeruginosa	GCF_000795115	47	NZ_JTVT01000030.1	43567	43989	-	WP_015649655.1	140	AcrHomolog:AcrIF3|95.0	-8.5	4.4483	111	NZ_JTVT01000014.1	Type I-E	Type I-E or II-B (group F18)	Complete	1	5	27734	200598	..ct............................	AcrIE1 (WP_003158159.1), AcrIF3 (WP_015649655.1), AcrIF3 (WP_003158160.1), AcrIF12 (WP_003158163.1)	Bacteria;;Proteobacteria;Gammaproteobacteria;Pseudomonadales;Pseudomonadaceae;Pseudomonas;;Pseudomonas aeruginosa	NZ_JTVT01000014_1[200325;201086]|NZ_JTVT01000014_2[210319;210836]|CAS-TypeIE[201151;209536]	-
GCF_000795115-NZ_JTVT01000030.1-43349-44568	Pseudomonas aeruginosa	GCF_000795115	48	NZ_JTVT01000030.1	44101	44568	-	WP_015649656.1	155	-	-1.5	5.6864	-	NZ_JTVT01000014.1	Type I-E	Type I-E or II-B (group F18)	Complete	1	5	27734	200598	..ct............................	AcrIE1 (WP_003158159.1), AcrIF3 (WP_015649655.1), AcrIF3 (WP_003158160.1), AcrIF12 (WP_003158163.1)	Bacteria;;Proteobacteria;Gammaproteobacteria;Pseudomonadales;Pseudomonadaceae;Pseudomonas;;Pseudomonas aeruginosa	NZ_JTVT01000014_1[200325;201086]|NZ_JTVT01000014_2[210319;210836]|CAS-TypeIE[201151;209536]	-
GCF_000795305-NZ_JTVK01000041.1-21835-23054	Pseudomonas aeruginosa	GCF_000795305	35	NZ_JTVK01000041.1	21835	22302	+	WP_015649656.1	155	-	-1.5	5.6864	111	NZ_JTVK01000006.1	Type I-E	Type I-E or II-B (group F18)	Complete	2	7	26850	301528	Perfect match	AcrIE1 (WP_003158159.1), AcrIF3 (WP_015649655.1), AcrIF3 (WP_003158160.1), AcrIF12 (WP_003158163.1)	Bacteria;;Proteobacteria;Gammaproteobacteria;Pseudomonadales;Pseudomonadaceae;Pseudomonas;;Pseudomonas aeruginosa	NZ_JTVK01000006_1[291382;291899]|NZ_JTVK01000006_2[301132;301893]|CAS-TypeIE[292682;301067]	-
GCF_000795305-NZ_JTVK01000041.1-21835-23054	Pseudomonas aeruginosa	GCF_000795305	36	NZ_JTVK01000041.1	22414	22836	+	WP_015649655.1	140	AcrHomolog:AcrIF3|95.0	-8.5	4.4483	-4	NZ_JTVK01000006.1	Type I-E	Type I-E or II-B (group F18)	Complete	2	7	26850	301528	Perfect match	AcrIE1 (WP_003158159.1), AcrIF3 (WP_015649655.1), AcrIF3 (WP_003158160.1), AcrIF12 (WP_003158163.1)	Bacteria;;Proteobacteria;Gammaproteobacteria;Pseudomonadales;Pseudomonadaceae;Pseudomonas;;Pseudomonas aeruginosa	NZ_JTVK01000006_1[291382;291899]|NZ_JTVK01000006_2[301132;301893]|CAS-TypeIE[292682;301067]	-
GCF_000795305-NZ_JTVK01000041.1-21835-23054	Pseudomonas aeruginosa	GCF_000795305	37	NZ_JTVK01000041.1	22833	23054	+	WP_031636954.1	73	AcaHomolog:AcrIF3-0-WP_031636954.1|HTH_8|100.0	2.5	8.8839	-	NZ_JTVK01000006.1	Type I-E	Type I-E or II-B (group F18)	Complete	2	7	26850	301528	Perfect match	AcrIE1 (WP_003158159.1), AcrIF3 (WP_015649655.1), AcrIF3 (WP_003158160.1), AcrIF12 (WP_003158163.1)	Bacteria;;Proteobacteria;Gammaproteobacteria;Pseudomonadales;Pseudomonadaceae;Pseudomonas;;Pseudomonas aeruginosa	NZ_JTVK01000006_1[291382;291899]|NZ_JTVK01000006_2[301132;301893]|CAS-TypeIE[292682;301067]	-
GCF_000795845-NZ_JTYY01000002.1-364856-365373	Pseudomonas aeruginosa	GCF_000795845	351	NZ_JTYY01000002.1	364856	365074	-	WP_043087956.1	72	AcaHomolog:AcrIF6-0-WP_034005716.1|HTH_24|98.6	1	7.1619	-4	NZ_JTYY01000004.1	Type I-E	Type I-E or II-B (group F18)	Complete	1	9	343325	158556	Perfect match	AcrIE1 (WP_003158159.1), AcrIF3 (WP_021205795.1), AcrIF12 (WP_003158163.1), AcrIF6 (WP_034001826.1)	Bacteria;;Proteobacteria;Gammaproteobacteria;Pseudomonadales;Pseudomonadaceae;Pseudomonas;;Pseudomonas aeruginosa	NZ_JTYY01000004_1[158039;159777]|NZ_JTYY01000004_2[169011;170076]|CAS-TypeIE[159842;168227]	-
GCF_000795845-NZ_JTYY01000002.1-364856-365373	Pseudomonas aeruginosa	GCF_000795845	352	NZ_JTYY01000002.1	365071	365373	-	WP_034001826.1	100	AcrHomolog:AcrIF6|99.0	-16	3.6489	-	NZ_JTYY01000004.1	Type I-E	Type I-E or II-B (group F18)	Complete	1	9	343325	158556	Perfect match	AcrIE1 (WP_003158159.1), AcrIF3 (WP_021205795.1), AcrIF12 (WP_003158163.1), AcrIF6 (WP_034001826.1)	Bacteria;;Proteobacteria;Gammaproteobacteria;Pseudomonadales;Pseudomonadaceae;Pseudomonas;;Pseudomonas aeruginosa	NZ_JTYY01000004_1[158039;159777]|NZ_JTYY01000004_2[169011;170076]|CAS-TypeIE[159842;168227]	-
GCF_000795905-NZ_JTWO01000044.1-30240-31267	Pseudomonas aeruginosa	GCF_000795905	32	NZ_JTWO01000044.1	30240	30479	-	WP_033975721.1	79	AcaHomolog:AcrIF1-0-WP_033975721.1|HTH_8|100.0	3.5	9.4585	-29	NZ_JTWO01000079.1	Type I-F	Type I-F (group F5)	Complete	3	19	43163	39490	..t.............................	AcrIE1 (WP_023131919.1), AcrIF3 (WP_048909912.1), AcrIF5 (WP_044069671.1), AcrIF1 (WP_033975723.1)	Bacteria;;Proteobacteria;Gammaproteobacteria;Pseudomonadales;Pseudomonadaceae;Pseudomonas;;Pseudomonas aeruginosa	NZ_JTWO01000079_1[38385;39789]|CAS-TypeIF[39914;48053]	-
GCF_000795905-NZ_JTWO01000044.1-30240-31267	Pseudomonas aeruginosa	GCF_000795905	33	NZ_JTWO01000044.1	30451	30687	-	WP_033975723.1	78	AcrHomolog:AcrIF1|98.7	1.5	8.4543	112	NZ_JTWO01000079.1	Type I-F	Type I-F (group F5)	Complete	3	19	43163	39490	..t.............................	AcrIE1 (WP_023131919.1), AcrIF3 (WP_048909912.1), AcrIF5 (WP_044069671.1), AcrIF1 (WP_033975723.1)	Bacteria;;Proteobacteria;Gammaproteobacteria;Pseudomonadales;Pseudomonadaceae;Pseudomonas;;Pseudomonas aeruginosa	NZ_JTWO01000079_1[38385;39789]|CAS-TypeIF[39914;48053]	-
GCF_000795905-NZ_JTWO01000044.1-30240-31267	Pseudomonas aeruginosa	GCF_000795905	34	NZ_JTWO01000044.1	30800	31267	-	WP_033975725.1	155	-	3.5	10.0801	-	NZ_JTWO01000079.1	Type I-F	Type I-F (group F5)	Complete	3	19	43163	39490	..t.............................	AcrIE1 (WP_023131919.1), AcrIF3 (WP_048909912.1), AcrIF5 (WP_044069671.1), AcrIF1 (WP_033975723.1)	Bacteria;;Proteobacteria;Gammaproteobacteria;Pseudomonadales;Pseudomonadaceae;Pseudomonas;;Pseudomonas aeruginosa	NZ_JTWO01000079_1[38385;39789]|CAS-TypeIF[39914;48053]	-
GCF_000796285-NZ_JTYI01000014.1-71083-71671	Pseudomonas aeruginosa	GCF_000796285	66	NZ_JTYI01000014.1	71083	71376	-	WP_034040111.1	97	AcaHomolog:AcrIF1-3-WP_033946087.1|HTH_3|60.0	-2.5	5.4881	16	NZ_JTYI01000036.1	Type I-F	Type I-F (group F5)	Complete	4	26	130487	48028	..c.............................	AcrIF3 (WP_034040274.1), AcrIE2 (WP_015987639.1)	Bacteria;;Proteobacteria;Gammaproteobacteria;Pseudomonadales;Pseudomonadaceae;Pseudomonas;;Pseudomonas aeruginosa	NZ_JTYI01000001_1[54683;55506]|NZ_JTYI01000001_2[64740;65439]|CAS-TypeIE[56290;64675]+NZ_JTYI01000036_1[36457;37625]|NZ_JTYI01000036_2[46500;48328]|CAS-TypeIF[37750;46239]	antitoxins|1.7e-50
GCF_000796285-NZ_JTYI01000014.1-71083-71671	Pseudomonas aeruginosa	GCF_000796285	67	NZ_JTYI01000014.1	71393	71671	-	WP_034040185.1	92	-	4	9.7324	-	NZ_JTYI01000036.1	Type I-F	Type I-F (group F5)	Complete	4	26	130487	48028	..c.............................	AcrIF3 (WP_034040274.1), AcrIE2 (WP_015987639.1)	Bacteria;;Proteobacteria;Gammaproteobacteria;Pseudomonadales;Pseudomonadaceae;Pseudomonas;;Pseudomonas aeruginosa	NZ_JTYI01000001_1[54683;55506]|NZ_JTYI01000001_2[64740;65439]|CAS-TypeIE[56290;64675]+NZ_JTYI01000036_1[36457;37625]|NZ_JTYI01000036_2[46500;48328]|CAS-TypeIF[37750;46239]	toxins|7.7e-54
GCF_000797245-NZ_JTZW01000018.1-17674-18669	Pseudomonas aeruginosa	GCF_000797245	20	NZ_JTZW01000018.1	17674	17895	-	WP_015984373.1	73	AcaHomolog:AcrIE3-0-WP_015984373.1|HTH_8|100.0	2.5	8.8839	-11	NZ_JTZW01000012.1	Type I-E	Type I-E or II-B (group F18)	Complete	2	8	301	534379	...............................t	AcrIE1 (WP_003158159.1), AcrIF3 (WP_031635407.1), AcrIF12 (WP_003158163.1), AcrIE3 (WP_015984372.1)	Bacteria;;Proteobacteria;Gammaproteobacteria;Pseudomonadales;Pseudomonadaceae;Pseudomonas;;Pseudomonas aeruginosa	NZ_JTZW01000012_1[523865;524687]|NZ_JTZW01000012_2[533922;534927]|CAS-TypeIE[525472;533857]	-
GCF_000797245-NZ_JTZW01000018.1-17674-18669	Pseudomonas aeruginosa	GCF_000797245	21	NZ_JTZW01000018.1	17885	18091	-	WP_015984372.1	68	AcrHomolog:AcrIE3|100.0	-13	3.711	110	NZ_JTZW01000012.1	Type I-E	Type I-E or II-B (group F18)	Complete	2	8	301	534379	...............................t	AcrIE1 (WP_003158159.1), AcrIF3 (WP_031635407.1), AcrIF12 (WP_003158163.1), AcrIE3 (WP_015984372.1)	Bacteria;;Proteobacteria;Gammaproteobacteria;Pseudomonadales;Pseudomonadaceae;Pseudomonas;;Pseudomonas aeruginosa	NZ_JTZW01000012_1[523865;524687]|NZ_JTZW01000012_2[533922;534927]|CAS-TypeIE[525472;533857]	-
GCF_000797245-NZ_JTZW01000018.1-17674-18669	Pseudomonas aeruginosa	GCF_000797245	22	NZ_JTZW01000018.1	18202	18669	-	WP_003094546.1	155	-	-1.5	5.6864	-	NZ_JTZW01000012.1	Type I-E	Type I-E or II-B (group F18)	Complete	2	8	301	534379	...............................t	AcrIE1 (WP_003158159.1), AcrIF3 (WP_031635407.1), AcrIF12 (WP_003158163.1), AcrIE3 (WP_015984372.1)	Bacteria;;Proteobacteria;Gammaproteobacteria;Pseudomonadales;Pseudomonadaceae;Pseudomonas;;Pseudomonas aeruginosa	NZ_JTZW01000012_1[523865;524687]|NZ_JTZW01000012_2[533922;534927]|CAS-TypeIE[525472;533857]	-
GCF_000801555-NZ_APIK01000001.1-269158-270955	Listeria monocytogenes SHL011	GCF_000801555	276	NZ_APIK01000001.1	269158	269499	+	WP_003732909.1	113	-	-7	3.9652	106	NZ_APIK01000003.1	Type II-A	Type II-A or II-B (group F27)	Complete	1	20	1190805	6470	Perfect match	None	Bacteria;;Firmicutes;Bacilli;Bacillales;Listeriaceae;Listeria;Listeria monocytogenes;Listeria monocytogenes SHL011	NZ_APIK01000003_1[5179;6535]|CAS-TypeIIA[6664;12534]	-
GCF_000801555-NZ_APIK01000001.1-269158-270955	Listeria monocytogenes SHL011	GCF_000801555	277	NZ_APIK01000001.1	269606	269893	+	WP_003733768.1	95	-	0	6.216	-4	NZ_APIK01000003.1	Type II-A	Type II-A or II-B (group F27)	Complete	1	20	1190805	6470	Perfect match	None	Bacteria;;Firmicutes;Bacilli;Bacillales;Listeriaceae;Listeria;Listeria monocytogenes;Listeria monocytogenes SHL011	NZ_APIK01000003_1[5179;6535]|CAS-TypeIIA[6664;12534]	-
GCF_000801555-NZ_APIK01000001.1-269158-270955	Listeria monocytogenes SHL011	GCF_000801555	278	NZ_APIK01000001.1	269890	270096	+	WP_003721866.1	68	AcaHomolog:WP_048571015.1|HTH_3-1-AcrIIA8|46.9	-1.5	5.0187	-8	NZ_APIK01000003.1	Type II-A	Type II-A or II-B (group F27)	Complete	1	20	1190805	6470	Perfect match	None	Bacteria;;Firmicutes;Bacilli;Bacillales;Listeriaceae;Listeria;Listeria monocytogenes;Listeria monocytogenes SHL011	NZ_APIK01000003_1[5179;6535]|CAS-TypeIIA[6664;12534]	antitoxins|5.4e-06
GCF_000801555-NZ_APIK01000001.1-269158-270955	Listeria monocytogenes SHL011	GCF_000801555	279	NZ_APIK01000001.1	270089	270604	+	WP_003721867.1	171	-	3	9.1901	54	NZ_APIK01000003.1	Type II-A	Type II-A or II-B (group F27)	Complete	1	20	1190805	6470	Perfect match	None	Bacteria;;Firmicutes;Bacilli;Bacillales;Listeriaceae;Listeria;Listeria monocytogenes;Listeria monocytogenes SHL011	NZ_APIK01000003_1[5179;6535]|CAS-TypeIIA[6664;12534]	-
GCF_000801555-NZ_APIK01000001.1-269158-270955	Listeria monocytogenes SHL011	GCF_000801555	280	NZ_APIK01000001.1	270659	270955	+	WP_031674502.1	98	-	-4.5	4.4759	-	NZ_APIK01000003.1	Type II-A	Type II-A or II-B (group F27)	Complete	1	20	1190805	6470	Perfect match	None	Bacteria;;Firmicutes;Bacilli;Bacillales;Listeriaceae;Listeria;Listeria monocytogenes;Listeria monocytogenes SHL011	NZ_APIK01000003_1[5179;6535]|CAS-TypeIIA[6664;12534]	-
GCF_000801575-NZ_APIL01000003.1-80736-82345	Listeria monocytogenes SHL012	GCF_000801575	99	NZ_APIL01000003.1	80736	81233	-	WP_039385148.1	165	-	15	10.3218	24	NZ_APIL01000002.1	Type II-A	Type II-A or II-B (group F27)	Complete	2	29	59558	7145	Perfect match	AcrIIA2 (WP_039385155.1), AcrIIA1 (WP_039385152.1)	Bacteria;;Firmicutes;Bacilli;Bacillales;Listeriaceae;Listeria;Listeria monocytogenes;Listeria monocytogenes SHL012	NZ_APIL01000002_1[5261;7871]|CAS-TypeIIA[8000;13861]	-
GCF_000801575-NZ_APIL01000003.1-80736-82345	Listeria monocytogenes SHL012	GCF_000801575	100	NZ_APIL01000003.1	81258	81707	-	WP_039385152.1	149	AcaHomolog:AcrIIA2-0-WP_039385152.1|HTH_26|100.0	-0.5	6.2474	4	NZ_APIL01000002.1	Type II-A	Type II-A or II-B (group F27)	Complete	2	29	59558	7145	Perfect match	AcrIIA2 (WP_039385155.1), AcrIIA1 (WP_039385152.1)	Bacteria;;Firmicutes;Bacilli;Bacillales;Listeriaceae;Listeria;Listeria monocytogenes;Listeria monocytogenes SHL012	NZ_APIL01000002_1[5261;7871]|CAS-TypeIIA[8000;13861]	antitoxins|0.0074
GCF_000801575-NZ_APIL01000003.1-80736-82345	Listeria monocytogenes SHL012	GCF_000801575	101	NZ_APIL01000003.1	81712	82083	-	WP_039385155.1	123	AcrHomolog:AcrIIA2|93.4	-17.5	3.9844	28	NZ_APIL01000002.1	Type II-A	Type II-A or II-B (group F27)	Complete	2	29	59558	7145	Perfect match	AcrIIA2 (WP_039385155.1), AcrIIA1 (WP_039385152.1)	Bacteria;;Firmicutes;Bacilli;Bacillales;Listeriaceae;Listeria;Listeria monocytogenes;Listeria monocytogenes SHL012	NZ_APIL01000002_1[5261;7871]|CAS-TypeIIA[8000;13861]	-
GCF_000801575-NZ_APIL01000003.1-80736-82345	Listeria monocytogenes SHL012	GCF_000801575	102	NZ_APIL01000003.1	82112	82345	-	WP_009924649.1	77	-	-18	3.6771	-	NZ_APIL01000002.1	Type II-A	Type II-A or II-B (group F27)	Complete	2	29	59558	7145	Perfect match	AcrIIA2 (WP_039385155.1), AcrIIA1 (WP_039385152.1)	Bacteria;;Firmicutes;Bacilli;Bacillales;Listeriaceae;Listeria;Listeria monocytogenes;Listeria monocytogenes SHL012	NZ_APIL01000002_1[5261;7871]|CAS-TypeIIA[8000;13861]	-
GCF_000807515-NZ_JWRK01000001.1-4965063-4965467	Klebsiella pneumoniae	GCF_000807515	4972	NZ_JWRK01000001.1	4965063	4965254	+	WP_038434996.1	63	-	-9	3.937	6	NZ_JWRK01000001.1	Type I-E	Type I-E (group F2)	Complete	1	25	4943032	1625748	Perfect match	None	Bacteria;;Proteobacteria;Gammaproteobacteria;Enterobacterales;Enterobacteriaceae;Klebsiella;;Klebsiella pneumoniae	NZ_JWRK01000001_1[1624254;1626781]|CAS-TypeIE[1615714;1624157]	-
GCF_000807515-NZ_JWRK01000001.1-4965063-4965467	Klebsiella pneumoniae	GCF_000807515	4973	NZ_JWRK01000001.1	4965261	4965467	+	WP_071814206.1	68	AcaHomolog:AcrIF11|Aca5|WP_072050017.1|63.1	-2	4.8565	-	NZ_JWRK01000001.1	Type I-E	Type I-E (group F2)	Complete	1	25	4943032	1625748	Perfect match	None	Bacteria;;Proteobacteria;Gammaproteobacteria;Enterobacterales;Enterobacteriaceae;Klebsiella;;Klebsiella pneumoniae	NZ_JWRK01000001_1[1624254;1626781]|CAS-TypeIE[1615714;1624157]	-
GCF_000807675-NZ_JWIS01000002.1-277743-278397	Eubacterium limosum	GCF_000807675	244	NZ_JWIS01000002.1	277743	277970	+	WP_038350975.1	75	AcaHomolog:WP_048571015.1|HTH_3-1-AcrIIA8|44.9	1	7.2031	-14	NZ_JWIS01000011.1	Type I-B	Type III-B (group F9)	Complete	1	1	327153	354804	Perfect match	None	Bacteria;;Firmicutes;Clostridia;Clostridiales;Eubacteriaceae;Eubacterium;;Eubacterium limosum	NZ_JWIS01000011_1[354774;356819]|CAS-TypeIB[346097;354593]	antitoxins|0.00012
GCF_000807675-NZ_JWIS01000002.1-277743-278397	Eubacterium limosum	GCF_000807675	245	NZ_JWIS01000002.1	277957	278397	+	WP_038350976.1	146	-	7.5	9.8787	-	NZ_JWIS01000011.1	Type I-B	Type III-B (group F9)	Complete	1	1	327153	354804	Perfect match	None	Bacteria;;Firmicutes;Clostridia;Clostridiales;Eubacteriaceae;Eubacterium;;Eubacterium limosum	NZ_JWIS01000011_1[354774;356819]|CAS-TypeIB[346097;354593]	-
GCF_000813565-NZ_JWJU01000006.1-183579-184156	Pseudomonas aeruginosa	GCF_000813565	186	NZ_JWJU01000006.1	183579	183785	-	WP_033969649.1	68	AcaHomolog:WP_031577006.1|HTH_3-1-AcrIIA1|48.3	0	6.3079	-4	NZ_JWJU01000059.1	Type I-F	Type I-F (group F5)	Complete	2	7	137496	46928	Perfect match	AcrIF2 (WP_015972868.1)	Bacteria;;Proteobacteria;Gammaproteobacteria;Pseudomonadales;Pseudomonadaceae;Pseudomonas;;Pseudomonas aeruginosa	NZ_JWJU01000059_1[37682;37949]|NZ_JWJU01000059_2[46540;47107]|CAS-TypeIF[38073;46275]	antitoxins|0.0015
GCF_000813565-NZ_JWJU01000006.1-183579-184156	Pseudomonas aeruginosa	GCF_000813565	187	NZ_JWJU01000006.1	183782	184156	-	WP_033969651.1	124	-	6	10.3947	-	NZ_JWJU01000059.1	Type I-F	Type I-F (group F5)	Complete	2	7	137496	46928	Perfect match	AcrIF2 (WP_015972868.1)	Bacteria;;Proteobacteria;Gammaproteobacteria;Pseudomonadales;Pseudomonadaceae;Pseudomonas;;Pseudomonas aeruginosa	NZ_JWJU01000059_1[37682;37949]|NZ_JWJU01000059_2[46540;47107]|CAS-TypeIF[38073;46275]	-
GCF_000814545-NZ_JWHK01000008.1-97204-98814	Listeria monocytogenes	GCF_000814545	104	NZ_JWHK01000008.1	97204	97437	+	WP_009924649.1	77	-	-18	3.6771	28	NZ_JWHK01000065.1	Type II-A	Type II-A or II-B (group F27)	Complete	3	16	97448	459567	Perfect match	AcrIIA2 (WP_003722517.1), AcrIIA1 (WP_031669445.1)	Bacteria;;Firmicutes;Bacilli;Bacillales;Listeriaceae;Listeria;;Listeria monocytogenes	NZ_JWHK01000045_1[735551;737847]|NZ_JWHK01000045_2[753041;753390]|CAS-TypeIB[738045;744922]+NZ_JWHK01000065_1[458541;460027]|CAS-TypeIIA[452551;458412]	-
GCF_000814545-NZ_JWHK01000008.1-97204-98814	Listeria monocytogenes	GCF_000814545	105	NZ_JWHK01000008.1	97466	97837	+	WP_003722517.1	123	AcrHomolog:AcrIIA2|100.0	-19	3.8434	5	NZ_JWHK01000065.1	Type II-A	Type II-A or II-B (group F27)	Complete	3	16	97448	459567	Perfect match	AcrIIA2 (WP_003722517.1), AcrIIA1 (WP_031669445.1)	Bacteria;;Firmicutes;Bacilli;Bacillales;Listeriaceae;Listeria;;Listeria monocytogenes	NZ_JWHK01000045_1[735551;737847]|NZ_JWHK01000045_2[753041;753390]|CAS-TypeIB[738045;744922]+NZ_JWHK01000065_1[458541;460027]|CAS-TypeIIA[452551;458412]	-
GCF_000814545-NZ_JWHK01000008.1-97204-98814	Listeria monocytogenes	GCF_000814545	106	NZ_JWHK01000008.1	97843	98292	+	WP_031669445.1	149	AcaHomolog:AcrIIA2-0-WP_031669445.1|HTH_26|100.0	-4.5	4.9176	24	NZ_JWHK01000065.1	Type II-A	Type II-A or II-B (group F27)	Complete	3	16	97448	459567	Perfect match	AcrIIA2 (WP_003722517.1), AcrIIA1 (WP_031669445.1)	Bacteria;;Firmicutes;Bacilli;Bacillales;Listeriaceae;Listeria;;Listeria monocytogenes	NZ_JWHK01000045_1[735551;737847]|NZ_JWHK01000045_2[753041;753390]|CAS-TypeIB[738045;744922]+NZ_JWHK01000065_1[458541;460027]|CAS-TypeIIA[452551;458412]	antitoxins|0.0029
GCF_000814545-NZ_JWHK01000008.1-97204-98814	Listeria monocytogenes	GCF_000814545	107	NZ_JWHK01000008.1	98317	98814	+	WP_009926666.1	165	-	16	10.4058	-	NZ_JWHK01000065.1	Type II-A	Type II-A or II-B (group F27)	Complete	3	16	97448	459567	Perfect match	AcrIIA2 (WP_003722517.1), AcrIIA1 (WP_031669445.1)	Bacteria;;Firmicutes;Bacilli;Bacillales;Listeriaceae;Listeria;;Listeria monocytogenes	NZ_JWHK01000045_1[735551;737847]|NZ_JWHK01000045_2[753041;753390]|CAS-TypeIB[738045;744922]+NZ_JWHK01000065_1[458541;460027]|CAS-TypeIIA[452551;458412]	-
GCF_000814565-NZ_JWHJ01000014.1-25086-26696	Listeria monocytogenes	GCF_000814565	33	NZ_JWHJ01000014.1	25086	25583	-	WP_009926666.1	165	-	16	10.4058	24	NZ_JWHJ01000048.1	Type II-A	Type II-A or II-B (group F27)	Complete	3	16	26452	459567	Perfect match	AcrIIA3 (WP_015455142.1), AcrIIA2 (WP_003722517.1), AcrIIA2 (WP_031668925.1), AcrIIA1 (WP_031669445.1), AcrIIA1 (WP_031668927.1)	Bacteria;;Firmicutes;Bacilli;Bacillales;Listeriaceae;Listeria;;Listeria monocytogenes	NZ_JWHJ01000018_1[768590;770886]|NZ_JWHJ01000018_2[786080;786429]|CAS-TypeIB[771084;777961]+NZ_JWHJ01000048_1[458541;460027]|CAS-TypeIIA[452551;458412]	-
GCF_000814565-NZ_JWHJ01000014.1-25086-26696	Listeria monocytogenes	GCF_000814565	34	NZ_JWHJ01000014.1	25608	26057	-	WP_031669445.1	149	AcaHomolog:AcrIIA2-0-WP_031669445.1|HTH_26|100.0	-4.5	4.9176	5	NZ_JWHJ01000048.1	Type II-A	Type II-A or II-B (group F27)	Complete	3	16	26452	459567	Perfect match	AcrIIA3 (WP_015455142.1), AcrIIA2 (WP_003722517.1), AcrIIA2 (WP_031668925.1), AcrIIA1 (WP_031669445.1), AcrIIA1 (WP_031668927.1)	Bacteria;;Firmicutes;Bacilli;Bacillales;Listeriaceae;Listeria;;Listeria monocytogenes	NZ_JWHJ01000018_1[768590;770886]|NZ_JWHJ01000018_2[786080;786429]|CAS-TypeIB[771084;777961]+NZ_JWHJ01000048_1[458541;460027]|CAS-TypeIIA[452551;458412]	antitoxins|0.0029
GCF_000814565-NZ_JWHJ01000014.1-25086-26696	Listeria monocytogenes	GCF_000814565	35	NZ_JWHJ01000014.1	26063	26434	-	WP_003722517.1	123	AcrHomolog:AcrIIA2|100.0	-19	3.8434	28	NZ_JWHJ01000048.1	Type II-A	Type II-A or II-B (group F27)	Complete	3	16	26452	459567	Perfect match	AcrIIA3 (WP_015455142.1), AcrIIA2 (WP_003722517.1), AcrIIA2 (WP_031668925.1), AcrIIA1 (WP_031669445.1), AcrIIA1 (WP_031668927.1)	Bacteria;;Firmicutes;Bacilli;Bacillales;Listeriaceae;Listeria;;Listeria monocytogenes	NZ_JWHJ01000018_1[768590;770886]|NZ_JWHJ01000018_2[786080;786429]|CAS-TypeIB[771084;777961]+NZ_JWHJ01000048_1[458541;460027]|CAS-TypeIIA[452551;458412]	-
GCF_000814565-NZ_JWHJ01000014.1-25086-26696	Listeria monocytogenes	GCF_000814565	36	NZ_JWHJ01000014.1	26463	26696	-	WP_009924649.1	77	-	-18	3.6771	-	NZ_JWHJ01000048.1	Type II-A	Type II-A or II-B (group F27)	Complete	3	16	26452	459567	Perfect match	AcrIIA3 (WP_015455142.1), AcrIIA2 (WP_003722517.1), AcrIIA2 (WP_031668925.1), AcrIIA1 (WP_031669445.1), AcrIIA1 (WP_031668927.1)	Bacteria;;Firmicutes;Bacilli;Bacillales;Listeriaceae;Listeria;;Listeria monocytogenes	NZ_JWHJ01000018_1[768590;770886]|NZ_JWHJ01000018_2[786080;786429]|CAS-TypeIB[771084;777961]+NZ_JWHJ01000048_1[458541;460027]|CAS-TypeIIA[452551;458412]	-
GCF_000814575-NZ_JWHG01000018.1-136246-137856	Listeria monocytogenes	GCF_000814575	151	NZ_JWHG01000018.1	136246	136743	-	WP_009926666.1	165	-	16	10.4058	24	NZ_JWHG01000019.1	Type II-A	Type II-A or II-B (group F27)	Complete	4	16	137612	459567	Perfect match	AcrIIA2 (WP_003722517.1), AcrIIA1 (WP_031669445.1)	Bacteria;;Firmicutes;Bacilli;Bacillales;Listeriaceae;Listeria;;Listeria monocytogenes	NZ_JWHG01000069_1[285659;286008]|NZ_JWHG01000069_2[301202;303498]|CAS-TypeIB[294127;301004]+NZ_JWHG01000019_1[458541;460027]|CAS-TypeIIA[452551;458412]	-
GCF_000814575-NZ_JWHG01000018.1-136246-137856	Listeria monocytogenes	GCF_000814575	152	NZ_JWHG01000018.1	136768	137217	-	WP_031669445.1	149	AcaHomolog:AcrIIA2-0-WP_031669445.1|HTH_26|100.0	-4.5	4.9176	5	NZ_JWHG01000019.1	Type II-A	Type II-A or II-B (group F27)	Complete	4	16	137612	459567	Perfect match	AcrIIA2 (WP_003722517.1), AcrIIA1 (WP_031669445.1)	Bacteria;;Firmicutes;Bacilli;Bacillales;Listeriaceae;Listeria;;Listeria monocytogenes	NZ_JWHG01000069_1[285659;286008]|NZ_JWHG01000069_2[301202;303498]|CAS-TypeIB[294127;301004]+NZ_JWHG01000019_1[458541;460027]|CAS-TypeIIA[452551;458412]	antitoxins|0.0029
GCF_000814575-NZ_JWHG01000018.1-136246-137856	Listeria monocytogenes	GCF_000814575	153	NZ_JWHG01000018.1	137223	137594	-	WP_003722517.1	123	AcrHomolog:AcrIIA2|100.0	-19	3.8434	28	NZ_JWHG01000019.1	Type II-A	Type II-A or II-B (group F27)	Complete	4	16	137612	459567	Perfect match	AcrIIA2 (WP_003722517.1), AcrIIA1 (WP_031669445.1)	Bacteria;;Firmicutes;Bacilli;Bacillales;Listeriaceae;Listeria;;Listeria monocytogenes	NZ_JWHG01000069_1[285659;286008]|NZ_JWHG01000069_2[301202;303498]|CAS-TypeIB[294127;301004]+NZ_JWHG01000019_1[458541;460027]|CAS-TypeIIA[452551;458412]	-
GCF_000814575-NZ_JWHG01000018.1-136246-137856	Listeria monocytogenes	GCF_000814575	154	NZ_JWHG01000018.1	137623	137856	-	WP_009924649.1	77	-	-18	3.6771	-	NZ_JWHG01000019.1	Type II-A	Type II-A or II-B (group F27)	Complete	4	16	137612	459567	Perfect match	AcrIIA2 (WP_003722517.1), AcrIIA1 (WP_031669445.1)	Bacteria;;Firmicutes;Bacilli;Bacillales;Listeriaceae;Listeria;;Listeria monocytogenes	NZ_JWHG01000069_1[285659;286008]|NZ_JWHG01000069_2[301202;303498]|CAS-TypeIB[294127;301004]+NZ_JWHG01000019_1[458541;460027]|CAS-TypeIIA[452551;458412]	-
GCF_000814625-NZ_JWHH01000009.1-97204-98814	Listeria monocytogenes	GCF_000814625	104	NZ_JWHH01000009.1	97204	97437	+	WP_009924649.1	77	-	-18	3.6771	28	NZ_JWHH01000066.1	Type II-A	Type II-A or II-B (group F27)	Complete	3	16	97448	459567	Perfect match	AcrIIA2 (WP_003722517.1), AcrIIA1 (WP_031669445.1)	Bacteria;;Firmicutes;Bacilli;Bacillales;Listeriaceae;Listeria;;Listeria monocytogenes	NZ_JWHH01000048_1[735551;737847]|NZ_JWHH01000048_2[753041;753390]|CAS-TypeIB[738045;744922]+NZ_JWHH01000066_1[458541;460027]|CAS-TypeIIA[452551;458412]	-
GCF_000814625-NZ_JWHH01000009.1-97204-98814	Listeria monocytogenes	GCF_000814625	105	NZ_JWHH01000009.1	97466	97837	+	WP_003722517.1	123	AcrHomolog:AcrIIA2|100.0	-19	3.8434	5	NZ_JWHH01000066.1	Type II-A	Type II-A or II-B (group F27)	Complete	3	16	97448	459567	Perfect match	AcrIIA2 (WP_003722517.1), AcrIIA1 (WP_031669445.1)	Bacteria;;Firmicutes;Bacilli;Bacillales;Listeriaceae;Listeria;;Listeria monocytogenes	NZ_JWHH01000048_1[735551;737847]|NZ_JWHH01000048_2[753041;753390]|CAS-TypeIB[738045;744922]+NZ_JWHH01000066_1[458541;460027]|CAS-TypeIIA[452551;458412]	-
GCF_000814625-NZ_JWHH01000009.1-97204-98814	Listeria monocytogenes	GCF_000814625	106	NZ_JWHH01000009.1	97843	98292	+	WP_031669445.1	149	AcaHomolog:AcrIIA2-0-WP_031669445.1|HTH_26|100.0	-4.5	4.9176	24	NZ_JWHH01000066.1	Type II-A	Type II-A or II-B (group F27)	Complete	3	16	97448	459567	Perfect match	AcrIIA2 (WP_003722517.1), AcrIIA1 (WP_031669445.1)	Bacteria;;Firmicutes;Bacilli;Bacillales;Listeriaceae;Listeria;;Listeria monocytogenes	NZ_JWHH01000048_1[735551;737847]|NZ_JWHH01000048_2[753041;753390]|CAS-TypeIB[738045;744922]+NZ_JWHH01000066_1[458541;460027]|CAS-TypeIIA[452551;458412]	antitoxins|0.0029
GCF_000814625-NZ_JWHH01000009.1-97204-98814	Listeria monocytogenes	GCF_000814625	107	NZ_JWHH01000009.1	98317	98814	+	WP_009926666.1	165	-	16	10.4058	-	NZ_JWHH01000066.1	Type II-A	Type II-A or II-B (group F27)	Complete	3	16	97448	459567	Perfect match	AcrIIA2 (WP_003722517.1), AcrIIA1 (WP_031669445.1)	Bacteria;;Firmicutes;Bacilli;Bacillales;Listeriaceae;Listeria;;Listeria monocytogenes	NZ_JWHH01000048_1[735551;737847]|NZ_JWHH01000048_2[753041;753390]|CAS-TypeIB[738045;744922]+NZ_JWHH01000066_1[458541;460027]|CAS-TypeIIA[452551;458412]	-
GCF_000821305-NZ_CCXK01000014.1-178689-179350	Clostridium sp. CL-6	GCF_000821305	178	NZ_CCXK01000014.1	178689	179141	-	WP_052406390.1	150	-	6	9.7885	2	NZ_CCXK01000017.1	Type I-B	Type I-A (group F6)	Complete	2	20	373930	634225	............................t..g...t	None	Bacteria;;Firmicutes;Clostridia;Clostridiales;Clostridiaceae;Clostridium;;Clostridium sp. CL-6	NZ_CCXK01000017_2[127890;131445]|NZ_CCXK01000017_3[632953;634354]|CAS-TypeIB[119143;127714]|CAS-TypeIB[624476;632765]	-
GCF_000821305-NZ_CCXK01000014.1-178689-179350	Clostridium sp. CL-6	GCF_000821305	179	NZ_CCXK01000014.1	179144	179350	-	WP_040191950.1	68	AcaHomolog:WP_048571015.1|HTH_3-1-AcrIIA8|46.9	0	6.2864	-	NZ_CCXK01000017.1	Type I-B	Type I-A (group F6)	Complete	2	20	373930	634225	............................t..g...t	None	Bacteria;;Firmicutes;Clostridia;Clostridiales;Clostridiaceae;Clostridium;;Clostridium sp. CL-6	NZ_CCXK01000017_2[127890;131445]|NZ_CCXK01000017_3[632953;634354]|CAS-TypeIB[119143;127714]|CAS-TypeIB[624476;632765]	antitoxins|2.5e-05
GCF_000821305-NZ_CCXK01000014.1-193087-193751	Clostridium sp. CL-6	GCF_000821305	193	NZ_CCXK01000014.1	193087	193281	+	WP_040191962.1	64	AcaHomolog:WP_048571015.1|HTH_3-1-AcrIIA8|44.6	2	8.5213	2	NZ_CCXK01000017.1	Type I-B	Type I-A (group F6)	Complete	2	20	373930	634225	............................t..g...t	None	Bacteria;;Firmicutes;Clostridia;Clostridiales;Clostridiaceae;Clostridium;;Clostridium sp. CL-6	NZ_CCXK01000017_2[127890;131445]|NZ_CCXK01000017_3[632953;634354]|CAS-TypeIB[119143;127714]|CAS-TypeIB[624476;632765]	antitoxins|2e-05
GCF_000821305-NZ_CCXK01000014.1-193087-193751	Clostridium sp. CL-6	GCF_000821305	194	NZ_CCXK01000014.1	193284	193751	+	WP_040191963.1	155	-	1	7.9502	-	NZ_CCXK01000017.1	Type I-B	Type I-A (group F6)	Complete	2	20	373930	634225	............................t..g...t	None	Bacteria;;Firmicutes;Clostridia;Clostridiales;Clostridiaceae;Clostridium;;Clostridium sp. CL-6	NZ_CCXK01000017_2[127890;131445]|NZ_CCXK01000017_3[632953;634354]|CAS-TypeIB[119143;127714]|CAS-TypeIB[624476;632765]	-
GCF_000825985-NZ_CDEQ01000003.1-239797-240564	Streptococcus agalactiae	GCF_000825985	221	NZ_CDEQ01000003.1	239797	240012	-	WP_000522958.1	71	AcaHomolog:WP_074911965.1|HTH_3-1-AcrIIA1|43.3	1	8.6374	44	NZ_CDEQ01000003.1	Type II-A	Type II-A (group F35)	Complete	1	17	270299	145245	Perfect match	None	Bacteria;;Firmicutes;Bacilli;Lactobacillales;Streptococcaceae;Streptococcus;;Streptococcus agalactiae	NZ_CDEQ01000003_2[144219;145310]|CAS-TypeIIA[145411;151408]	antitoxins|2.9e-05
GCF_000825985-NZ_CDEQ01000003.1-239797-240564	Streptococcus agalactiae	GCF_000825985	222	NZ_CDEQ01000003.1	240057	240341	-	WP_025194620.1	94	-	5	9.8351	34	NZ_CDEQ01000003.1	Type II-A	Type II-A (group F35)	Complete	1	17	270299	145245	Perfect match	None	Bacteria;;Firmicutes;Bacilli;Lactobacillales;Streptococcaceae;Streptococcus;;Streptococcus agalactiae	NZ_CDEQ01000003_2[144219;145310]|CAS-TypeIIA[145411;151408]	-
GCF_000825985-NZ_CDEQ01000003.1-239797-240564	Streptococcus agalactiae	GCF_000825985	223	NZ_CDEQ01000003.1	240376	240564	-	WP_000711345.1	62	-	-3	4.39	-	NZ_CDEQ01000003.1	Type II-A	Type II-A (group F35)	Complete	1	17	270299	145245	Perfect match	None	Bacteria;;Firmicutes;Bacilli;Lactobacillales;Streptococcaceae;Streptococcus;;Streptococcus agalactiae	NZ_CDEQ01000003_2[144219;145310]|CAS-TypeIIA[145411;151408]	-
GCF_000827125-NZ_CP010311.1-1698900-1699481	Geoalkalibacter subterraneus	GCF_000827125	1536	NZ_CP010311.1	1698900	1699187	-	WP_040200103.1	95	AcaHomolog:AcrIF5-1-WP_046602268.1|HTH_3|48.2	3.5	9.0655	15	NZ_CP010312.1	Type IV-A	Repeat not recognized	Complete	2	1	3429041	160095	Perfect match	AcrVA2 (AJF08249.1), AcrVA2 (WP_052465126.1)	Bacteria;;Proteobacteria;Deltaproteobacteria;Desulfuromonadales;Geobacteraceae;Geoalkalibacter;;Geoalkalibacter subterraneus	NZ_CP010311_1[1369072;1372389]|CAS-TypeIC[1360373;1368907]+NZ_CP010312_2[160059;160988]|CAS-TypeU[157229;163120]	antitoxins|9.2e-22
GCF_000827125-NZ_CP010311.1-1698900-1699481	Geoalkalibacter subterraneus	GCF_000827125	1537	NZ_CP010311.1	1699203	1699481	-	WP_040200104.1	92	-	4.5	10.0345	-	NZ_CP010312.1	Type IV-A	Repeat not recognized	Complete	2	1	3429041	160095	Perfect match	AcrVA2 (AJF08249.1), AcrVA2 (WP_052465126.1)	Bacteria;;Proteobacteria;Deltaproteobacteria;Desulfuromonadales;Geobacteraceae;Geoalkalibacter;;Geoalkalibacter subterraneus	NZ_CP010311_1[1369072;1372389]|CAS-TypeIC[1360373;1368907]+NZ_CP010312_2[160059;160988]|CAS-TypeU[157229;163120]	toxins|4.3e-36
GCF_000936025-NZ_CEGO01000001.1-7306-7844	Streptococcus suis	GCF_000936025	16	NZ_CEGO01000001.1	7306	7575	-	WP_044679562.1	89	-	-1.5	5.6497	68	NZ_CEGO01000019.1	Type II-A	Type II-A (group F35)	Complete	1	64	214	78262	Perfect match	None	Bacteria;;Firmicutes;Bacilli;Lactobacillales;Streptococcaceae;Streptococcus;;Streptococcus suis	NZ_CEGO01000019_1[74070;78525]|CAS-TypeIIU[78625;84590]|CAS[78625;84590]|CAS-TypeIIA[78625;79290]	-
GCF_000936025-NZ_CEGO01000001.1-7306-7844	Streptococcus suis	GCF_000936025	17	NZ_CEGO01000001.1	7644	7844	-	WP_002937001.1	66	AcaHomolog:AcrIIA6-0-REF:638276880_____638275851_24033_24236_||HTH_3|43.5	2	9.0762	-	NZ_CEGO01000019.1	Type II-A	Type II-A (group F35)	Complete	1	64	214	78262	Perfect match	None	Bacteria;;Firmicutes;Bacilli;Lactobacillales;Streptococcaceae;Streptococcus;;Streptococcus suis	NZ_CEGO01000019_1[74070;78525]|CAS-TypeIIU[78625;84590]|CAS[78625;84590]|CAS-TypeIIA[78625;79290]	antitoxins|0.0011
GCF_000936025-NZ_CEGO01000101.1-179701-180105	Streptococcus suis	GCF_000936025	180	NZ_CEGO01000101.1	179701	179889	+	WP_002942681.1	62	AcaHomolog:WP_031577006.1|HTH_3-1-AcrIIA1|40.7	1	7.9758	15	NZ_CEGO01000019.1	Type II-A	Type II-A (group F35)	Complete	1	59	235470	77932	Perfect match	None	Bacteria;;Firmicutes;Bacilli;Lactobacillales;Streptococcaceae;Streptococcus;;Streptococcus suis	NZ_CEGO01000019_1[74070;78525]|CAS-TypeIIU[78625;84590]|CAS[78625;84590]|CAS-TypeIIA[78625;79290]	antitoxins|3.9e-07
GCF_000936025-NZ_CEGO01000101.1-179701-180105	Streptococcus suis	GCF_000936025	181	NZ_CEGO01000101.1	179905	180105	+	WP_044669520.1	66	-	3.5	10.2299	-	NZ_CEGO01000019.1	Type II-A	Type II-A (group F35)	Complete	1	59	235470	77932	Perfect match	None	Bacteria;;Firmicutes;Bacilli;Lactobacillales;Streptococcaceae;Streptococcus;;Streptococcus suis	NZ_CEGO01000019_1[74070;78525]|CAS-TypeIIU[78625;84590]|CAS[78625;84590]|CAS-TypeIIA[78625;79290]	-
GCF_000947455-NZ_CEKE01000011.1-24133-24671	Streptococcus suis	GCF_000947455	22	NZ_CEKE01000011.1	24133	24333	+	WP_002937001.1	66	AcaHomolog:AcrIIA6-0-REF:638276880_____638275851_24033_24236_||HTH_3|43.5	2	9.0762	68	NZ_CEKE01000067.1	Type II-A	Type II-A (group F35)	Complete	1	37	62395	156454	Perfect match	None	Bacteria;;Firmicutes;Bacilli;Lactobacillales;Streptococcaceae;Streptococcus;;Streptococcus suis	NZ_CEKE01000067_1[154109;156981]|CAS-TypeIIA[157080;163045]	antitoxins|0.0011
GCF_000947455-NZ_CEKE01000011.1-24133-24671	Streptococcus suis	GCF_000947455	23	NZ_CEKE01000011.1	24402	24671	+	WP_044679562.1	89	-	-1.5	5.6497	-	NZ_CEKE01000067.1	Type II-A	Type II-A (group F35)	Complete	1	37	62395	156454	Perfect match	None	Bacteria;;Firmicutes;Bacilli;Lactobacillales;Streptococcaceae;Streptococcus;;Streptococcus suis	NZ_CEKE01000067_1[154109;156981]|CAS-TypeIIA[157080;163045]	-
GCF_000948075-NZ_CP007166.1-4776067-4776851	Xanthomonas oryzae pv. oryzae PXO86	GCF_000948075	4289	NZ_CP007166.1	4776067	4776267	-	WP_011257320.1	66	AcaHomolog:WP_031577006.1|HTH_3-1-AcrIIA1|43.3	-1.5	5.0203	-4	NZ_CP007166.1	Type I-C	Type I-C (group F3)	Complete	1	50	2074470	4227423	Perfect match	None	Bacteria;;Proteobacteria;Gammaproteobacteria;Xanthomonadales;Xanthomonadaceae;Xanthomonas;Xanthomonas oryzae;Xanthomonas oryzae pv. oryzae PXO86	NZ_CP007166_1[4224184;4229912]|CAS-TypeIC[4216205;4223996]	antitoxins|0.00069
GCF_000948075-NZ_CP007166.1-4776067-4776851	Xanthomonas oryzae pv. oryzae PXO86	GCF_000948075	4290	NZ_CP007166.1	4776264	4776851	-	WP_027703502.1	195	-	9	9.2501	485	NZ_CP007166.1	Type I-C	Type I-C (group F3)	Complete	1	50	2074470	4227423	Perfect match	None	Bacteria;;Proteobacteria;Gammaproteobacteria;Xanthomonadales;Xanthomonadaceae;Xanthomonas;Xanthomonas oryzae;Xanthomonas oryzae pv. oryzae PXO86	NZ_CP007166_1[4224184;4229912]|CAS-TypeIC[4216205;4223996]	-
GCF_000956385-NZ_JQCX01000001.1-225321-225725	Klebsiella pneumoniae	GCF_000956385	246	NZ_JQCX01000001.1	225321	225527	-	WP_071814206.1	68	AcaHomolog:AcrIF11|Aca5|WP_072050017.1|63.1	-2	4.8565	6	NZ_JQCX01000013.1	Type I-E	Type I-E (group F2)	Complete	1	38	209553	96486	Perfect match	None	Bacteria;;Proteobacteria;Gammaproteobacteria;Enterobacterales;Enterobacteriaceae;Klebsiella;;Klebsiella pneumoniae	NZ_JQCX01000013_1[94203;96791]|CAS-TypeIE[96888;104908]	-
GCF_000956385-NZ_JQCX01000001.1-225321-225725	Klebsiella pneumoniae	GCF_000956385	247	NZ_JQCX01000001.1	225534	225725	-	WP_009483893.1	63	-	-9	3.937	-	NZ_JQCX01000013.1	Type I-E	Type I-E (group F2)	Complete	1	38	209553	96486	Perfect match	None	Bacteria;;Proteobacteria;Gammaproteobacteria;Enterobacterales;Enterobacteriaceae;Klebsiella;;Klebsiella pneumoniae	NZ_JQCX01000013_1[94203;96791]|CAS-TypeIE[96888;104908]	-
GCF_000956395-NZ_JQCW01000001.1-332592-332996	Klebsiella pneumoniae	GCF_000956395	328	NZ_JQCW01000001.1	332592	332783	+	WP_009483893.1	63	-	-9	3.937	6	NZ_JQCW01000004.1	Type I-E	Type I-E (group F2)	Complete	1	38	348764	96486	Perfect match	None	Bacteria;;Proteobacteria;Gammaproteobacteria;Enterobacterales;Enterobacteriaceae;Klebsiella;;Klebsiella pneumoniae	NZ_JQCW01000004_1[94203;96791]|CAS-TypeIE[96888;104539]	-
GCF_000956395-NZ_JQCW01000001.1-332592-332996	Klebsiella pneumoniae	GCF_000956395	329	NZ_JQCW01000001.1	332790	332996	+	WP_071814206.1	68	AcaHomolog:AcrIF11|Aca5|WP_072050017.1|63.1	-2	4.8565	-	NZ_JQCW01000004.1	Type I-E	Type I-E (group F2)	Complete	1	38	348764	96486	Perfect match	None	Bacteria;;Proteobacteria;Gammaproteobacteria;Enterobacterales;Enterobacteriaceae;Klebsiella;;Klebsiella pneumoniae	NZ_JQCW01000004_1[94203;96791]|CAS-TypeIE[96888;104539]	-
GCF_000958945-NZ_LAFW01000001.1-304290-304694	Klebsiella pneumoniae	GCF_000958945	325	NZ_LAFW01000001.1	304290	304496	-	WP_071814206.1	68	AcaHomolog:AcrIF11|Aca5|WP_072050017.1|63.1	-2	4.8565	6	NZ_LAFW01000003.1	Type I-E	Type I-E (group F2)	Complete	1	38	288522	183729	Perfect match	None	Bacteria;;Proteobacteria;Gammaproteobacteria;Enterobacterales;Enterobacteriaceae;Klebsiella;;Klebsiella pneumoniae	NZ_LAFW01000003_1[181446;184034]|CAS-TypeIE[184131;192574]	-
GCF_000958945-NZ_LAFW01000001.1-304290-304694	Klebsiella pneumoniae	GCF_000958945	326	NZ_LAFW01000001.1	304503	304694	-	WP_009483893.1	63	-	-9	3.937	-	NZ_LAFW01000003.1	Type I-E	Type I-E (group F2)	Complete	1	38	288522	183729	Perfect match	None	Bacteria;;Proteobacteria;Gammaproteobacteria;Enterobacterales;Enterobacteriaceae;Klebsiella;;Klebsiella pneumoniae	NZ_LAFW01000003_1[181446;184034]|CAS-TypeIE[184131;192574]	-
GCF_000958955-NZ_LAFX01000001.1-2684323-2684727	Klebsiella pneumoniae	GCF_000958955	2690	NZ_LAFX01000001.1	2684323	2684514	+	WP_009483893.1	63	-	-9	3.937	6	NZ_LAFX01000003.1	Type I-E	Type I-E (group F2)	Complete	1	5	2700464	334140	Perfect match	None	Bacteria;;Proteobacteria;Gammaproteobacteria;Enterobacterales;Enterobacteriaceae;Klebsiella;;Klebsiella pneumoniae	NZ_LAFX01000003_1[333866;336454]|CAS-TypeIE[325749;333769]	-
GCF_000958955-NZ_LAFX01000001.1-2684323-2684727	Klebsiella pneumoniae	GCF_000958955	2691	NZ_LAFX01000001.1	2684521	2684727	+	WP_071814206.1	68	AcaHomolog:AcrIF11|Aca5|WP_072050017.1|63.1	-2	4.8565	-	NZ_LAFX01000003.1	Type I-E	Type I-E (group F2)	Complete	1	5	2700464	334140	Perfect match	None	Bacteria;;Proteobacteria;Gammaproteobacteria;Enterobacterales;Enterobacteriaceae;Klebsiella;;Klebsiella pneumoniae	NZ_LAFX01000003_1[333866;336454]|CAS-TypeIE[325749;333769]	-
GCF_000958965-NZ_LAFU01000001.1-2684343-2684747	Klebsiella pneumoniae	GCF_000958965	2689	NZ_LAFU01000001.1	2684343	2684534	+	WP_009483893.1	63	-	-9	3.937	6	NZ_LAFU01000002.1	Type I-E	Type I-E (group F2)	Complete	1	38	2700515	183729	Perfect match	None	Bacteria;;Proteobacteria;Gammaproteobacteria;Enterobacterales;Enterobacteriaceae;Klebsiella;;Klebsiella pneumoniae	NZ_LAFU01000002_1[181446;184034]|CAS-TypeIE[184131;192574]	-
GCF_000958965-NZ_LAFU01000001.1-2684343-2684747	Klebsiella pneumoniae	GCF_000958965	2690	NZ_LAFU01000001.1	2684541	2684747	+	WP_071814206.1	68	AcaHomolog:AcrIF11|Aca5|WP_072050017.1|63.1	-2	4.8565	-	NZ_LAFU01000002.1	Type I-E	Type I-E (group F2)	Complete	1	38	2700515	183729	Perfect match	None	Bacteria;;Proteobacteria;Gammaproteobacteria;Enterobacterales;Enterobacteriaceae;Klebsiella;;Klebsiella pneumoniae	NZ_LAFU01000002_1[181446;184034]|CAS-TypeIE[184131;192574]	-
GCF_000958975-NZ_LAFV01000001.1-304156-304560	Klebsiella pneumoniae	GCF_000958975	325	NZ_LAFV01000001.1	304156	304362	-	WP_071814206.1	68	AcaHomolog:AcrIF11|Aca5|WP_072050017.1|63.1	-2	4.8565	6	NZ_LAFV01000003.1	Type I-E	Type I-E (group F2)	Complete	1	5	288419	334709	Perfect match	None	Bacteria;;Proteobacteria;Gammaproteobacteria;Enterobacterales;Enterobacteriaceae;Klebsiella;;Klebsiella pneumoniae	NZ_LAFV01000003_1[334435;337023]|CAS-TypeIE[326318;334338]	-
GCF_000958975-NZ_LAFV01000001.1-304156-304560	Klebsiella pneumoniae	GCF_000958975	326	NZ_LAFV01000001.1	304369	304560	-	WP_009483893.1	63	-	-9	3.937	-	NZ_LAFV01000003.1	Type I-E	Type I-E (group F2)	Complete	1	5	288419	334709	Perfect match	None	Bacteria;;Proteobacteria;Gammaproteobacteria;Enterobacterales;Enterobacteriaceae;Klebsiella;;Klebsiella pneumoniae	NZ_LAFV01000003_1[334435;337023]|CAS-TypeIE[326318;334338]	-
GCF_000963635-NZ_CP011098.1-1083201-1083790	Mannheimia haemolytica	GCF_000963635	1039	NZ_CP011098.1	1083201	1083506	-	WP_006253368.1	101	AcaHomolog:AcrIF5-2-WP_042165529.1|HTH_3|42.0	3.5	8.6155	8	NZ_CP011098.1	Type I-C	Repeat not recognized	Complete	1	15	1169934	1042634	.....................................t	None	Bacteria;;Proteobacteria;Gammaproteobacteria;Pasteurellales;Pasteurellaceae;Mannheimia;;Mannheimia haemolytica	NZ_CP011098_1[1041678;1042847]|CAS-TypeIC[1034755;1041487]	antitoxins|1.2e-25
GCF_000963635-NZ_CP011098.1-1083201-1083790	Mannheimia haemolytica	GCF_000963635	1040	NZ_CP011098.1	1083515	1083790	-	WP_006250986.1	91	-	2	7.3535	-	NZ_CP011098.1	Type I-C	Repeat not recognized	Complete	1	15	1169934	1042634	.....................................t	None	Bacteria;;Proteobacteria;Gammaproteobacteria;Pasteurellales;Pasteurellaceae;Mannheimia;;Mannheimia haemolytica	NZ_CP011098_1[1041678;1042847]|CAS-TypeIC[1034755;1041487]	toxins|3.4e-31
GCF_000963635-NZ_CP011098.1-1108052-1109694	Mannheimia haemolytica	GCF_000963635	1075	NZ_CP011098.1	1108052	1108432	+	WP_006248823.1	126	-	-1	6.0822	-8	NZ_CP011098.1	Type I-C	Repeat not recognized	Complete	1	15	1169934	1042634	.....................................t	None	Bacteria;;Proteobacteria;Gammaproteobacteria;Pasteurellales;Pasteurellaceae;Mannheimia;;Mannheimia haemolytica	NZ_CP011098_1[1041678;1042847]|CAS-TypeIC[1034755;1041487]	-
GCF_000963635-NZ_CP011098.1-1108052-1109694	Mannheimia haemolytica	GCF_000963635	1076	NZ_CP011098.1	1108425	1108922	+	WP_006250077.1	165	-	0	6.4907	131	NZ_CP011098.1	Type I-C	Repeat not recognized	Complete	1	15	1169934	1042634	.....................................t	None	Bacteria;;Proteobacteria;Gammaproteobacteria;Pasteurellales;Pasteurellaceae;Mannheimia;;Mannheimia haemolytica	NZ_CP011098_1[1041678;1042847]|CAS-TypeIC[1034755;1041487]	-
GCF_000963635-NZ_CP011098.1-1108052-1109694	Mannheimia haemolytica	GCF_000963635	1077	NZ_CP011098.1	1109054	1109236	+	WP_006250075.1	60	-	7.5	10.3446	38	NZ_CP011098.1	Type I-C	Repeat not recognized	Complete	1	15	1169934	1042634	.....................................t	None	Bacteria;;Proteobacteria;Gammaproteobacteria;Pasteurellales;Pasteurellaceae;Mannheimia;;Mannheimia haemolytica	NZ_CP011098_1[1041678;1042847]|CAS-TypeIC[1034755;1041487]	toxins|5.8e-13
GCF_000963635-NZ_CP011098.1-1108052-1109694	Mannheimia haemolytica	GCF_000963635	1078	NZ_CP011098.1	1109275	1109694	+	WP_006250074.1	139	AcaHomolog:WP_058129004.1|HTH_37-0-AcrIF4|47.8	-6.5	4.6963	-	NZ_CP011098.1	Type I-C	Repeat not recognized	Complete	1	15	1169934	1042634	.....................................t	None	Bacteria;;Proteobacteria;Gammaproteobacteria;Pasteurellales;Pasteurellaceae;Mannheimia;;Mannheimia haemolytica	NZ_CP011098_1[1041678;1042847]|CAS-TypeIC[1034755;1041487]	antitoxins|5.4e-30
GCF_000963635-NZ_CP011098.1-2474374-2478244	Mannheimia haemolytica	GCF_000963635	2419	NZ_CP011098.1	2474374	2474928	+	WP_006248640.1	184	-	6.5	8.8772	-17	NZ_CP011098.1	Type I-C	Repeat not recognized	Complete	1	15	1169934	1042634	.....................................t	None	Bacteria;;Proteobacteria;Gammaproteobacteria;Pasteurellales;Pasteurellaceae;Mannheimia;;Mannheimia haemolytica	NZ_CP011098_1[1041678;1042847]|CAS-TypeIC[1034755;1041487]	-
GCF_000963635-NZ_CP011098.1-2474374-2478244	Mannheimia haemolytica	GCF_000963635	2420	NZ_CP011098.1	2474912	2475337	+	WP_006248641.1	141	-	16	10.6141	88	NZ_CP011098.1	Type I-C	Repeat not recognized	Complete	1	15	1169934	1042634	.....................................t	None	Bacteria;;Proteobacteria;Gammaproteobacteria;Pasteurellales;Pasteurellaceae;Mannheimia;;Mannheimia haemolytica	NZ_CP011098_1[1041678;1042847]|CAS-TypeIC[1034755;1041487]	-
GCF_000963635-NZ_CP011098.1-2474374-2478244	Mannheimia haemolytica	GCF_000963635	2421	NZ_CP011098.1	2475426	2475773	+	WP_006248642.1	115	-	-1	5.7026	125	NZ_CP011098.1	Type I-C	Repeat not recognized	Complete	1	15	1169934	1042634	.....................................t	None	Bacteria;;Proteobacteria;Gammaproteobacteria;Pasteurellales;Pasteurellaceae;Mannheimia;;Mannheimia haemolytica	NZ_CP011098_1[1041678;1042847]|CAS-TypeIC[1034755;1041487]	-
GCF_000963635-NZ_CP011098.1-2474374-2478244	Mannheimia haemolytica	GCF_000963635	2422	NZ_CP011098.1	2475899	2476291	+	WP_006248643.1	130	-	-10.5	4.1114	18	NZ_CP011098.1	Type I-C	Repeat not recognized	Complete	1	15	1169934	1042634	.....................................t	None	Bacteria;;Proteobacteria;Gammaproteobacteria;Pasteurellales;Pasteurellaceae;Mannheimia;;Mannheimia haemolytica	NZ_CP011098_1[1041678;1042847]|CAS-TypeIC[1034755;1041487]	-
GCF_000963635-NZ_CP011098.1-2474374-2478244	Mannheimia haemolytica	GCF_000963635	2423	NZ_CP011098.1	2476310	2476525	+	WP_006248644.1	71	AcaHomolog:AcrIIC3-1-WP_002212356.1|HTH_XRE|49.2	3	9.7354	70	NZ_CP011098.1	Type I-C	Repeat not recognized	Complete	1	15	1169934	1042634	.....................................t	None	Bacteria;;Proteobacteria;Gammaproteobacteria;Pasteurellales;Pasteurellaceae;Mannheimia;;Mannheimia haemolytica	NZ_CP011098_1[1041678;1042847]|CAS-TypeIC[1034755;1041487]	antitoxins|7.3e-07
GCF_000963635-NZ_CP011098.1-2474374-2478244	Mannheimia haemolytica	GCF_000963635	2424	NZ_CP011098.1	2476596	2477021	+	WP_006248645.1	141	-	2	7.6005	85	NZ_CP011098.1	Type I-C	Repeat not recognized	Complete	1	15	1169934	1042634	.....................................t	None	Bacteria;;Proteobacteria;Gammaproteobacteria;Pasteurellales;Pasteurellaceae;Mannheimia;;Mannheimia haemolytica	NZ_CP011098_1[1041678;1042847]|CAS-TypeIC[1034755;1041487]	-
GCF_000963635-NZ_CP011098.1-2474374-2478244	Mannheimia haemolytica	GCF_000963635	2425	NZ_CP011098.1	2477107	2477640	+	WP_006248646.1	177	-	3	7.8902	2	NZ_CP011098.1	Type I-C	Repeat not recognized	Complete	1	15	1169934	1042634	.....................................t	None	Bacteria;;Proteobacteria;Gammaproteobacteria;Pasteurellales;Pasteurellaceae;Mannheimia;;Mannheimia haemolytica	NZ_CP011098_1[1041678;1042847]|CAS-TypeIC[1034755;1041487]	-
GCF_000963635-NZ_CP011098.1-2474374-2478244	Mannheimia haemolytica	GCF_000963635	2426	NZ_CP011098.1	2477643	2477888	+	WP_006248647.1	81	-	0.5	6.9727	-4	NZ_CP011098.1	Type I-C	Repeat not recognized	Complete	1	15	1169934	1042634	.....................................t	None	Bacteria;;Proteobacteria;Gammaproteobacteria;Pasteurellales;Pasteurellaceae;Mannheimia;;Mannheimia haemolytica	NZ_CP011098_1[1041678;1042847]|CAS-TypeIC[1034755;1041487]	-
GCF_000963635-NZ_CP011098.1-2474374-2478244	Mannheimia haemolytica	GCF_000963635	2427	NZ_CP011098.1	2477885	2478244	+	WP_006248648.1	119	-	3.5	7.9271	162	NZ_CP011098.1	Type I-C	Repeat not recognized	Complete	1	15	1169934	1042634	.....................................t	None	Bacteria;;Proteobacteria;Gammaproteobacteria;Pasteurellales;Pasteurellaceae;Mannheimia;;Mannheimia haemolytica	NZ_CP011098_1[1041678;1042847]|CAS-TypeIC[1034755;1041487]	-
GCF_000963675-NZ_CP011099.1-1104494-1106136	Mannheimia haemolytica	GCF_000963675	1067	NZ_CP011099.1	1104494	1104913	-	WP_006250074.1	139	AcaHomolog:WP_058129004.1|HTH_37-0-AcrIF4|47.8	-6.5	4.6963	38	NZ_CP011099.1	Type I-C	Repeat not recognized	Complete	1	7	1219832	1042115	..................................g	None	Bacteria;;Proteobacteria;Gammaproteobacteria;Pasteurellales;Pasteurellaceae;Mannheimia;;Mannheimia haemolytica	NZ_CP011099_1[1041692;1042861]|CAS-TypeIC[1034769;1041501]	antitoxins|5.4e-30
GCF_000963675-NZ_CP011099.1-1104494-1106136	Mannheimia haemolytica	GCF_000963675	1068	NZ_CP011099.1	1104952	1105134	-	WP_006250075.1	60	-	7.5	10.3446	131	NZ_CP011099.1	Type I-C	Repeat not recognized	Complete	1	7	1219832	1042115	..................................g	None	Bacteria;;Proteobacteria;Gammaproteobacteria;Pasteurellales;Pasteurellaceae;Mannheimia;;Mannheimia haemolytica	NZ_CP011099_1[1041692;1042861]|CAS-TypeIC[1034769;1041501]	toxins|5.8e-13
GCF_000963675-NZ_CP011099.1-1104494-1106136	Mannheimia haemolytica	GCF_000963675	1069	NZ_CP011099.1	1105266	1105763	-	WP_006250077.1	165	-	0	6.4907	-8	NZ_CP011099.1	Type I-C	Repeat not recognized	Complete	1	7	1219832	1042115	..................................g	None	Bacteria;;Proteobacteria;Gammaproteobacteria;Pasteurellales;Pasteurellaceae;Mannheimia;;Mannheimia haemolytica	NZ_CP011099_1[1041692;1042861]|CAS-TypeIC[1034769;1041501]	-
GCF_000963675-NZ_CP011099.1-1104494-1106136	Mannheimia haemolytica	GCF_000963675	1070	NZ_CP011099.1	1105756	1106136	-	WP_006248823.1	126	-	-1	6.0822	-	NZ_CP011099.1	Type I-C	Repeat not recognized	Complete	1	7	1219832	1042115	..................................g	None	Bacteria;;Proteobacteria;Gammaproteobacteria;Pasteurellales;Pasteurellaceae;Mannheimia;;Mannheimia haemolytica	NZ_CP011099_1[1041692;1042861]|CAS-TypeIC[1034769;1041501]	-
GCF_000963675-NZ_CP011099.1-1130398-1130987	Mannheimia haemolytica	GCF_000963675	1105	NZ_CP011099.1	1130398	1130673	+	WP_006250986.1	91	-	2	7.3535	8	NZ_CP011099.1	Type I-C	Repeat not recognized	Complete	1	7	1219832	1042115	..................................g	None	Bacteria;;Proteobacteria;Gammaproteobacteria;Pasteurellales;Pasteurellaceae;Mannheimia;;Mannheimia haemolytica	NZ_CP011099_1[1041692;1042861]|CAS-TypeIC[1034769;1041501]	toxins|3.4e-31
GCF_000963675-NZ_CP011099.1-1130398-1130987	Mannheimia haemolytica	GCF_000963675	1106	NZ_CP011099.1	1130682	1130987	+	WP_006253368.1	101	AcaHomolog:AcrIF5-2-WP_042165529.1|HTH_3|42.0	3.5	8.6155	-	NZ_CP011099.1	Type I-C	Repeat not recognized	Complete	1	7	1219832	1042115	..................................g	None	Bacteria;;Proteobacteria;Gammaproteobacteria;Pasteurellales;Pasteurellaceae;Mannheimia;;Mannheimia haemolytica	NZ_CP011099_1[1041692;1042861]|CAS-TypeIC[1034769;1041501]	antitoxins|1.2e-25
GCF_000963675-NZ_CP011099.1-2474385-2478255	Mannheimia haemolytica	GCF_000963675	2420	NZ_CP011099.1	2474385	2474939	+	WP_006248640.1	184	-	6.5	8.8772	-17	NZ_CP011099.1	Type I-C	Repeat not recognized	Complete	1	7	1219832	1042115	..................................g	None	Bacteria;;Proteobacteria;Gammaproteobacteria;Pasteurellales;Pasteurellaceae;Mannheimia;;Mannheimia haemolytica	NZ_CP011099_1[1041692;1042861]|CAS-TypeIC[1034769;1041501]	-
GCF_000963675-NZ_CP011099.1-2474385-2478255	Mannheimia haemolytica	GCF_000963675	2421	NZ_CP011099.1	2474923	2475348	+	WP_006248641.1	141	-	16	10.6141	88	NZ_CP011099.1	Type I-C	Repeat not recognized	Complete	1	7	1219832	1042115	..................................g	None	Bacteria;;Proteobacteria;Gammaproteobacteria;Pasteurellales;Pasteurellaceae;Mannheimia;;Mannheimia haemolytica	NZ_CP011099_1[1041692;1042861]|CAS-TypeIC[1034769;1041501]	-
GCF_000963675-NZ_CP011099.1-2474385-2478255	Mannheimia haemolytica	GCF_000963675	2422	NZ_CP011099.1	2475437	2475784	+	WP_006248642.1	115	-	-1	5.7026	125	NZ_CP011099.1	Type I-C	Repeat not recognized	Complete	1	7	1219832	1042115	..................................g	None	Bacteria;;Proteobacteria;Gammaproteobacteria;Pasteurellales;Pasteurellaceae;Mannheimia;;Mannheimia haemolytica	NZ_CP011099_1[1041692;1042861]|CAS-TypeIC[1034769;1041501]	-
GCF_000963675-NZ_CP011099.1-2474385-2478255	Mannheimia haemolytica	GCF_000963675	2423	NZ_CP011099.1	2475910	2476302	+	WP_006248643.1	130	-	-10.5	4.1114	18	NZ_CP011099.1	Type I-C	Repeat not recognized	Complete	1	7	1219832	1042115	..................................g	None	Bacteria;;Proteobacteria;Gammaproteobacteria;Pasteurellales;Pasteurellaceae;Mannheimia;;Mannheimia haemolytica	NZ_CP011099_1[1041692;1042861]|CAS-TypeIC[1034769;1041501]	-
GCF_000963675-NZ_CP011099.1-2474385-2478255	Mannheimia haemolytica	GCF_000963675	2424	NZ_CP011099.1	2476321	2476536	+	WP_006248644.1	71	AcaHomolog:AcrIIC3-1-WP_002212356.1|HTH_XRE|49.2	3	9.7354	70	NZ_CP011099.1	Type I-C	Repeat not recognized	Complete	1	7	1219832	1042115	..................................g	None	Bacteria;;Proteobacteria;Gammaproteobacteria;Pasteurellales;Pasteurellaceae;Mannheimia;;Mannheimia haemolytica	NZ_CP011099_1[1041692;1042861]|CAS-TypeIC[1034769;1041501]	antitoxins|7.3e-07
GCF_000963675-NZ_CP011099.1-2474385-2478255	Mannheimia haemolytica	GCF_000963675	2425	NZ_CP011099.1	2476607	2477032	+	WP_006248645.1	141	-	2	7.6005	85	NZ_CP011099.1	Type I-C	Repeat not recognized	Complete	1	7	1219832	1042115	..................................g	None	Bacteria;;Proteobacteria;Gammaproteobacteria;Pasteurellales;Pasteurellaceae;Mannheimia;;Mannheimia haemolytica	NZ_CP011099_1[1041692;1042861]|CAS-TypeIC[1034769;1041501]	-
GCF_000963675-NZ_CP011099.1-2474385-2478255	Mannheimia haemolytica	GCF_000963675	2426	NZ_CP011099.1	2477118	2477651	+	WP_006248646.1	177	-	3	7.8902	2	NZ_CP011099.1	Type I-C	Repeat not recognized	Complete	1	7	1219832	1042115	..................................g	None	Bacteria;;Proteobacteria;Gammaproteobacteria;Pasteurellales;Pasteurellaceae;Mannheimia;;Mannheimia haemolytica	NZ_CP011099_1[1041692;1042861]|CAS-TypeIC[1034769;1041501]	-
GCF_000963675-NZ_CP011099.1-2474385-2478255	Mannheimia haemolytica	GCF_000963675	2427	NZ_CP011099.1	2477654	2477899	+	WP_006248647.1	81	-	0.5	6.9727	-4	NZ_CP011099.1	Type I-C	Repeat not recognized	Complete	1	7	1219832	1042115	..................................g	None	Bacteria;;Proteobacteria;Gammaproteobacteria;Pasteurellales;Pasteurellaceae;Mannheimia;;Mannheimia haemolytica	NZ_CP011099_1[1041692;1042861]|CAS-TypeIC[1034769;1041501]	-
GCF_000963675-NZ_CP011099.1-2474385-2478255	Mannheimia haemolytica	GCF_000963675	2428	NZ_CP011099.1	2477896	2478255	+	WP_006248648.1	119	-	3.5	7.9271	162	NZ_CP011099.1	Type I-C	Repeat not recognized	Complete	1	7	1219832	1042115	..................................g	None	Bacteria;;Proteobacteria;Gammaproteobacteria;Pasteurellales;Pasteurellaceae;Mannheimia;;Mannheimia haemolytica	NZ_CP011099_1[1041692;1042861]|CAS-TypeIC[1034769;1041501]	-
GCF_000963835-NZ_CP011110.1-624836-625476	Pseudomonas chlororaphis	GCF_000963835	573	NZ_CP011110.1	624836	625261	-	WP_045881020.1	141	AcaHomolog:WP_058129004.1|HTH_37-0-AcrIF4|61.0	-9.5	4.3768	32	NZ_CP011110.1	Type I-F	Type I-F (group F5)	Complete	1	10	636318	1302668	.............................a..	None	Bacteria;;Proteobacteria;Gammaproteobacteria;Pseudomonadales;Pseudomonadaceae;Pseudomonas;;Pseudomonas chlororaphis	NZ_CP011110_1[1302098;1303447]|NZ_CP011110_6[5688468;5689215]|CAS-TypeIF[1303578;1312150]	antitoxins|6.5e-21
GCF_000963835-NZ_CP011110.1-624836-625476	Pseudomonas chlororaphis	GCF_000963835	574	NZ_CP011110.1	625294	625476	-	WP_045886686.1	60	-	7	10.7304	-	NZ_CP011110.1	Type I-F	Type I-F (group F5)	Complete	1	10	636318	1302668	.............................a..	None	Bacteria;;Proteobacteria;Gammaproteobacteria;Pseudomonadales;Pseudomonadaceae;Pseudomonas;;Pseudomonas chlororaphis	NZ_CP011110_1[1302098;1303447]|NZ_CP011110_6[5688468;5689215]|CAS-TypeIF[1303578;1312150]	toxins|1.2e-31
GCF_000963835-NZ_CP011110.1-2367080-2367648	Pseudomonas chlororaphis	GCF_000963835	2141	NZ_CP011110.1	2367080	2367277	-	WP_044464036.1	65	AcaHomolog:WP_031577006.1|HTH_3-1-AcrIIA1|49.2	0	6.2383	-4	NZ_CP011110.1	Type I-F	Type I-F (group F5)	Complete	1	10	636318	1302668	.............................a..	None	Bacteria;;Proteobacteria;Gammaproteobacteria;Pseudomonadales;Pseudomonadaceae;Pseudomonas;;Pseudomonas chlororaphis	NZ_CP011110_1[1302098;1303447]|NZ_CP011110_6[5688468;5689215]|CAS-TypeIF[1303578;1312150]	antitoxins|5.6e-05
GCF_000963835-NZ_CP011110.1-2367080-2367648	Pseudomonas chlororaphis	GCF_000963835	2142	NZ_CP011110.1	2367274	2367648	-	WP_045882240.1	124	-	5	9.9037	-	NZ_CP011110.1	Type I-F	Type I-F (group F5)	Complete	1	10	636318	1302668	.............................a..	None	Bacteria;;Proteobacteria;Gammaproteobacteria;Pseudomonadales;Pseudomonadaceae;Pseudomonas;;Pseudomonas chlororaphis	NZ_CP011110_1[1302098;1303447]|NZ_CP011110_6[5688468;5689215]|CAS-TypeIF[1303578;1312150]	-
GCF_000963835-NZ_CP011110.1-4665443-4666070	Pseudomonas chlororaphis	GCF_000963835	4092	NZ_CP011110.1	4665443	4665667	+	WP_045884683.1	74	AcaHomolog:AcrIF11-0-WP_033869328.1|HTH_23|71.4	3	9.5567	88	NZ_CP011110.1	Type I-F	Type I-F (group F5)	Complete	1	10	636318	1302668	.............................a..	None	Bacteria;;Proteobacteria;Gammaproteobacteria;Pseudomonadales;Pseudomonadaceae;Pseudomonas;;Pseudomonas chlororaphis	NZ_CP011110_1[1302098;1303447]|NZ_CP011110_6[5688468;5689215]|CAS-TypeIF[1303578;1312150]	antitoxins|0.0023
GCF_000963835-NZ_CP011110.1-4665443-4666070	Pseudomonas chlororaphis	GCF_000963835	4093	NZ_CP011110.1	4665756	4666070	+	WP_045884684.1	104	-	-5	4.4617	-	NZ_CP011110.1	Type I-F	Type I-F (group F5)	Complete	1	10	636318	1302668	.............................a..	None	Bacteria;;Proteobacteria;Gammaproteobacteria;Pseudomonadales;Pseudomonadaceae;Pseudomonas;;Pseudomonas chlororaphis	NZ_CP011110_1[1302098;1303447]|NZ_CP011110_6[5688468;5689215]|CAS-TypeIF[1303578;1312150]	-
GCF_000964315-NZ_JNLO01000001.1-348494-349299	Streptococcus equinus	GCF_000964315	321	NZ_JNLO01000001.1	348494	349084	+	WP_045797793.1	196	-	-7.5	4.5481	23	NZ_JNLO01000001.1	Type II-A	Repeat not recognized	Complete	1	3	1418540	260242	Perfect match	None	Bacteria;;Firmicutes;Bacilli;Lactobacillales;Streptococcaceae;Streptococcus;;Streptococcus equinus	NZ_JNLO01000001_1[260073;263146]|NZ_JNLO01000001_2[1031552;1033033]|CAS-TypeIIU[254164;258964]|CAS-TypeIC[1033178;1041397]	-
GCF_000964315-NZ_JNLO01000001.1-348494-349299	Streptococcus equinus	GCF_000964315	322	NZ_JNLO01000001.1	349108	349299	+	WP_045797794.1	63	AcaHomolog:AcrIIA3-0-REF:Bacilli_gi_508126650-849452-890319_40153_40341_-|HTH_XRE|62.9	2	9.7295	-	NZ_JNLO01000001.1	Type II-A	Repeat not recognized	Complete	1	3	1418540	260242	Perfect match	None	Bacteria;;Firmicutes;Bacilli;Lactobacillales;Streptococcaceae;Streptococcus;;Streptococcus equinus	NZ_JNLO01000001_1[260073;263146]|NZ_JNLO01000001_2[1031552;1033033]|CAS-TypeIIU[254164;258964]|CAS-TypeIC[1033178;1041397]	-
GCF_000964315-NZ_JNLO01000001.1-1424365-1425070	Streptococcus equinus	GCF_000964315	1334	NZ_JNLO01000001.1	1424365	1424817	-	WP_045798326.1	150	-	9	9.8235	55	NZ_JNLO01000001.1	Type II-A	Repeat not recognized	Complete	1	3	1418540	260242	Perfect match	None	Bacteria;;Firmicutes;Bacilli;Lactobacillales;Streptococcaceae;Streptococcus;;Streptococcus equinus	NZ_JNLO01000001_1[260073;263146]|NZ_JNLO01000001_2[1031552;1033033]|CAS-TypeIIU[254164;258964]|CAS-TypeIC[1033178;1041397]	-
GCF_000964315-NZ_JNLO01000001.1-1424365-1425070	Streptococcus equinus	GCF_000964315	1335	NZ_JNLO01000001.1	1424873	1425070	-	WP_021141442.1	65	AcaHomolog:WP_048571015.1|HTH_3-1-AcrIIA8|53.8	-1.5	5.0806	-	NZ_JNLO01000001.1	Type II-A	Repeat not recognized	Complete	1	3	1418540	260242	Perfect match	None	Bacteria;;Firmicutes;Bacilli;Lactobacillales;Streptococcaceae;Streptococcus;;Streptococcus equinus	NZ_JNLO01000001_1[260073;263146]|NZ_JNLO01000001_2[1031552;1033033]|CAS-TypeIIU[254164;258964]|CAS-TypeIC[1033178;1041397]	antitoxins|6.3e-06
GCF_000969645-NZ_CP014222.1-2033044-2033503	Janthinobacterium sp. B9-8	GCF_000969645	1753	NZ_CP014222.1	2033044	2033247	-	WP_046352722.1	67	AcaHomolog:AcrIF11-0-WP_035450933.1|HTH_3|44.3	1.5	8.0181	31	NZ_CP014222.1	Type I-E	Type I-E (group F2)	Complete	1	24	2045586	173209	Perfect match	None	Bacteria;;Proteobacteria;Betaproteobacteria;Burkholderiales;Oxalobacteraceae;Janthinobacterium;;Janthinobacterium sp. B9-8	NZ_CP014222_1[171777;173574]|CAS-TypeIE[163094;171670]	-
GCF_000969645-NZ_CP014222.1-2033044-2033503	Janthinobacterium sp. B9-8	GCF_000969645	1754	NZ_CP014222.1	2033279	2033503	-	WP_046352721.1	74	-	-10	3.6927	238	NZ_CP014222.1	Type I-E	Type I-E (group F2)	Complete	1	24	2045586	173209	Perfect match	None	Bacteria;;Proteobacteria;Betaproteobacteria;Burkholderiales;Oxalobacteraceae;Janthinobacterium;;Janthinobacterium sp. B9-8	NZ_CP014222_1[171777;173574]|CAS-TypeIE[163094;171670]	-
GCF_000970525-NZ_JYJO01000010.1-97274-98884	Listeria monocytogenes	GCF_000970525	103	NZ_JYJO01000010.1	97274	97507	+	WP_009924649.1	77	-	-18	3.6771	28	NZ_JYJO01000011.1	Type II-A	Type II-A or II-B (group F27)	Complete	1	7	97548	6179	Perfect match	AcrIIA3 (WP_015455142.1), AcrIIA2 (WP_003722517.1), AcrIIA2 (WP_031668925.1), AcrIIA1 (WP_031669445.1), AcrIIA1 (WP_031668927.1)	Bacteria;;Firmicutes;Bacilli;Bacillales;Listeriaceae;Listeria;;Listeria monocytogenes	NZ_JYJO01000011_1[5749;7235]|CAS-TypeIIA[7364;13225]+NZ_JYJO01000003_1[158513;158862]|NZ_JYJO01000003_2[174056;176352]|CAS-TypeIB[166981;173858]	-
GCF_000970525-NZ_JYJO01000010.1-97274-98884	Listeria monocytogenes	GCF_000970525	104	NZ_JYJO01000010.1	97536	97907	+	WP_003722517.1	123	AcrHomolog:AcrIIA2|100.0	-19	3.8434	5	NZ_JYJO01000011.1	Type II-A	Type II-A or II-B (group F27)	Complete	1	7	97548	6179	Perfect match	AcrIIA3 (WP_015455142.1), AcrIIA2 (WP_003722517.1), AcrIIA2 (WP_031668925.1), AcrIIA1 (WP_031669445.1), AcrIIA1 (WP_031668927.1)	Bacteria;;Firmicutes;Bacilli;Bacillales;Listeriaceae;Listeria;;Listeria monocytogenes	NZ_JYJO01000011_1[5749;7235]|CAS-TypeIIA[7364;13225]+NZ_JYJO01000003_1[158513;158862]|NZ_JYJO01000003_2[174056;176352]|CAS-TypeIB[166981;173858]	-
GCF_000970525-NZ_JYJO01000010.1-97274-98884	Listeria monocytogenes	GCF_000970525	105	NZ_JYJO01000010.1	97913	98362	+	WP_031669445.1	149	AcaHomolog:AcrIIA2-0-WP_031669445.1|HTH_26|100.0	-4.5	4.9176	24	NZ_JYJO01000011.1	Type II-A	Type II-A or II-B (group F27)	Complete	1	7	97548	6179	Perfect match	AcrIIA3 (WP_015455142.1), AcrIIA2 (WP_003722517.1), AcrIIA2 (WP_031668925.1), AcrIIA1 (WP_031669445.1), AcrIIA1 (WP_031668927.1)	Bacteria;;Firmicutes;Bacilli;Bacillales;Listeriaceae;Listeria;;Listeria monocytogenes	NZ_JYJO01000011_1[5749;7235]|CAS-TypeIIA[7364;13225]+NZ_JYJO01000003_1[158513;158862]|NZ_JYJO01000003_2[174056;176352]|CAS-TypeIB[166981;173858]	antitoxins|0.0029
GCF_000970525-NZ_JYJO01000010.1-97274-98884	Listeria monocytogenes	GCF_000970525	106	NZ_JYJO01000010.1	98387	98884	+	WP_009926666.1	165	-	16	10.4058	-	NZ_JYJO01000011.1	Type II-A	Type II-A or II-B (group F27)	Complete	1	7	97548	6179	Perfect match	AcrIIA3 (WP_015455142.1), AcrIIA2 (WP_003722517.1), AcrIIA2 (WP_031668925.1), AcrIIA1 (WP_031669445.1), AcrIIA1 (WP_031668927.1)	Bacteria;;Firmicutes;Bacilli;Bacillales;Listeriaceae;Listeria;;Listeria monocytogenes	NZ_JYJO01000011_1[5749;7235]|CAS-TypeIIA[7364;13225]+NZ_JYJO01000003_1[158513;158862]|NZ_JYJO01000003_2[174056;176352]|CAS-TypeIB[166981;173858]	-
GCF_000975305-NZ_KQ046817.1-704741-705420	Dickeya dianthicola RNS04.9	GCF_000975305	666	NZ_KQ046817.1	704741	705202	+	WP_024104828.1	153	-	-6.5	4.464	-4	NZ_KQ046817.1	Type I-F	Type I-F (group F5)	Complete	4	1	364828	3558353	Perfect match	None	Bacteria;;Proteobacteria;Gammaproteobacteria;Enterobacterales;Pectobacteriaceae;Dickeya;Dickeya dianthicola;Dickeya dianthicola RNS04.9	NZ_KQ046817_1[1259807;1262411]|NZ_KQ046817_4[3305855;3306980]|NZ_KQ046817_5[3557702;3558209]|NZ_KQ046817_6[3566925;3568873]|CAS-TypeIC[1262592;1270112]|CAS-TypeIE[3297510;3305542]|CAS-TypeIF[3558339;3566502]	-
GCF_000975305-NZ_KQ046817.1-704741-705420	Dickeya dianthicola RNS04.9	GCF_000975305	667	NZ_KQ046817.1	705199	705420	+	WP_024104829.1	73	AcaHomolog:WP_005567622.1|HTH_35-3-AcrIF9|54.7	5	10.5626	-	NZ_KQ046817.1	Type I-F	Type I-F (group F5)	Complete	4	1	364828	3558353	Perfect match	None	Bacteria;;Proteobacteria;Gammaproteobacteria;Enterobacterales;Pectobacteriaceae;Dickeya;Dickeya dianthicola;Dickeya dianthicola RNS04.9	NZ_KQ046817_1[1259807;1262411]|NZ_KQ046817_4[3305855;3306980]|NZ_KQ046817_5[3557702;3558209]|NZ_KQ046817_6[3566925;3568873]|CAS-TypeIC[1262592;1270112]|CAS-TypeIE[3297510;3305542]|CAS-TypeIF[3558339;3566502]	-
GCF_000988565-NZ_CP006003.1-8887757-8888390	Myxococcus fulvus 124B02	GCF_000988565	6854	NZ_CP006003.1	8887757	8887969	-	WP_046715820.1	70	AcaHomolog:WP_031577006.1|HTH_3-1-AcrIIA1|45.9	1	8.6872	-8	NZ_CP006003.1	Type I-C	Repeat not recognized	Complete	2	59	6199355	10351727	Perfect match	None	Bacteria;;Proteobacteria;Deltaproteobacteria;Myxococcales;Myxococcaceae;Myxococcus;Myxococcus fulvus;Myxococcus fulvus 124B02	NZ_CP006003_28[10347586;10351941]|CAS-TypeIC[10352145;10359624]	antitoxins|0.0023
GCF_000988565-NZ_CP006003.1-8887757-8888390	Myxococcus fulvus 124B02	GCF_000988565	6855	NZ_CP006003.1	8887962	8888390	-	WP_046718418.1	142	-	7	10.4912	-	NZ_CP006003.1	Type I-C	Repeat not recognized	Complete	2	59	6199355	10351727	Perfect match	None	Bacteria;;Proteobacteria;Deltaproteobacteria;Myxococcales;Myxococcaceae;Myxococcus;Myxococcus fulvus;Myxococcus fulvus 124B02	NZ_CP006003_28[10347586;10351941]|CAS-TypeIC[10352145;10359624]	-
GCF_001007185-NZ_LCSZ01000018.1-53121-54406	Pseudomonas aeruginosa	GCF_001007185	58	NZ_LCSZ01000018.1	53121	53588	+	WP_003094546.1	155	-	-1.5	5.6864	110	NZ_LCSZ01000004.1	Type I-F	Type I-F (group F5)	Complete	2	7	39986	22704	Perfect match	AcrIF4 (WP_016068584.1), AcrIE3 (WP_003094549.1)	Bacteria;;Proteobacteria;Gammaproteobacteria;Pseudomonadales;Pseudomonadaceae;Pseudomonas;;Pseudomonas aeruginosa	NZ_LCSZ01000004_1[22316;23664]|NZ_LCSZ01000004_2[32539;34183]|CAS-TypeIF[23925;32414]	-
GCF_001007185-NZ_LCSZ01000018.1-53121-54406	Pseudomonas aeruginosa	GCF_001007185	59	NZ_LCSZ01000018.1	53699	53896	+	WP_003094549.1	65	AcrHomolog:AcrIE3|100.0	-12	3.751	-4	NZ_LCSZ01000004.1	Type I-F	Type I-F (group F5)	Complete	2	7	39986	22704	Perfect match	AcrIF4 (WP_016068584.1), AcrIE3 (WP_003094549.1)	Bacteria;;Proteobacteria;Gammaproteobacteria;Pseudomonadales;Pseudomonadaceae;Pseudomonas;;Pseudomonas aeruginosa	NZ_LCSZ01000004_1[22316;23664]|NZ_LCSZ01000004_2[32539;34183]|CAS-TypeIF[23925;32414]	-
[truncated: 1,828 more rows]

## Sheet: Sheet1
			Genome	Pseudoramibacter alactolyticus ATCC 23263	Bacteroides salyersiae	Geoalkalibacter subterraneus	Clostridioides difficile
[truncated: 7 more rows]
